# Supplementary material for: The Hypothalamic Epigenetic Landscape in Dietary Obesity
Source: Adv Sci (Weinh). 2023 Dec 20;11(9):2306379. doi: 10.1002/advs.202306379 (PMC10916675; doi:10.1002/advs.202306379)
Supplement: Supplementary file 2 — Supplemental Table 1 [file ADVS-11-2306379-s002.xlsx]

## Sheet: Sheet1
Table S1. The common genes identified by ChIP-seq of different group of corresponding histone modifications.
H3K4me3	H3K9me3	H3K27me3	H3K36me3	H3K27ac
Zswim6	Zyg11a	Zzz3	Zmat4	Zyx
Zscan25	Zxdc	Zfyve9	Zfy1	Zyg11b
Znrf1	Znhit2	Zfta	Zfpm2	Zxdc
Zic4	Zmym2	Zfr	Zfp984	Znrf2
Zhx3	Zmiz1	Zfp91	Zfp982	Zmynd8
Zfp998	Zkscan2	Zfp759	Zfp975	Zmynd11
Zfp992	Zic5	Zfp706	Zfp972	Zmym4
Zfp990	Zfpm1	Zfp703	Zfp951	Zmiz1
Zfp985	Zfp992	Zfp638	Zfp943	Zkscan2
Zfp982	Zfp821	Zfp516	Zfp938	Zhx2
Zfp963	Zfp804a	Zfp385a	Zfp936	Zgpat
Zfp936	Zfp777	Zfp36l2	Zfp935	Zfyve27
Zfp91	Zfp629	Zfp319	Zfp868	Zfyve1
Zfp827	Zfp606	Zfp281	Zfp81	Zfp946
Zfp82	Zfp598	Zfp267	Zfp808	Zfp804a
Zfp763	Zfp592	Zfhx3	Zfp804b	Zfp786
Zfp735	Zfp503	Zeb2	Zfp804a	Zfp777
Zfp706	Zfp36l2	Zdhhc8	Zfp709	Zfp740
Zfp703	Zfp358	Zdhhc5	Zfp608	Zfp710
Zfp655	Zfp318	Zdhhc18	Zfp560	Zfp652
Zfp654	Zfp217	Zdhhc14	Zfp521	Zfp637
Zfp651	Zfp202	Zc3h7a	Zfp52	Zfp622
Zfp628	Zeb2	Zc3h6	Zfp462	Zfp516
Zfp600	Zeb1	Zc3h14	Zfp442	Zfp446
Zfp598	Zbtb7a	Xpo7	Zfp438	Zfp428
Zfp580	Zbtb45	Wwc2	Zfp119a	Zfp410
Zfp574	Zbtb4	Wtap	Zfhx4	Zfp407
Zfp524	Zbtb1	Wrnip1	Zfand6	Zfp384
Zfp503	Yy1	Wnt5a	Zfand5	Zfp365
Zfp458	Ypel5	Wnt11	Zeb1	Zfp341
Zfp442	Yeats2	Wnt10a	Zdhhc15	Zfp317
Zfp36l2	Yaf2	Wnt1	Zc3h12b	Zfp267
Zfp36l1	Xkr6	Wnk2	Zbtb20	Zfp219
Zfp369	Xkr4	Wdr20	Zbbx	Zfp182
Zfp219	Wnt7a	Wapl	Zadh2	Zfp106
Zfp217	Wnt5a	Vwa5b2	Yrdc	Zfhx4
Zfp148	Wnk2	Vps8	Xrcc4	Zfhx3
Zfp131	Wfdc15a	Vps13a	Xpnpep1	Zfc3h1
Zfp119a	Wdtc1	Vcl	Xkr4	Zfand3
Zfand5	Vps8	Vax2os	Xcl1	Zeb2
Zeb2	Vps4a	Utrn	Wrn	Zdhhc17
Zdhhc13	Vmn2r63	Usp44	Wnk3	Zc3h7b
Zc3h4	Vmn2r29	Usp43	Wee1	Zc3h18
Zc2hc1a	Vkorc1l1	Usp35	Wdr70	Zbtb8os
Zbtb7c	Vinac1	Ung	Wdr7	Zbtb49
Zbtb44	Vax1	Uncx	Wdr64	Zbtb38
Zbtb24	Vav3	Unc5a	Wdr49	Zbtb20
Zbtb2	Vamp5	Unc45b	Wdr44	Zbtb14
Ywhaz	Utrn	Ugt1a1	Wdr37	Ywhag
Ywhab	Usp7	Ubr3	Wdr3	Ythdf3
Yipf4	Usp22	Ube2q2	Wdr27	Ypel5
Yipf2	Usp10	Ube2e2	Wdr17	Ypel4
Yeats2	Uri1	Uba6	Wdpcp	Ypel2
Xxylt1	Unkl	Tut4	Wdfy3	Ypel1
Xkr4	Unc45b	Ttpa	Vwc2l	Yipf4
Wwc2	Ulk2	Ttc7b	Vwc2	Ybx3
Wt1	Ugcg	Tspan9	Vwa8	Ybx2
Wnt6	Ubxn2a	Tshz3	Vti1a	Yars2
Wnt5a	Ubtf	Trpc3	Vstm2a	Xylt1
Wnt3a	Ubtd2	Trp73	Vrk2	Xxylt1
Wnk2	Ubr3	Trio	Vps50	Xpot
Wiz	Ube2w	Trim8	Vps41	Xpnpep1
Whrn	Ube2ql1	Trim67	Vps35	Xkr4
Wdr91	Ube2j2	Trim59	Vps13b	Wsb2
Wdr90	Ubac1	Trim24	Vps13a	Wrnip1
Wdr43	Tusc1	Trib2	Vmn2r99	Wnk2
Wdr26	Ttll11	Trank1	Vmn2r90	Wnk1
Wdr20	Tspan9	Tradd	Vmn2r9	Wls
Wdr17	Tspan5	Trabd	Vmn2r89	Wdyhv1
Wasf1	Tshz1	Tpm1	Vmn2r88	Wdr25
Vwc2	Tsc22d2	Tom1l1	Vmn2r87	Wdr1
Vstm2l	Trp53rka	Tnxb	Vmn2r7	Wbp4
Vps8	Trio	Tns1	Vmn2r60	Wasf2
Vps36	Trim7	Tnfsf11	Vmn2r57	Vwa1
Vmn2r56	Trim30a	Tnfaip2	Vmn2r55	Vps8
Vmn2r37	Trim24	Tmod1	Vmn2r47	Vps53
Vmn2r106	Tpr	Tmem64	Vmn2r35	Vps50
Vmn1r76	Tpbgl	Tmem59l	Vmn2r30	Vps41
Vmn1r235	Tox2	Tmem259	Vmn2r27	Vps26a
Vmn1r194	Tnrc6c	Tmem25	Vmn2r24	Vps25
Virma	Tnrc6b	Tmem237	Vmn2r18	Vps13a
Vhl	Tnpo1	Tmem178	Vmn2r13	Vkorc1l1
Vash1	Tnks2	Tmem164	Vmn2r120	Vgll4
Vapa	Tmpo	Tmem158	Vmn2r118	Vdac3
Vangl2	Tmem86a	Tmem151a	Vmn2r107	Vangl2
Utp18	Tmem64	Tmem121b	Vmn2r-ps54	Uvrag
Ust	Tmem63a	Tmem121	Vmn2r-ps11	Utrn
Usp9x	Tmem259	Tjp3	Vmn1r53	Utp6
Usp49	Tmem245	Tjp1	Vmn1r31	Utp3
Usp4	Tmem238	Tiam1	Vmn1r215	Utp23
Usp38	Tmem215	Thap1	Vim	Usp7
Usp10	Tmem165	Tgif2	Veph1	Usp6nl
Usp1	Tmem164	Tgif1	Vcl	Usp47
Uso1	Tmem121b	Tgfbr2	Vav3	Usp4
Usf2	Tmem11	Tgfbr1	Uty	Usp36
Unc5c	Tlx3	Tfap2e	Ust	Usp33
Unc5a	Tlnrd1	Tfap2c	Usp35	Usp31
Uhrf1bp1l	Tlcd4	Tfap2b	Ush2a	Usp24
Ubr4	Tjp2	Tfap2a	Unc80	Unkl
Ubqln4	Tjp1	Tex30	Unc5d	Unc80
Ube3a	Thap4	Tent4a	Unc5c	Unc13c
Ube2w	Tgtp2	Tent2	Unc13c	Umad1
Ube2q2	Tfap2c	Tcf7l2	Umad1	Ulk4
Ube2i	Tex15	Tcf20	Ugt8a	Uggt2
Ubac2	Tet3	Tbx18	Ugt3a2	Ufd1
U2af2	Tent4b	Tbx15	Ubr1	Ubqln2
Tut7	Tenm3	Tbpl1	Ube2e2	Ubqln1
Tub	Tcf7l2	Tbl1xr1	Ube2cbp	Ubn2
Ttc7	Tcf20	Tbc1d4	Tyr	Ubl3
Tspoap1	Tbx1	Tbc1d30	Txndc16	Ube4b
Tspan9	Tbkbp1	Tafa5	Twist1	Ube3a
Tspan18	Tbc1d4	Tacc2	Ttll7	Ube2v1
Tspan13	Tbc1d20	Tac4	Ttc8	Ube2r2
Tshz3	Tbc1d12	Tab2	Ttc7b	Ube2n
Tsen54	Tatdn2	Syt17	Ttc37	Ube2m
Trpm8	Tasor2	Syt12	Ttc28	Ube2i
Trp53	Tada2a	Syne2	Ttc27	Ube2f
Trio	Tab2	Syndig1l	Tspan12	Ubap1
Trim8	Syt2	Syndig1	Tsn	Uba6
Trappc14	Synj2	Stx2	Tsga10	Uap1
Tra2b	Syndig1	Stum	Trpm6	U2af2
Tra2a	Sycp1	Stox2	Trpm3	Txnrd1
Tpd52	Sybu	Stk39	Trpc6	Twf1
Tpbgl	Suclg2	Stk3	Trpc2	Tuba1b
Tox2	Sucla2	Stimate	Trp63	Tuba1a
Tollip	Stox2	Stim2	Trmt11	Tub
Tnfrsf19	Stk39	Stac2	Triqk	Ttyh3
Tmprss11d	Stk17b	St8sia6	Trim52	Ttc9
Tmod3	Steap1	St8sia2	Trim5	Ttc7b
Tmod2	Stau2	St7	Trim32	Ttc14
Tmem87b	Stard6	Sstr1	Trim30a	Tsga10
Tmem70	St6galnac2	Ssbp4	Trhde	Tsen34
Tmem59l	Ssbp3	Ssbp2	Trappc2	Trpv2
Tmcc1	Srsf7	Srf	Trak2	Trpm7
Tlx3	Sri	Srcin1	Tpp2	Trpm1
Tle3	Src	Src	Tox	Trp53bp2
Tjp1	Sptbn4	Spry2	Top2b	Trp53bp1
Tiprl	Sptbn1	Spock2	Tnip3	Trmt9b
Tipin	Sprr2a1	Spint1	Tnik	Trio
Tiparp	Spire2	Speg	Tnfsf13b	Trim47
Timm9	Spire1	Specc1	Tmx3	Trim2
Timeless	Spint1	Sp8	Tmx1	Trim13
Tigd2	Spats2l	Sp5	Tmprss15	Trib2
Ticrr	Spats2	Sp3	Tmprss11f	Trhde
Thoc3	Spata6	Sox9	Tmprss11d	Trappc2
Tgfbr3	Spata1	Sox7	Tmprss11c	Trafd1
Tfap2a	Spag9	Sox6	Tmprss11a	Traf3ip2
Tex24	Spaca1	Sox2ot	Tmem39a	Trabd
Tex10	Sp9	Sox18	Tmem267	Tpt1
Tet3	Sp5	Sox17	Tmem232	Tpst2
Terf2ip	Sp1	Sox14	Tmem200a	Tprgl
Tent4a	Sox3	Sox12	Tmem196	Tpk1
Tenm2	Sox1ot	Sox11	Tmem178b	Tpgs1
Tead4	Sox17	Sowahb	Tmem177	Tpd52l1
Tcf7l2	Sort1	Sort1	Tmem163	Tox
Tcf4	Sorl1	Socs2	Tmem150cos	Tob1
Tcf25	Soga1	Socs1	Tmem132d	Tns3
Tcf20	Socs2	Snx18	Tmem132c	Tnrc6c
Tbx4	Socs1	Sned1	Tmem117	Tnrc6b
Tbx18	Snx9	Sncaip	Tmcc3	Tnpo1
Tbk1	Snx3	Snap91	Tmc1	Tnks2
Tbcel	Snx25	Smn1	Tlr8	Tnk2
Tbc1d12	Snx18	Smim10l1	Timp3	Tmtc1
Tbc1d1	Smyd2	Smg7	Timd4	Tmem88
Tasor	Smox	Smc6	Thsd7b	Tmem63c
Tapbp	Smim14	Smarca5-ps	Thsd7a	Tmem218
Tal1	Smarcd3	Smad6	Thsd4	Tmem192
Taf11	Smarcd2	Slc9a2	Thrb	Tmem178b
Tada1	Smagp	Slc7a10	Thoc7	Tmem178
Tacc2	Smad7	Slc6a5	Themis	Tmem170b
Tab3	Smad2	Slc4a3	Tex55	Tmem169
Szt2	Sltm	Slc48a1	Tex47	Tmem132c
Syt6	Slfn3	Slc47a2	Tex16	Tmem132a
Synj2bp	Slco1b2	Slc40a1	Tex13a	Tmem123
Syncrip	Slc9a3r2	Slc37a3	Tex11	Tmcc3
Sympk	Slc44a1	Slc35g1	Terf1	Tmcc2
Swt1	Slc39a8	Slc35f4	Tenm2	Tmcc1
Sult2a8	Slc39a10	Slc32a1	Tenm1	Tmc7
Sugt1	Slc38a2	Slc30a5	Tcf12	Tmbim6
Styx	Slc35g2	Slc30a3	Tbpl1	Tln2
Stx17	Slc35f3	Slc2a13	Tbc1d5	Tlk2
Stt3b	Slc35e3	Slc25a36	Tasp1	Tle1
Strip1	Slc35d3	Slc24a3	Tars	Tlcd3b
Strap	Slc35d1	Slc22a15	Tanc2	Tlcd3a
Stim1	Slc35a3	Slc18a3	Tafa5	Tjp2
Stard13	Slc30a2	Slc15a5	Tafa4	Tiparp
Stambpl1	Slc30a1	Slc12a5	Tafa2	Timm8a1
Stag2	Slc25a39	Slc10a4-ps	Tacr3	Thoc7
St8sia5	Slc25a16	Six4	Sytl5	Thap6
St8sia2	Slc22a15	Six3	Syt9	Tgm2
St7	Slc19a2	Six1	Syt1	Tgfbr1
St6gal2	Slc16a9	Sik2	Synpr	Tgfa
St3gal5	Slain1	Shtn1	Syne1	Tfeb
St3gal2	Skor1	Shroom2	Sycp1	Tfdp2
St14	Skint9	Shisa8	Susd1	Tex30
Srsf4	Shtn1	Shisa5	Sult2a3	Tex264
Srsf2	Shoc2	Shfl	Sult2a2	Tet2
Srrm2	Shisa7	She	Sult2a1	Tent4a
Srp72	Shank3	Shank3	Sugct	Tecpr2
Srp19	Sh3rf1	Sh3rf3	Suclg2	Tcte1
Srebf2	Sgpp1	Sh3rf1	Sucla2	Tcf4
Sqstm1	Sgpl1	Sh3gl2	Styk1	Tcf25
Sqle	Sfpq	Sgk3	Stxbp5l	Tcf20
Sptbn1	Sfmbt1	Sfn	Stxbp5	Tcf12
Sptb	Sfi1	Sfi1	Strn	Tcea1
Spryd3	Setd3	Setbp1	Stpg2	Tbx6
Spry1	Sesn1	Set	Stk32b	Tbl1xr1
Sprr2a1	Serpine2	Septin9	Stk32a	Tbccd1
Spred2	Sephs1	Scarf2	Stk31	Tbca
Spock1	Senp2	Sbspon	Stk3	Tbc1d30
Spint1	Sema6d	Sav1	Steap4	Tbc1d14
Spats2l	Sdhaf2	Satb2	Stau2	Tarbp1
Spast	Sdc1	Satb1	Stam	Tafa5
Spag9	Scube3	Sapcd2	Stag1	Taf11
Sp9	Scrt1	Sap30	St8sia6	Tacc2
Sp4	Sccpdh	Samd5	St8sia3os	T2
Sp140	Scarf2	Sall3	St8sia1	Szrd1
Sp110	Sbf1	Sall1	St18	Syt7
Sox4	Sart1	Rxra	Ssbp2	Syt11
Sox11	Saraf	Runx3	Ss18	Synm
Sox1	Sapcd2	Runx1	Srrm4	Synj2
Sorcs3	Samsn1	Rundc3b	Srek1ip1	Synj1
Sorcs2	Samd1	Rufy2	Sptlc3	Syngr3
Sobp	Sall1	Rtn4rl2	Sptbn1	Syne1
Snx14	Rybp	Rrm1	Sptb	Syndig1
Snrpb	Rxylt1	Rps6ka5	Spta1	Syn3
Snf8	Rxrb	Rps6ka4	Spopl	Sycp1
Smok2b	Runx3	Rprml	Spock3	Sv2c
Smn1	Runx1t1	Rpap3	Spock1	Sun1
Smc5	Rundc3b	Rnf24	Spink5	Sumf1
Smc3	Rufy2	Rnf225	Spidr	Sugt1
Smc2os	Rufy1	Rnf157	Sphkap	Suds3
Smarce1	Rreb1	Rnf149	Spef2	Stx6
Smarca2	Rrbp1	Rnf128	Speer4d	Stx18
Smap2	Rock2	Ripply2	Speer4b	Strn4
Smad7	Rnf227	Ring1	Spata48	Strn
Smad6	Rnf220	Rhoq	Spata16	Ston1
Slitrk5	Rnf19b	Rhobtb3	Spata13	Stmn3
Slco6c1	Rnf165	Rhcg	Spanxn4	Stk40
Slco1a6	Rnf103	Rgs12	Spag17	Stimate
Slc7a2	Ring1	Rgmb	Spag16	Stim1
Slc37a1	Rilpl1	Rgl3	Sp110	Steap2
Slc35d1	Rictor	Rfx3	Sox6	Stau2
Slc25a37	Rhou	Rfx1	Sox5	Stau1
Slc25a3	Rhob	Rexo2	Sox2ot	Stard6
Slc24a3	Rheb	Retreg1	Sos2	Stard3
Slc22a30	Rgs7	Reep5	Sorcs3	Stag1
Slain2	Rfxap	Rdx	Sorcs1	St8sia3
Skor1	Rftn1	Rbmxl2	Socs6	St3gal4
Skint8	Rexo5	Rbms1	Snx29	St3gal2
Skint4	Rex2	Rbm20	Sntg1	Sstr2
Six4	Reps1	Rbfox3	Snord116l1	Ssc5d
Sin3a	Reln	Rb1	Snhg14	Ssc4d
Sil1	Rdx	Rassf3	Sncaip	Ssbp3
Shprh	Rcn1	Rasip1	Smyd3	Ss18l2
Shisa8	Rcan2	Rasgrf1	Smpx	Ss18
Shisa3	Rbpj	Raph1	Smim31	Srrm2
Shisa2	Rbfox3	Rap1gds1	Smarcad1	Srgap2
Shcbp1l	Rb1cc1	Rap1gap2	Smarca5-ps	Srcin1
Shc3	Rassf3	Rap1b	Smarca5	Srcap
Sharpin	Rasgef1b	Ramp1	Smad3	Sptbn1
Shank1	Raph1	Ralyl	Slx4ip	Sppl3
Sh3pxd2b	Rapgef5	Ralgps2	Slf1	Spopl
Sh3glb1	Rap1gds1	Raet1e	Slco6d1	Spns2
Sgsm3	Rai14	Rab22a	Slco6c1	Spire1
Sgk3	Rab11fip4	Ptprs	Slco1b2	Spin4
Sfi1	Rab11fip1	Ptprk	Slco1a6	Spin1
Setd5	Pygo1	Ptpn2	Slc9a2	Spice1
Sesn1	Pxmp2	Ptp4a2	Slc8a1	Spg7
Sertad2	Pxdc1	Ptchd1	Slc7a15	Speg
Serpinb9h	Pura	Ptch1	Slc7a11	Spata6
Septin9	Ptprs	Psd4	Slc4a7	Spata5l1
Septin5	Ptprn2	Prss12	Slc4a4	Spata5
Sephs1	Ptprj	Prrxl1	Slc4a10	Sparcl1
Senp5	Ptprd	Prrg3	Slc44a5	Spag9
Sema6d	Ptpn5	Prr3	Slc39a12	Spag5
Sel1l3	Ptpn4	Prr23a2	Slc35f3	Spag1
Secisbp2	Ptpn3	Prkce	Slc35b3	Sp5
Sec14l1	Ptk2	Prkcd	Slc2a9	Sox6
Sdk2	Ptch1	Prkag2	Slc28a2b	Sox5
Sdf2l1	Ptbp3	Prex2	Slc26a7	Sox2ot
Sdcbp	Ptbp2	Prdm6	Slc25a40	Sox2
Sct	Psme2b	Prdm5	Slc25a24	Sorcs3
Scrt1	Psen2	Prdm16	Slc25a21	Sorcs2
Scn8a	Psd3	Ppp6r1	Slc25a2	Sorcs1
Scn4b	Prtg	Ppp4r2	Slc22a8	Sorbs1
Scfd2	Prrxl1	Ppp3ca	Slc22a30	Soga1
Scart2	Proser2	Ppp2r2c	Slc22a29	Socs6
Scarna2	Prl2c4	Ppp1r3d	Slc22a27	Snx5
Scarf2	Prkar2b	Ppp1r36	Slc22a22	Snx25
Scamp5	Prkaa1	Ppp1r12a	Slc22a19	Snx15
Scaf8	Prdm16	Ppp1cb	Slc16a14	Snx10
Sart3	Ppp4r4	Ppm1h	Slc14a2	Snx1
Sarm1	Ppp4r2	Ppia	Slc12a8	Snu13
Samsn1	Ppp2r5e	Ppfia3	Skint9	Sntg1
Samd4b	Ppp1r37	Pou3f3	Skint6	Snrpa
Sall1	Ppp1r2	Pou3f2	Skint5	Snord118
Ryr2	Ppm1b	Pou2f3	Skint11	Snap23
Rxra	Pou4f1	Pou2f2	Skint10	Smn1
Rusc2	Pou3f3	Poteb	Sirpb1c	Smim20
Runx2	Pou3f2	Pom121	Sirpb1b	Smim14
Runx1t1	Pou3f1	Polrmt	Sirpb1a	Smg5
Rtn4rl1	Poli	Polr3e	Sipa1l1	Smchd1
Rsph3b	Pofut2	Polg	Shroom4	Smc5
Rsl24d1	Podxl	Podxl	Shroom2	Smarcd1
Rsbn1	Poc1b	Pm20d2	Shisa6	Smarcc1
Rreb1	Pnrc1	Plxnd1	Shh	Smarcad1
Rps15a	Pnpla8	Plxnc1	Sh3rf3	Smarca4
Rpl5	Pm20d2	Plut	Sh3rf1	Smarca2
Rpl13	Plxnc1	Plscr4	Sh3gl2	Smad3
Rora	Plxna4	Plppr4	Sh2d4b	Smad1
Rnf220	Plxna1	Plekha7	Sh2d4a	Slitrk3
Rnf14	Pls1	Plekha6	Sh2d1a	Slit2
Rnf115	Plekhh3	Plcg2	Sgo2b	Slco3a1
Rnf111	Plekhg5	Plce1	Sgcd	Slc9a3r1
Rnaset2a	Plekhf2	Plcb1	Sfmbt1	Slc9a2
Rn45s	Plekha7	Pkd1	Sfi1	Slc6a1
Rmdn3	Pld2	Pitx2	Setdb2	Slc4a2
Rilpl1	Pkdrej	Pitx1	Sesn3	Slc4a10
Rictor	Pkd1	Pikfyve	Sesn1	Slc45a4
Rhoq	Pitx3	Pigp	Serpini2	Slc44a5
Rhebl1	Pink1	Phf10	Serpinb6e	Slc41a2
Rhbdd2	Pik3ap1	Penk	Serpinb3b	Slc3a2
Rgs3	Pign	Pdzrn4	Serpina1a	Slc39a10
Rgl1	Pi4k2b	Pdzd8	Sema5a	Slc37a1
Rfx3	Phox2a	Pdlim2	Sema3d	Slc35e2
Rev1	Phip	Pdik1l	Sema3c	Slc35c2
Rere	Phf3	Pdgfc	Sema3a	Slc35a3
Reps1	Phf24	Pdgfb	Sem1	Slc31a1
Recql	Phf12	Pde4d	Sel1l2	Slc30a9
Rcor1	Pgbd5	Pde4a	Sec23ip	Slc30a6
Rc3h2	Pfkfb1	Pde1b	Sdk1	Slc2a3
Rb1cc1	Penk	Pdcd2l	Sdccag8	Slc2a10
Rassf1	Pds5b	Pcolce2	Scn9a	Slc2a1
Rasgrf2	Pds5a	Pcnx	Scn7a	Slc28a3
Rasgef1b	Pde8a	Pcgf5	Scn2a	Slc25a51
Rasef	Pde3a	Pcdh1	Scn1a	Slc25a37
Rasd2	Pcolce2	Pax6	Sclt1	Slc25a33
Rarg	Pcgf5	Pax5	Schip1	Slc25a10
Rapgefl1	Pax5	Pax2	Scfd2	Slc24a3
Rapgef2	Paqr3	Pacsin1	Scart2	Slc23a2
Rap1gds1	Papss2	P2rx4	Scaper	Slc22a4
Ranbp9	Pappa	Oxtr	Scai	Slc22a17
Ran	P4htm	Ovol2	Sbf2	Slc22a15
Ralyl	P3h4	Ovol1	Saxo1	Slc20a1
Rai1	P3h3	Otx2os1	Samd12	Slc12a5
Rad51	Oxr1	Otx1	S1pr3	Slc12a4
Rabl6	Ovol1	Otud3	Ryr3	Slc10a4-ps
Rab8b	Otud7a	Otp	Ryr2	Sirt2
Rab11a	Otud1	Osbpl10	Runx1t1	Sipa1l3
Qk	Otp	Onecut1	Rundc3b	Sipa1l1
Pyurf	Onecut1	Olfr747	Rsu1	Sipa1
Pxylp1	Olfr564	Olfr746	Rsrc1	Simc1
Ptpru	Olfr212	Olfr66	Rspo3	Sik3
Ptprk	Olfr161	Olfr1372-ps1	Rps6ka5	Siah2
Ptprg	Olfr108	Olfm1	Rps4l	Shld1
Ptpn21	Odc1	Ola1	Rps29	Shisal1
Ptpn18	Odad2	Obsl1	Rpap2	Shisa7
Ptp4a1	Obox2	Obscn	Rp1	Shc4
Ptma	Obi1	Nxph4	Ros1	Shc3
Ptdss1	Nxph3	Nxph1	Rorb	Shc2
Ptch1	Nub1	Nup62cl	Robo2	Shb
Psme3	Nrxn1	Nudt19	Robo1	Shank2
Psma3	Nrg4	Ntsr2	Rnls	Sh3rf3
Psen1	Nrf1	Ntrk3	Rnf19a	Sh2b2
Psd4	Nrbf2	Ntrk1	Rnf157	Sgms1
Psd	Nr2f6	Ntng1	Rmdn2	Sgk1
Prtg	Nr2f2	Nsun2	Rit2	Sgf29
Prss12	Nr1d2	Nsd1	Ripor2	Sgcz
Prr16	Npas3	Nrxn1	Rims1	Sfswap
Prpf8	Notch2	Nrn1	Rhobtb1	Sfmbt1
Prpf3	Nol4l	Nrg3	Rhbdd1	Sez6l2
Prp2	Nlrp5-ps	Nrg1	Rgs7	Setx
Prlr	Nkx3-2	Nr6a1	Rgs6	Setd6
Prkce	Nkx1-2	Nr5a2	Rgs22	Setd4
Prkag2	Nkain2	Nr4a3	Rfesd	Setd2
Prdm16	Nfix	Nr4a2	Rex2	Sesn3
Pramel50	Nfib	Nr2f6	Rerg	Sertad2
Pprc1	Nfatc1	Nr2e1	Reln	Sertad1
Ppp6r3	Nexmif	Nptn	Reg2	Serpine2
Ppp4r1	Neurog2	Nploc4	Rcan2	Septin4
Ppp2r5c	Neurl1b	Npas2	Rbms3	Septin3
Ppp1r9b	Nedd4	Npas1	Rbm47	Senp8
Ppm1g	Ndst3	Notch3	Rbis	Senp7
Ppm1e	Ncoa3	Notch1	Rasl2-9	Senp6
Ppig	Ncoa1	Nos1ap	Rasgrf2	Senp1
Ppan	Nckap1	Nol4l	Rasgef1b	Sema7a
Ppa1	Nbea	Nkx6-2	Rasal2	Sema4d
Pou4f1	Nalf2	Nkx3-2	Rarb	Sema4c
Pou3f1	Naf1	Nkx2-4	Ranbp3l	Sema4a
Pou2f2	Nacc2	Nkx1-2	Ralyl	Sec22c
Poteb	Nacc1	Nkd2	Rad51b	Sec16b
Polr1d	Naa15	Nipbl	Rad18	Sdk2
Pold3	N4bp2	Ngfr	Rab3c	Sdf4
Pogz	Myo6	Nfic	Rab30	Sde2
Poglut1	Myo1b	Nfe2l2	Rab2a	Sdc3
Pnpla8	Myef2l	Nfatc4	Rab10os	Sdad1
Plxnd1	Myef2	Nfasc	Pwp1	Scrn1
Plppr4	Mtln	Nf2	Pvt1	Scn3b
Plod2	Mta1	Neurog2	Ptprt	Scmh1
Pla2g4c	Msx1	Neo1	Ptprr	Scamp5
Pitx2	Msi1	Nefm	Ptprn2	Scai
Pitpnm3	Msh3	Nectin1	Ptprk	Sav1
Pitpnm2	Msantd3	Ncs1	Ptprd	Sap30l
Pisd-ps2	Mroh2a	Ncor1	Ptpn4	Samd4
Pisd-ps1	Mpped2	Ncoa7	Ptpn13	Sall3
Pip4k2b	Mmp24	Ncoa1	Ptger3	S1pr2
Pik3r1	Mmp14	Nck2	Ptgdr	Rwdd1
Pigx	Misp3	Nbea	Ptchd1	Rufy1
Pias4	Mir760	Nat8l	Psma8	Rtkn
Phrf1	Mir3961	Naip6	Psg29	Rsbn1
Phospho1	Mir375	Nags	Psd3	Rrm1
Phf21b	Mir3471-2	Nacc2	Prkn	Rptor
Phf2	Mir207	Nacc1	Prkg1	Rps6kl1
Phf19	Mir1899	Myo3a	Prkdc	Rps6ka2
Phc2	Mir1199	Mycbp	Prkd1	Rps13
Phactr2	Micall1	Myb	Prkar2b	Rprd1b
Pgrmc2	Mex3d	Mup6	Prkaa2	Rpp25
Pgr	Meioc	Mtss2	Prim2	Rpn2
Pfkfb3	Mef2d	Mtor	Prickle2	Rpl11
Pear1	Mdga2	Mthfd2	Prex2	Rock1
Pdzrn4	Mcur1	Mtcl1	Prelid2	Ro60
Pds5b	Mcmbp	Msx2	Prcp	Rnpep
Pdik1l	Mcm9	Msrb3	Pramel34	Rnf38
Pdgfa	Mbnl1	Mroh5	Ppp3r1	Rnf32
Pde4dip	Mast4	Mpped2	Ppp2r2b	Rnf220
Pde4d	Map4k4	Mospd4	Ppp1r3g	Rnf217
Pde10a	Map4k2	Mnx1	Ppp1r12b	Rnf214
Pcsk5	Map3k21	Mme	Ppp1cb	Rnf208
Pcnp	Map3k1	Mlxipl	Ppfibp2	Rnf146
Pcm1	Map2k4	Mir683-2	Ppfia2	Rnf130
Pcgf5	Maml1	Mir375	Pou5f2	Rnase13
Pcdh18	Mafg	Mir193a	Poteg	Rmst
Pcdh1	Mafb	Micos10	Poteb	Ripor2
Pcca	Macroh2a1	Mgat3	Potea	Rin2
Pbx2	Macf1	Mfsd6	Popdc3	Rian
Pate14	Lzts2	Mfsd4b2	Pop4	Rhno1
Pank4	Ltbp1	Mex3c	Pnpla8	Rhbdf1
Pam	Lrrc58	Met	Pnisr	Rgs2
Pals1	Lrp8	Megf8	Pmch	Rgs12
Pafah1b2	Lrig1	Med13	Plxdc2	Rgmb
Paf1	Lrch3	Med12l	Plscr5	Rfx7
Pacsin1	Lonrf1	Mdga1	Pls1	Rffl
Pabpc4l	Lncpint	Mcrip1	Plppr5	Rev3l
P4ha2	Lmo2	Mbnl1	Plppr1	Retreg3
P4ha1	Lipt2	Mb21d2	Pld5	Retreg1
Oxr1	Lipo3	Map4k2	Plcxd3	Rell1
Ovol2	Lipo2	Map3k20	Plcl1	Reep3
Otud4	Lipi	Man2a1	Plcb1	Rcbtb2
Osgep	Lingo3	Man1c1	Plaat1	Rcbtb1
Olig1	Lin9	Man1a2	Pkib	Rcan1
Olfr509	Lifr	Man1a	Pkhd1	Rc3h2
Olfr294	Lhx2	Magi3	Pitx2	Rc3h1
Olfr114	Lhx1	Mafb	Pip4k2a	Rbx1
Oaz1-ps	Lfng	Mafa	Pik3c2g	Rbpms
Oaz1	Lemd3	Maea	Pign	Rbm24
Nxph1	Lemd1	Macroh2a2	Pid1	Rbfox3
Nus1	Lbx1	Macf1	Pibf1	Rbfox1
Nup85	Larp4b	M5C1000I18Rik	Phlpp1	Rassf3
Numa1	Larp1b	Lysmd2	Phkb	Rassf2
Nufip2	Large1	Ltbp1	Phka1	Rasgef1b
Ntn1	Krtap20-2	Lsm14b	Phip	Rarg
Nt5c2	Kras	Lrrk1	Phf8	Rara
Nsd3	Kmt2c	Lrrfip2	Phf14	Rapgef5
Nsd1	Klra22	Lrrc8b	Phex	Rapgef1
Nrxn1	Klhl2	Lrrc42	Phactr2	Rap1a
Nrp2	Klhdc8a	Lrrc3b	Pgr	Raly
Nrbf2	Klf2	Lrrc3	Pgap1	Ralgds
Nr4a3	Klf13	Lrp8	Pfkp	Rai1
Nr4a1	Kif4-ps	Lrp12	Pex3	Rac1
Nr2f1	Keap1	Lrig1	Pdzrn4	Rabl6
Npm3	Kdm1a	Lrg1	Pdzph1	Rabep1
Npc1	Kctd15	Lox	Pdss2	Rab7
Npas3	Kctd1	Lonrf2	Pdss1	Rab11fip5
Npas1	Kcnn1	Lmx1b	Pdha2	Rab11a
Nox4	Kcnk6	Lmo2	Pde7b	R3hdm2
Nol4l	Kcnh2	Lingo2	Pde4d	Pxn
Nlrp9b	Kcnb2	Lingo1	Pde1c	Pwwp3a
Nkain3	Kcmf1	Lims1	Pde1a	Puf60
Nipa2	Kbtbd13	Lhx3	Pde11a	Pttg1
Nhsl2	Kansl1l	Lhx2	Pde10a	Ptprt
Nfe2l2	Kalrn	Lhfpl5	Pcsk5	Ptprs
Nfasc	Josd1	Lemd2	Pcsk2os2	Ptprr
Neurl4	Jhy	Lef1	Pcmtd1	Ptpre
Nell2	Jazf1	L3mbtl3	Pcgf5	Ptprd
Nefm	Jag1	Ktn1	Pcdhb8	Ptpra
Nedd1	Jade1	Klrh1	Pcdhb22	Ptpn2
Nectin1	Irx5	Klrg2	Pcdhb1	Ptk7
Ndufb4	Irf2bp2	Klhl14	Pcdhac2	Pth1r
Ndufa10	Iqsec1	Klf9	Pcdha12	Psen2
Ndrg4	Iqgap2	Klf3	Pcdh7	Psd
Ncoa1	Insm2	Klf10	Pcdh20	Psat1
Ncl	Insm1	Kif26a	Pcdh18	Psap
Nckap1	Il17ra	Kif1c	Pcdh15	Prrc2c
Ncapg2	Il15	Khdrbs1	Pcdh11x	Prrc2a
Nbeal2	Ikbkb	Kdm2b	Pcca	Prr18
Naxe	Igfbp7	Kctd15	Paupar	Prr16
Naaladl2	Igf2bp3	Kcnt1	Patj	Prr14l
N4bp1	Igdcc3	Kcns2	Pard3bos2	Prpsap1
Myrip	Ier5l	Kcnn2	Pard3b	Prob1
Myo18a	Hspa12b	Kcnk15	Pard3	Prlr
Mylk	Hs3st6	Kcnj11	Pappa	Prkn
Myef2l	Hs3st2	Kcnip2	Pantr1	Prkg1
Myc	Hras	Kcnh8	Pamr1	Prkar1a
Mybl1	Hp1bp3	Kcnh2	Palld	Prkacb
Myb	Hoxd3	Kcnh1	Pak1	Prex1
Mxi1	Hoxd11	Kcnd3os	Pag1	Ppt2
Mup1	Hook1	Kcnd3	Pacrg	Ppp6r2
Mtss1	Homer3	Kcnc4	Pabpc1	Ppp4r1
Mtmr9	Hnrnpab	Kcmf1	Oxr1	Ppp2r5c
Mtmr10	Hmx3	Kbtbd7	Oxct1	Ppp2r2c
Mtfr1	Hmx2	Kbtbd11	Otud7a	Ppp2cb
Mtdh	Hmga1	Kat6b	Ostf1	Ppp1r9b
Msl1	Hlcs	Kat2b	Orc4	Ppp1r1b
Msi2	Hivep3	Kank3	Oprm1	Ppp1r18
Msi1	Hic1	Kank2	Opn5	Ppp1r16b
Msh6	Herpud2	Jph4	Ophn1	Ppp1ccb
Ms4a6d	Heg1	Jcad	Opcml	Ppme1
Mrps35	Hecw2	Jakmip3	Olfr589	Ppm1h
Mrpl23	Heca	Jakmip1	Olfr266	Ppm1g
Mrpl20	Hdac4	Jak2	Olfr164	Ppm1d
Mroh2a	Hcn4	Jag1	Olfr161	Ppia
Mreg	Hand2os1	Itpripl2	Olfr1352	Ppard
Mpv17l2	Hace1	Itga9	Olfr1274	Ppa2
Mov10	H3f3a	Irx5	Olfm3	Ppa1
Moap1	H3c2	Irx4	Ofcc1	Pou3f1
Mmp17	H3c14	Irx1	Oca2	Pou2f1
Mme	H2ac12	Irs4	Obox3	Pot1a
Mllt1	Gzmf	Irs1	Obox2	Por
Mkks	Gxylt2	Irak3	Obox1	Polr2e
Mixl1	Gsr	Iqce	Nxph2	Pola2
Mirlet7i	Gse1	Insm2	Nxpe4	Pnpla8
Mir8111	Grm4	Insl6	Nwd2	Pnma2
Mir7000	Grin3b	Insl3	Nwd1	Pmpcb
Mir6936	Grb10	Inhbb	Nup155	Pmm1
Mir6546	Gramd4	Impa2	Nudt12os	Plxnc1
Mir5130	Gramd3	Il17ra	Nubpl	Plxna2
Mir1895	Gpr153	Il11	Ntrk2	Pltp
Mir132	Gpr146	Ikzf3	Ntng1	Plppr3
Mien1	Gnb4	Ihh	Ntm	Plpp4
Mideas	Gnas	Igsf21	Nt5dc1	Plekhg5
Mical3	Gnal	Igf2bp2	Nsun6	Plekha5
Mex3c	Gm9871	Igf2bp1	Nrxn3	Plekha1
Mex3b	Gm7977	Igf2	Nrxn1	Pld1
Mecom	Gm41289	Igf1r	Nrp2	Plcg1
Mdfic	Gm25212	Ifnlr1	Nrn1	Plbd2
Mcph1	Gm23284	Ier5l	Nrk	Pla2g2c
Mcm9	Gm21671	Ier5	Nrg3os	Pkp4
Mcl1	Gm20765	Ica1	Nrg1	Pknox1
Mbnl1	Gm13285	Htra1	Nr3c2	Pkd1l3
Mapt	Gm12888	Hs3st3b1	Nr2f1	Pkd1
Mapk8ip1	Gli3	Hs3st3a1	Nr2e3	Pja1
Mapk4	Gjc1	Hrh3	Npsr1	Pitpnm2
Map4	Gdap1	Hr	Nol4	Pitpnc1
Map3k3	Gbx2	Hpcal1	Nmur2	Pitpnb
Map2	Gata2	Hoxd9	Nlrp9c	Pisd
Map1a	Garem1	Hoxd4	Nlrp5-ps	Pip4k2a
Manf	Gabra4	Hoxd3os1	Nlrp4e	Pik3r3
Malat1	Fzd10	Hoxd3	Nlrp4c	Pik3r1
Magi1	Fxr2	Hoxc6	Nlrp1b	Pik3cd
Maff	Fut8	Hoxc13	Nlgn1	Pik3c2a
Macroh2a2	Frg2f1	Hoxc12	Nkain3	Pigz
Macrod2	Foxq1	Hoxb8	Nkain2	Piezo1
Maco1	Foxo3	Hoxb7	Nipal2	Picalm
Macf1	Foxo1	Hoxb6	Ninj2	Pi4ka
Lsamp	Foxn2	Hoxb3os	Ngf	Phyhip
Lrrc8d	Foxf1	Hoxb3	Nfib	Phpt1
Lrrc7	Foxc1	Hoxa7	Nfatc1	Phlpp1
Lrrc41	Foxa1	Hoxa2	Nf1	Phldb1
Lrp8	Fnbp1l	Hoxa11os	Nell1os	Phgdh
Lrp2	Fnbp1	Hnrnpll	Nell1	Phf24
Lrp12	Flnc	Hnrnpdl	Nek11	Phf20l1
Lrig2	Fjx1	Hmx3	Nek10	Phf19
Lrch3	Fgfrl1	Hmx2	Negr1	Phf1
Lrch1	Fgfr2	Hmga2	Necab1	Phc2
Lrba	Fgf8	Hmga1	Ndufs5-ps	Phactr4
Lpgat1	Fgd4	Hlx	Ndst4	Phactr3
Lor	Fgd1	Hip1r	Ncoa7	Phactr2
Lnpk	Fbxl14	Hes5	Nckap5	Phactr1
Lmln	Fbrsl1	Hes1	Ncald	Pgm1
Llph	Faxc	Herc2	Nbr1	Pgd
Lipt2	Fancl	Haspin	Nbea	Pgbd5
Lipo2	Fam76a	Has3	Nbas	Pgap4
Lingo1	Fam3c	Has2os	Nav3	Pgap2
Lifr	Fam20c	Hapln2	Nars2	Pfn2
Lhx6	Fam189a2	Hand2os1	Nalcn	Pfn1
Lhx4	Fam189a1	Hand1	Naaladl2	Pfkfb4
Lhx2	Fam171a1	Hace1	Naalad2	Pex5l
Lfng	Fam135a	Hacd1	Mzt2	Pex5
Lef1	Fam131c	H6pd	Myrip	Per3
Lbx1	Fam120a	H60b	Myom2	Peli1
Lap3	Fam117b	H2bc14	Myom1	Peg3
Ktn1	Fam107b	H2ac12	Myo9a	Peds1
Kti12	Faah	H2-Q1	Myo3b	Pdzrn4
Kpna2	F3	Gvin2	Myo3a	Pdzd7
Kmt5b	Ezh2	Gsx2	Myo16	Pdzd4
Klrh1	Ext1	Gsg1l	Myh15	Pdpk1
Klrg2	Evc	Gse1	Myf6	Pde9a
Klra22	Esyt2	Gsc2	Mycbp2	Pde4d
Klhdc8b	Espn	Grm5	Mup6	Pde4a
Klhdc10	Ermp1	Grin2c	Mug2	Pde10a
Klf2	Erbb4	Grik4	Mug1	Pdcd2
Klf13	Eps8	Grid2ip	Mug-ps1	Pcp4
Kiz	Epop	Grb2	Mtx2	Pcnx
Kifc3	Eml5	Grb10	Mtus2	Pcnp
Kif21a	Elp4	Gpr88	Mtnr1b	Pcif1
Kif13b	Eif3f	Gpr85	Mthfs	Pcgf5
Kif13a	Ehmt2	Gpr45	Mtbp	Pced1b
Khdrbs2	Egr3	Gpr25	Msl3l2	Pcdh1
Kdm3b	Egr2	Gpr137b	Msh3	Pcbp4
Kdm3a	Egln1	Gpr135	Mrtfb	Pcbp3
Kdm2a	Efna5	Gpatch3	Mrps28	Parvb
Kctd1	Efcc1	Golga5	Mroh9	Parn
Kcnn2	Ecpas	Gnas	Mrgpra2a	Papola
Kcnk3	Ebf4	Gm9748	Mrap2	Pantr1
Kcnk2	Ebf3	Gm7788	Mpp7	Pank2
Kcnk15	E330014E10Rik	Gm527	Mpdz	Pan3
Kbtbd8	E2f8	Gm4425	Morc1	Pam16
Junb	E2f7	Gm30853	Mnd1-ps	Pak5
Jun	E2f6	Gm22109	Mnat1	Pak4
Jmy	E130201H02Rik	Gm20765	Mmut	Paip1
Jarid2	Dyrk1a	Gm20544	Mmp1b	Pag1
Jag1	Dynll2	Gm16136	Mmp16	Pafah1b2
Jade2	Dync1li2	Gm13289	Mmd	Pafah1b1
Itsn2	Dtx4	Gm13285	Mllt3	Pacs2
Itpripl2	Dtnb	Gm13275	Mlip	P4ha1
Itgb3	Dpy30	Gm13057	Mlf1	P2rx4
Itgb1	Dpp8	Gm13034	Mkx	Oxct2b
Islr2	Dot1l	Gm11837	Mitf	Otp
Isl1	Dop1a	Gm11762	Mir876	Otos
Iscu	Dock9	Gm10499	Mir875	Osgin2
Irs1	Dnmt3a	Gltp	Mir8117	Opcml
Irf2bpl	Dnajc3	Glis1	Mir767	Opalin
Irf2bp2	Dnajc21	Glcci1	Mir7661	Opa3
Irak3	Dnajc16	Gfi1	Mir7656	Onecut1
Iqsec2	Dnaja2	Gfer	Mir7224	Ogt
Insl6	Dnah7b	Gdnf	Mir676	Oaf
Inppl1	Dmxl2	Gdf6	Mir6387	Nup98
Inhbb	Dmrta2	Gdf10	Mir6360	Nup93
Ing2	Dmrt3	Gbp8	Mir6355	Nup160
Ilrun	Dll3	Gata6	Mir6336	Nudt4
Ildr2	Dleu2	Gata2	Mir6239	Nudt3
Il1rap	Dicer1	Galnt6	Mir6237	Nudt10
Igsf9b	Dhx15	Galnt16	Mir592	Ntsr1
Igf1r	Dgcr8	Galnt12	Mir551b	Ntn1
Igdcc3	Dgcr6	Gad1	Mir5099	Nt5c2
Ifit1bl1	Dexi	Gabrg3	Mir466f-4	Nsmaf
Iffo1	Dennd5a	Gabre	Mir383	Nsd3
Ier5l	Dennd1a	Gabpb1	Mir378d	Nrxn1
Ier5	Dek	Gab1	Mir361	Nrros
Htr1b	Defa23	Fzd8	Mir3472	Nrf1
Hspa9	Defa-ps1	Fzd7	Mir344i	Nrd1
Hspa4l	Ddx43	Fzd5	Mir3106	Nrbp2
Hp1bp3	Dclk1	Fzd3	Mir3059	Nrbf2
Hook3	Dcdc2c	Fyn	Mir28c	Nr3c1
Homer1	Dab2ip	Fut8	Mir28b	Nr2c2
Hnrnpf	D930020B18Rik	Fsd1l	Mir21b	Nr1d1
Hmgxb4	D330050I16Rik	Foxp4	Mir217	Nploc4
Hmgn1	Cyth1	Foxp2	Mir146	Npepps
Hmgb3	Cyp2c54	Foxp1	Mir103-2	Npas2
Hjv	Cuedc1	Foxo1	Mid1	Nova2
Hivep2	Ctnna1	Foxn2	Mgat4c	Nos1ap
Hivep1	Ctdspl	Foxl2os	Mgam	Nol4l
Hint2	Ctdsp2	Foxk1	Mettl21a	Nol4
Hhex	Ctbp2	Foxi3	Mettl15	Nod2
Hfm1	Ctbp1	Foxd4	Meox2	Nkx2-5
Hey1	Cstdc2	Foxd3	Memo1	Nin
Hes5	Cry1	Foxc1	Meis1	Nfya
Hdlbp	Crtc3	Fosl2	Meikin	Nfrkb
Hdgf	Crtac1	Fmnl3	Mei4	Nfix
Hdac5	Crebbp	Flt1	Mef2a	Nfib
Hcfc2	Creb5	Fkbp6	Mecom	Nfia
Hbp1	Cpsf7	Fhl3	Me3	Nf1
Haus4	Cpeb1	Fhdc1	Mdga2	Neurod2
Hace1	Coro2b	Fgfr3	Mctp2	Nelfcd
H3f3b	Commd3	Fgf22	Mctp1	Neil1
H1f4	Col23a1	Fgf11	Mcph1	Nefh
Gtpbp3	Coil	Ffar4	Mcf2	Nedd4l
Gtf2i	Cobl	Fezf2	Mcc	Nedd4
Gsx1	Cntln	Fev	Mc2r	Necap2
Gse1	Cntfr	Fbxo45	Mbnl3	Ndufs2
Grsf1	Cnot6	Fbxo41	Mat2b	Ndufab1
Grm5	Cnot2	Fbxo31	Marchf1	Ndufa9
Grid2ip	Cnbp	Fbxo11	Mapk10	Ndufa10
Grid1	Cnbd2	Fat4	Map4k3	Ndst2
Grb2	Cmc1	Farp1	Map3k7	Ndrg2
Grb10	Cln6	Fam83h	Map3k5	Ndel1
Gpt2	Cln5	Fam78a	Map2	Ncoa7
Gpr50	Clk2	Fam189a1	Mannr	Nckap5
Gpr135	Clcn7	Fam171a2	Malrd1	Nbeal1
Gpat3	Clcn4	Fam149a	Mageb4	Nbas
Golga5	Clasp2	Fads3	Mageb16-ps1	Nav2
Gnl2	Ckap5	Fa2h	Mageb1	Nav1
Gng10	Ciapin1	Exoc3l2	Magea1	Nat8l
Gnb1	Chka	Eva1b	Macrod2	Nasp
Gm9958	Chd6	Etv5	Macir	Nap1l4
Gm9748	Cgnl1	Ethe1	Macc1	Nap1l1
Gm9530	Ces5a	Esx1	Mab21l2	Nalf1
Gm6345	Cep112	Espn	Lyst	Myt1
Gm5570	Celf2	Ero1a	Lyplal1	Mypop
Gm5089	Cdr2	Ern1	Lyl1	Myo9a
Gm4981	Cdon	Erc1	Luzp2	Myo6
Gm4425	Cdkn1c	Epha7	Lsamp	Myo1d
Gm25212	Cdk8	Epb41l1	Lrrtm4	Myo18a
Gm25018	Cdk5r1	Epb41	Lrrtm3	Myo10
Gm23284	Cdh11	Ep400	Lrrn3	Myh7
Gm22109	Cdh1	En2	Lrrc7	Mxi1
Gm2101	Cdc16	Emx2	Lrrc69	Mtus1
Gm20765	Cd276	Eml3	Lrrc4c	Mtpap
Gm13285	Ccz1	Eml1	Lrrc40	Mtmr12
Gm13043	Ccnyl1	Emc8	Lrrc3b	Mthfr
Gm13034	Ccnl1	Elfn2	Lrrc1	Mtf2
Gm10512	Ccne2	Elfn1	Lrp1b	Mta1
Gm10408	Ccna1	Elf2	Lrif1	Mt3
Glul	Ccdc88a	Elavl3	Lrfn5	Msra
Glt1d1	Ccdc74a	Elavl2	Lrba	Msl1
Glipr2	Ccdc34	Elapor2	Lpin1	Msi1
Glg1	Ccdc105	Eif4g2	Lpcat4	Mrps15
Ginm1	Cbfa2t3	Eif3g	Lox	Mrpl58
Ggt7	Cbarp	Eif3a	LOC100043315	Mrpl42
Gdf6	Card10	Egr4	Lncppara	Mrpl38
Gbe1	Car2	Egr3	Lmx1a	Mprip
Gba2	Caps2	Egln1	Lmbr1	Mpp4
Gatad2a	Camta1	Ecel1	Lipk	Mpp2
Gabra2	Camk4	Ebf3	Lipc	Mphosph9
Gab2	Cadps2	E130304I02Rik	Lingo2	Morc3
Fzd8	Cacnb1	Dzip1	Limch1	Mon2
Fzd4	Cacna2d1	Dynll2	Lhfpl3	Mon1b
Fyttd1	Cacna1a	Dvl3	Lhfp	Mnt
Fyn	Cab39	Dtx4	Lhcgr	Mmp17
Fxn	C9orf72	Dtx1	Ldlrad4	Mmp16
Fut8	C2cd4a	Drd5	Ldah	Mlxip
Fsd1l	C1ql3	Drd4	Lcmt1	Mlph
Fscn1	C1galt1	Dram1	Lclat1	Mlh1
Fryl	C130026I21Rik	Dok6	Lbr	Mkln1
Frs3	Btg4	Dock4	Large1	Misp3
Frs2	Btg3	Dnajc6	Lama4	Mir9-3hg
Frmd5	Brwd1	Dnajc25	Lama3	Mir9-2
Frmd4b	Brsk2	Dnajc22	Lama2	Mir6376
Foxo3	Brpf3	Dnajc11	Lair1	Mir5130
Foxn3	Brd4	Dmxl2	L3mbtl4	Mir5123
Foxc2	Brd1	Dmrta2	L1td1	Mir3093
Foxc1	Bptf	Dmrt3	Kng2	Mir3083
Focad	Bnc2	Dmrt2	Klra2	Mir128-2
Fmr1nb	Bmper	Dlx3	Klra1	Mir124-2hg
Fmnl2	Bmp3	Dlx2	Klkb1	Mir1191b
Fmn2	Bmp2	Dll3	Klhl1	Mir100hg
Fmc1	Bhlhe41	Diras1	Klf6	Miga1
Fli1	Bhlhe22	Dipk2a	Klf12	Micu2
Fjx1	Bfsp1	Dipk1b	Kir3dl2	Mical3
Fibcd1	Bend3	Dio3	Kir3dl1	Mical2
Fhip2a	Bean1	Diablo	Kifap3	Mia2
Fgf9	Bcl11a	Dgkz	Kif5b	Mgat3
Fgf12	BC107364	Des	Kif4-ps	Mfsd5
Fgf11	Banp	Ddx25	Kif26b	Mfn1
Fermt2	Baiap2l2	Ddn	Khdc1b	Mettl7a1
Fchsd2	Bahd1	Ddit4l	Kcnt2	Mettl16
Fcgr3	B4galt6	Ddah1	Kcnq5	Megf9
Fbxw11	AW046200	Dclk1	Kcnn2	Megf10
Fbxo9	AU041133	Dcbld1	Kcnmb2	Mef2d
Fbxo41	Atp8b1	Dbx2	Kcnk2	Med27
Fbxl6	Atp8a1	Dbn1	Kcnk12	Med18
Fbxl16	Atp2b1	D030025P21Rik	Kcnj6	Med13
Fbln5	Atp13a1	Cyrib	Kcnj3	Meaf6
Fat4	Atn1	Cyp4b1-ps2	Kcnip4	Me1
Fancl	Atl2	Cyp4b1	Kcnh8	Mcur1
Fancf	Asmt	Cyp2j8	Kcnh7	Mcub
Fam78a	Ascc3	Cyp26b1	Kcnh5	Mcrip1
Fam76b	Asb14	Cyp26a1	Kcne4	Mcat
Fam43b	Asap2	Cyp1b1	Kcnc2	Mbp
Fam234a	Art2b	Cyhr1	Kcnb2	Mboat7
Fam210a	Arrb1	Cyb561	Kalrn	Mbnl2
Fam20b	Arnt2	Cul1	Jph1	Mbnl1
Fam204a	Arid4b	Ctnnd2	Jkampl	Mbd3
Fam177a2	Arid1b	Ctnna1	Itpr2	Mbd2
Fam171a2	Arid1a	Crocc	Itgbl1	Mast3
Fam168a	Arhgef7	Crlf1	Itgb3bp	Mark1
Fam136a	Arhgdig	Crhr1	Itgb1	Marchf8
Fam131a	Arhgap4	Cpxm2	Itga9	Marchf2
Fam120a	Arhgap10	Cpm	Itfg1	Mapt
Fam117b	Arglu1	Corin	Isx	Mapkapk5
Faah	Arf6	Col15a1	Ism1	Mapk8ip3
F3	Ap5m1	Col12a1	Isl2	Mapk10
Ezr	Antxr2	Cnpy1	Irx1	Map3k7
Ezh2	Ankrd44	Cnot3	Iqgap2	Map3k4
Eya1	Ankrd28	Cnnm2	Iqcm	Map3k14
Exosc10	Ankrd13c	Cmas	Ipmk	Map3k1
Evi5	Ankrd13b	Clec4a2	Ipcef1	Map2
Evc	Ankrd11	Cldn7	Invs	Map1s
Etv1	Ankhd1	Cited1	Insr	Map1a
Ets2	Ampd3	Chuk	Inpp4b	Man2a2
Esyt2	Amer2	Chsy1	Impg1	Mamld1
Esrrg	Alas1	Chrna5	Immp1l	Malat1
Esco1	Ajm1	Chn2	Il1rapl1	Maged1
Erf	Ahctf1	Chd7	Ikzf2	Madd
Ercc2	Agxt2	Ces5a	Ift74	Mad1l1
Erc2	Agpat5	Cep170b	Ift57	Macf1
Erc1	Ago4	Celf6	Ifit1bl1	Lzts2
Erbin	Agap1	Cebpd	Ifi205	Lysmd1
Epn1	Afdn	Cebpa	Htt	Lynx1
Epb41l1	Adss	Cdx2	Htr1f	Ly6h
Epb41	Adra2c	Cdkn2c	Htr1a	Lurap1l
Ep400	Adipor1	Cdkn2b	Hsf3	Lsamp
Engase	Adgrl3	Cdkn1c	Hsd3b8	Lrrn2
En2	Adcy9	Cdk2ap1	Hsd3b5	Lrriq1
Eml6	Adcy5	Cdk13	Hsd3b2	Lrrc73
Emc8	Adamts14	Cdh4	Hs3st5	Lrrc7
Elmo1	Adam23	Cdca7l	Hs3st4	Lrrc36
Elavl3	Adam11	Cdc42ep1	Hpse2	Lrrc23
Elavl2	Acvr1b	Cdc42bpg	Hpcal1	Lrrc2
Elapor2	Acnat2	Cdc42bpb	Hook1	Lrp3
Eif4h	Abi2	Cdc34	Hnrnpa1l2-ps2	Lrig1
Eif4g3	Abi1	Cd48	Hnmt	Lrg1
Eif3f	Aatk	Ccnyl1	Hmgcll1	Lratd1
Eif2ak4	A730020E08Rik	Ccno	Hmcn1	Lpp
Eif2a	6820431F20Rik	Ccna2	Hltf	Lpin1
Ehbp1	6530402F18Rik	Ccdc88a	Hivep3	Lpcat1
Egr3	4933428G20Rik	Ccdc7b	Hira	Lonp2
Eef1d	4930556M19Rik	Ccdc71l	Hibch	Lmo4
Edf1	4930486F22Rik	Ccdc177	Hhat	Lmo3
Ecel1	4930470H14Rik	Ccdc136	Hgf	Lmna
Ears2	4930444P10Rik	Cbx3	Hey2	Lipo3
E030030I06Rik	4930435F18Rik	Casz1	Herc6	Lipe
Dynll1	4930413M19Rik	Car13	Herc2	Lipa
Dync1li1	4921531P14Rik	Camta1	Heph	Lingo1
Dync1i1	4921531C22Rik	Camk2n2	Hecw1	Lims1
Dux	4921515E04Rik	Camk2d	Heatr5b	Limch1
Dusp28	1700030C10Rik	Calb1	Hdac9	Lhfpl2
Dusp14	1700025G04Rik	Cacnb4	Hdac8	Lgmn
Dusp1	0610040J01Rik	Cacnb2	Hdac2	Leo1
Dtnbp1		Cacnb1	Hcls1	Leng9
Dstn		Cacna2d1	Havcr1	Lemd3
Drd4		Cacna1h	Has2	Lemd1
Dpp10		C430049B03Rik	Hapln1	Ldlrap1
Dpm1		C2cd4c	Hace1	Ldlrad4
Dpf1		C2cd2l	Hacd2	Lcmt1
Dolpp1		C1ql4	Gzmk	Lcat
Dok7		C130021I20Rik	Gzmf	Lbx1
Dock4		Btbd3	Gys2	Lbhd2
Dock3		Btbd11	Gvin-ps2	Lars
Dock10		Btbd10	Gulp1	Large2
Dnmt3b		Btbd1	Gucy1a2	Lag3
Dnmt3a		Bptf	Gtdc1	L3hypdh
Dnajc27		Bnc2	Gstcd	Ktn1
Dnajc13		Bnc1	Gsc2	Ksr1
Dnajb5		Bmper	Grxcr1	Krba1
Dnaja1		Bmp8a	Grm8	Kpnb1
Dnaaf9		Bmp2	Grm7	Kpna1
Dmxl1		Bhlhe23	Grm3	Kmt5b
Dmrta2		Bcor	Grm1	Kmt2a
Dlc1		Bcl11b	Grin3a	Klhl42
Dis3l		Baz2a	Grin2a	Klf15
Diaph3		Baz1a	Grik2	Klc2
Dhx33		Batf3	Grik1	Klc1
Dgkh		Barhl2	Grid2	Kif5c
Dgke		Baiap3	Grid1	Kif5a
Dgat2		Baiap2l1	Gria4	Kif3c
Deptor		Bahd1	Gria3	Kif26a
Dennd5b		Bahcc1	Greb1l	Kif21b
Dennd2a		Bach2	Gpr63	Kif1b
Defb7		B4galnt4	Gpr180	Kif1a
Defa27		B4galnt3	Gpr158	Kif13b
Ddx50		B230312C02Rik	Gpr101	Khsrp
Ddx20		AW112010	Gphn	Kdm4b
Dcaf6		Atp8b1	Gpc6	Kdm3a
Dcaf5		Atoh8	Gp6	Kdm2b
Dbn1		Atmin	Got2	Kdm2a
D830030K20Rik		Asic2	Golm1	Kdm1a
Cyth3		Asap1	Golim4	Kctd7
Cyp2r1		Artn	Gng4	Kctd5
Cyp2c54		Art2b	Gnai1	Kctd3
Cyp2c53-ps		Arpp19	Gmds	Kctd1
Cyp2c29		Arnt2	Gm9839	Kcnip3
Cyb5r4		Arhgef4	Gm9733	Kcnh3
Cux1		Aqp5	Gm9732	Kcnh2
Ctnnd2		Aplp2	Gm884	Kcng1
Ctdsp2		Ap5m1	Gm7609	Kcnf1
Csrnp2		Antxr2	Gm6712	Kcnc1
Csrnp1		Ano1	Gm6639	Kcna2
Csmd3		Ankrd63	Gm6602	Kbtbd11
Csmd2		Ankrd34b	Gm6260	Kazn
Cse1l		Ankrd13c	Gm609	Katnal2
Crh		Alx4	Gm5941	Kansl3
Crebzf		Alpl	Gm5796	Kank3
Cramp1		Akap13	Gm5622	Jund
Cpne3		Ak5	Gm5592	Jpt2
Cpne1		Ak4	Gm5570	Jmjd1c
Coro1b		Ajuba	Gm5458	Jdp2
Col4a1		Ajm1	Gm5150	Jakmip1
Col15a1		Ahnak	Gm5087	Jak1
Coil		Ahdc1	Gm4988	Jade1
Coa6		Ahcyl1	Gm4513	Iws1
Cnn3		Agrn	Gm40893	Ivd
Cmtr1		Ago2	Gm3985	Itsn2
Cltb		Agap3	Gm38667	Itsn1
Clpx		Agap1	Gm38425	Itpr2
Clmn		Aff2	Gm36633	Itm2b
Clk4		Afap1l2	Gm3636	Itgb5
Clic4		Aebp1	Gm36173	Itch
Clec4a2		Adra2a	Gm35496	Iqck
Cldnd1		Adgrl2	Gm35206	Iqcg
Clcc1		Adgrb2	Gm3500	Ippk
Cisd2		Adamtsl5	Gm34240	Ipo13
Cir1		Adamts2	Gm33948	Ip6k2
Cic		Adamts19	Gm33340	Ints8
Chsy3		Adam9	Gm33251	Inpp5k
Chsy1		Adam23	Gm3317	Inpp5d
Chst14		Acvr1b	Gm32856	Inpp5a
Chst11		Actn1	Gm32693	Inpp4b
Chrna7		Ace	Gm3264	Ilf2
Chrdl2		Abr	Gm32461	Il16
Cfap418		Ablim2	Gm32014	Il12a
Cep126		Aatf	Gm31592	Igsf8
Celf5		A530058N18Rik	Gm30726	Igf1r
Cebpd		A230020J21Rik	Gm30551	Igdcc4
Cdkn2aipnl		9530059O14Rik	Gm29683	Ift46
Cdkl2		9530036O11Rik	Gm29571	Ifi27
Cdk6		9130019P16Rik	Gm29536	Ibtk
Cdk12		6820431F20Rik	Gm28881	Htatip2
Cdh22		5730522E02Rik	Gm27162	Hsd17b4
Cdc42bpb		4930504C09Rik	Gm2516	Hs3st3b1
Cdc37l1		3110039M20Rik	Gm21693	Hp1bp3
Cd46		2610027K06Rik	Gm21119	Hoxd13
Ccz1		2410018L13Rik	Gm20752	Hoxa4
Cct7		2310061I04Rik	Gm20740	Homer3
Cct5		2210039B01Rik	Gm20268	Homer2
Ccny		1700125G02Rik	Gm20172	Hnrnpr
Ccnl1		1700092C10Rik	Gm20125	Hnrnpm
Ccni		1700025G04Rik	Gm2004	Hmox2
Ccnh		1600014C23Rik	Gm1976	Hlf
Ccnd3			Gm19585	Hlcs
Ccdc85b			Gm17750	Hipk2
Ccdc7b			Gm1715	Hif3a
Ccdc62			Gm16527	Hic1
Ccdc6			Gm16223	Hhip
Ccdc142			Gm16070	Hhatl
Ccdc102a			Gm15881	Hey1
Cbl			Gm15679	Herpud2
Catsperb			Gm1553	Hdgfl2
Casz1			Gm15446	Hdac5
Casp7			Gm15270	Hdac11
Casd1			Gm14569	Haghl
Car8			Gm14525	Haao
Cand1			Gm14092	H2bu2
Camsap3			Gm14015	H2bc23
Calm1			Gm13043	H2-DMa
Cacng7			Gm12911	H13
Cacna1g			Gm12718	Gzmk
Cacna1c			Gm12381	Gtf2ird2
C330018D20Rik			Gm11238	Gt(ROSA)26Sor
C2cd4a			Gm11236	Gstm7
C130026I21Rik			Gm1110	Gss
Bzw1			Gm10874	Gspt1
Btbd8			Gm10825	Gsk3b
Btbd11			Gm10754	Gsg1l
Brwd1			Gm10710	Grk6
Boll			Gm10635	Grip1os2
Bod1l			Gm10421	Grin3a
Bnc1			Gm10416	Grin2a
Bmp2			Gm10400	Grin1os
Bin1			Gm10375	Grik5
Bicral			Gm10248	Grik4
Bicra			Gm10033	Grik2
Bcr			Glt6d1	Grb2
Bcl7b			Glipr1	Gramd4
Bcl11b			Gk2	Gramd2
Baz2a			Ghr	Gramd1b
Barx1			Ggh	Gpsm1
Bap1			Gdpd4	Gpr84
Banf1			Gcsh	Gpr75
Bahd1			Gcnt4	Gpr6
Bag6			Gcnt2	Gpr55
B4galt5			Gca	Gpr165
B3gnt2			Gc	Gpr107
B3gat3			Gbp10	Gpld1
Azin1			Gbe1	Gpi1
AY761185			Gas7	Gpd2
AW046200			Garem1	Gpcpd1
Auts2			Galntl6	Gpc1
Atxn7l3			Galnt18	Gpatch1
Atxn7l2			Galnt13	Gpat3
Atxn2			Galk2	Golm2
Atrnl1			Gad2	Golgb1
Atp2b1			Gabrg3	Gng7
Atp2a2			Gabrg2	Gnaz
Atp1a1			Gabrg1	Gna11
Atn1			Gabrb3	Gmeb2
Atl1			Gabrb1	Gm973
Asxl2			Gabra4	Gm833
Asic2			Gabra2	Gm7819
Asap2			G630064G18Rik	Gm715
Artn			Fyn	Gm7008
Arrdc3			Fut9	Gm6712
Arl10			Fut8	Gm4792
Arih1			Fto	Gm36908
Arid4b			Fstl5	Gm29443
Arhgef7			Fshr	Gm2897
Arhgef2			Fsd1l	Gm2721
Arhgef17			Frmpd4	Gm20765
Arhgap39			Frmd4a	Gm20324
Arhgap12			Frmd3	Gm16897
Arf6			Frk	Gm15941
Arf1			Frem3	Gm15663
Arap2			Frem2	Gm14391
Aqp11			Fras1	Gm12915
App			Fpr3	Gm11837
Apba2			Foxp2	Gm10863
Apba1			Foxn2	Gm10754
Ap2a2			Foxa1	Gm10433
Anks3			Fndc3a	Glrb
Ankrd63			Fmo9	Glis2
Ankrd50			Fmo3	Glipr1
Ankef1			Fmn1	Glcci1
Ank3			Flrt3	Gja1
Ank1			Flnb	Git2
Anapc10			Filip1	Ggta1
Amph			Fhod3	Ggnbp2
Amotl2			Fhl5	Gga2
Alx4			Fhitos	Get4
Alkbh8			Fhit	Get3
Alg13			Fggy	Gem
Aktip			Fgf14	Gdpd5
Akt2			Fgf12	Gcnt2
Akap9			Fgd4	Gcn1
Akap12			Fer	Gbx2
Akap10			Fem1al	Gatd3a
Ak4			Fcho1	Gars
Ajuba			Fbxw7	Gapvd1
Aimp1			Fbxw22	Gamt
Ahdc1			Fbxo3	Galnt2
Ahctf1			Fat3	Galnt11
Ago3			Fas	Gabrg3
Ago2			Fars2	Gabrb3
Agap1			Far2	Gabra2
Afap1l2			Fancc	Gabbr2
Adra2a			Fam172a	Gabarap
Adk			Fam135b	G3bp2
Adgrl3			Fam110b	Fyn
Adgrl2			F830045P16Rik	Fxn
Adgrl1			F830016B08Rik	Fut9
Adgrb1			F8	Furin
Adcy6			F2rl3	Fth1
Adamts9			F13a1	Fryl
Adamts3			Eya4	Frmpd4
Adamts14			Eya3	Frmd4b
Acss2			Eya2	Frem1
Acot13			Exoc4	Foxn3
Abtb2			Exoc1	Fntb
Abhd3			Evc2	Fnbp1
Abhd12			Etnppl	Fmnl1
Abcc12			Etl4	Flrt1
Abcb1a			Esrrg	Fkbp5
Abca1			Esr1	Fjx1
Aagab			Esp8	Fgfr1
A830018L16Rik			Esp31	Fgd6
A630072M18Rik			Erp44	Fgd4
A530032D15Rik			Erich1	Fgd3
9530052E02Rik			Eri1	Fgd2
9030624G23Rik			Ercc6l2	Fez1
6820431F20Rik			Erc2	Fendrr
4933438K21Rik			Erc1	Fem1b
4932438A13Rik			Erbb4	Fdx1
4931440P22Rik			Eqtn	Fcho1
4930590L20Rik			Eps8	Fbxw7
4930512M02Rik			Ephb1	Fbxw4
4930507D05Rik			Epha6	Fbxo42
4930453N24Rik			Epha5	Fbxl20
4833439L19Rik			Epha3	Fbl
2610005L07Rik			Enox1	Fbh1
2310061I04Rik			Eml6	Fam91a1
1700110I01Rik			Eml5	Fam83b
1700095A21Rik			Emcn	Fam81a
1700039E22Rik			Elp4	Fam43b
1700030C10Rik			Elavl4	Fam214a
1700019D03Rik			Elapor2	Fam207a
1700001F09Rik			Ehbp1	Fam178b
			Egln3	Fam133b
			Egflam	Fam131a
			Egfem1	Fam126a
			Efhc2	Fam110b
			Efcab3	Fam104a
			Edil3	Fam102b
			Eda	Fads2
			Ect2	F630040K05Rik
			E030030I06Rik	F3
			Dzip3	Eya2
			Dync2h1	Extl2
			Dtnb	Extl1
			Dscaml1	Ext1
			Dscam	Etl4
			Dpyd	Erp44
			Dpp6	Erlin2
			Dpp10	Eri3
			Dph6	Erc1
			Dok6	Eps15
			Dock3	Epn2
			Dock10	Epm2a
			Dnm3	Ephx1
			Dner	Ephb3
			Dnajc1	Ephb2
			Dnajb9	Epha8
			Dnah9	Epha1
			Dnah7c	Epb41l1
			Dnah7b	Epb41
			Dnah7a	Ep300
			Dnah5	Enpp5
			Dnah3	Enpp2
			Dnah11	Eno2
			Dmtf1	Enah
			Dmd	En2
			Dmbt1	Eml5
			Dlgap2	Elovl7
			Dlgap1	Elovl6
			Dlg2	Elof1
			Dkk2	Elfn2
			Dis3l2	Elavl4
			Dip2c	Elavl1
			Diaph3	Eif4h
			Diaph2	Eif4enif1
			Dgki	Eif4e3
			Dgkd	Ehmt1
			Dgkb	Ehbp1l1
			Depdc1b	Egr4
			Depdc1a	Egr3
			Dennd4a	Egfl7
			Dennd1b	Efr3b
			Dennd1a	Efna5
			Ddi1	Efna2
			Ddhd1	Efna1
			Dcdc2c	Eef1a2
			Dcc	Edrf1
			Dcaf6	Edil3
			Dcaf17	Edem1
			Dapk2	Eci2
			Dad1	Ece2
			Dach2	Ece1
			Dab1	E4f1
			D830030K20Rik	E2f3
			D830005E20Rik	Dzip1
			D5Ertd615e	Dyrk1b
			D430036J16Rik	Dynlt1f
			D3Ertd751e	Dync1h1
			D130009I18Rik	Dym
			D030025E07Rik	Dusp7
			D030024E09Rik	Dusp6
			Cyyr1	Dus3l
			Cysltr1	Dtx1
			Cypt14	Dtnb
			Cypt1	Dtd1
			Cyp7b1	Dst
			Cyp4a12b	Dscam
			Cyp4a12a	Dpysl3
			Cyp3a44	Dpy30
			Cyp2j8	Dpm1
			Cyp2j5	Dpf3
			Cyp2j13	Dpf2
			Cyp2j12	Dot1l
			Cyp2j11	Dock9
			Cyp2c69	Dnm3
			Cyp2c68	Dnm2
			Cyp2c66	Dnal1
			Cyp2c53-ps	Dnajc24
			Cyp2c39	Dnajc13
			Cyp26b1	Dnajb5
			Cxxc4	Dnah2
			Cwf19l2	Dnah1
			Cul2	Dnaaf9
			Ctsm	Dmtn
			Cts3	Dmpk
			Ctnnd2	Dlg5
			Ctnna3	Dlg4
			Ctnna2	Dlg2
			Ctla2b	Dixdc1
			Cstf2t	Dhx35
			Cspp1	Dhx32
			Csmd3	Dhx30
			Csmd2	Dhx15
			Csmd1	Dglucy
			Csl	Dera
			Csgalnact1	Denr
			Crybg1	Dennd5a
			Crppa	Dennd3
			Crp	Dennd1a
			Crispld1	Dennd11
			Crisp2	Dek
			Crebbp	Degs1
			Creb5	Deaf1
			Cpt1c	Ddhd2
			Cpq	Ddc
			Cpne8	Dcun1d1
			Cpne4	Dctn4
			Cpne3	Dclk3
			Cpa6	Dcbld1
			Cox7b2	Dcaf5
			Copg2	Dbp
			Commd8	Dbndd2
			Colec10	Dazap1
			Col8a1	Dab2ip
			Col4a5	Dab1
			Col4a4	D830030K20Rik
			Col4a3	D030047H15Rik
			Col28a1	Czib
			Col25a1	Cyth3
			Col23a1	Cyth2
			Col19a1	Cyp2j8
			Col14a1	Cyld
			Cntnap5c	Cyhr1
			Cntnap5b	Cyc1
			Cntnap5a	Cyb5b
			Cntnap4	Cux2
			Cntnap3	Cul9
			Cntnap2	Cuedc2
			Cntn6	Cuedc1
			Cntn5	Cttnbp2nl
			Cntn4	Ctnnal1
			Cntn3	Ctnna3
			Cntln	Ctnna2
			Cnpy1	Ctnna1
			Cngb3	Cstdc2
			Cnbd1	Csrp2
			Cmpk2	Csrp1
			Cmc1	Csrnp3
			Cmah	Csnk1g2
			Clvs2	Csdc2
			Clvs1	Cry1
			Clnk	Crtc3
			Clgn	Crlf3
			Clec4n	Crkl
			Clec4a4	Crebrf
			Clec4a3	Crebbp
			Clec16a	Creb1
			Cldn34d	Crb2
			Cldn18	Cpne2
			Clca4c-ps	Cpm
			Cibar1	Cplx1
			Chst9	Cpeb1
			Chst10	Coro7
			Chrm3	Coro6
			Chl1	Coro1c
			Chil4	Cop1
			Chchd6	Commd9
			Chchd3	Commd6
			Chac2	Cog1
			Cftr	Cnot6
			Cfhr4	Cnmd
			Cfhr2	Cnih2
			Cfhr1	Cluh
			Cfh	Clstn2
			Cfap61	Clptm1l
			Cfap54	Cln6
			Cfap53	Clmn
			Cfap47	Clip4
			Cfap44	Clasp1
			Cfap20dc	Ckap5
			Cetn3	Cipc
			Cep83	Chuk
			Cep350	Chsy1
			Cep162	Chst3
			Cep128	Chn1
			Cep112	Chmp6
			Cenpc1	Chmp4b
			Celf4	Chmp3
			Celf2	Chfr
			Cebpd	Chd8
			Ceacam12	Chd6
			Cdkal1	Chd2
			Cdk5rap2	Champ1
			Cdk5rap1	Cfap20dc
			Cdk15	Cers2
			Cdk14	Cers1
			Cdh9	Cep97
			Cdh7	Cep85l
			Cdh6	Cep57l1
			Cdh26	Cep41
			Cdh20	Cep290
			Cdh19	Cep170b
			Cdh18	Cep131
			Cdh17	Cep112
			Cdh13	Celsr1
			Cdh12	Celf6
			Cdh10	Celf3
			Cdcp3	Celf2
			Cdc42bpa	Cdv3
			Cdan1	Cdo1
			Cdadc1	Cdk8
			Cd55b	Cdk7
			Cd55	Cdk5
			Cd36	Cdk2ap1
			Cd226	Cdk19
			Ccser1	Cdh23
			Ccny	Cdc5l
			Ccl25	Cdc42ep4
			Ccdc85a	Cdc14a
			Ccdc7a	Cdan1
			Ccdc73	Cd9
			Ccdc71l	Cd63
			Ccdc34os	Cd6
			Ccdc18	Cct4
			Ccdc178	Ccsap
			Ccdc175	Ccng1
			Ccdc150	Ccna2
			Ccdc148	Ccdc9b
			Ccdc146	Ccdc85c
			Catspere2	Ccdc6
			Catsperb	Ccdc184
			Cast	Ccdc150
			Casq2	Ccdc136
			Casp8	Ccdc130
			Casp12	Ccdc12
			Car10	Cc2d2a
			Capn13	Cbx5
			Camk4	Cbfb
			Cadps2	Cbfa2t2
			Cadps	Cbarp
			Cadm2	Castor2
			Cacnb2	Casc3
			Cacna2d3	Carmil1
			Cacna2d1	Card19
			Cacna1e	Card10
			Cachd1	Car7
			Cab39l	Car10
			Caap1	Capn9
			C730002L08Rik	Capn2
			C630028M04Rik	Camta1
			C6	Camsap1
			C330018A13Rik	Camk2b
			C330004P14Rik	Camk1d
			C130026I21Rik	Cald1
			Btg1	Cacnb2
			Btbd35f23	Cacna1g
			Btbd3	Cacna1e
			Btaf1	Cacna1a
			Brip1	C77080
			Brinp3	C2cd2l
			Brinp1	Btbd9
			Boll	Btbd11
			Bmpr1b	Brinp3
			Bmper	Brinp1
			Bcl2a1c	Brd1
			Bcl10	Brat1
			Bcas3	Bphl
			Bbs9	Boll
			Basp1	Birc6
			Bank1	Bicdl1
			Bach2	Bicd1
			B3galt5	Bfsp2
			B3galnt2	Bcl9
			B230303A05Rik	Bcar3
			B230209E15Rik	Bcar1
			B130024G19Rik	BC004004
			Azi2	Bbx
			AW554918	Bbs9
			AW112010	Bbc3
			Avpr1a	Bahcc1
			Aven	Bad
			AU023762	Bach2
			Atr	B4gat1
			Atp8b4	B4galt5
			Atp8a2	B3gnt2
			Atp8a1	B3gat1
			Atp13a1	B3galt5
			Atg10	B230303A05Rik
			Ate1	B230206H07Rik
			Asz1	Auts2
			Astn2	Atxn2l
			Astn1	Atp9a
			Asrgl1	Atp5md
			Asph	Atp1a2
			Asnsd1	Atg9a
			Asb3	Atg4c
			Arsk	Atf1
			Arrdc3	Atad1
			Armh4	Ascc2
			Armc3	Arrdc2
			Arl6	Arrb1
			Arl4a	Arntl
			Arhgef6	Arnt2
			Arhgef38	Armh3
			Arhgef26	Arl6
			Arhgef10l	Arih2
			Arhgap6	Arid5a
			Arhgap42	Arid2
			Arhgap28	Arid1a
			Arhgap24	Arhgef7
			Arhgap20os	Arhgef2
			Arhgap15os	Arhgef12
			Arhgap15	Arhgef10
			Aqp4	Arhgap18
			App	Arfgef2
			Apoh	Arap2
			Apob	App
			Apcs	Apoh
			Ap1ar	Apc2
			Aopep	Apc
			Aoah	Apbb2
			Anxa10	Apbb1
			Ano4	Apba2
			Ano3	Ap4s1
			Ano2	Ap2m1
			Anks1b	Ap2a2
			Ankrd42	Ap1g1
			Ankrd36	Aopep
			Ankrd28	Antkmt
			Ankrd22	Ano4
			Ankib1	Ano3
			Ankfn1	Anln
			Ankar	Anks1
			Ank2	Ankrd6
			Angpt1	Ankrd40
			Alppl2	Ankrd34a
			Alk	Ankrd12
			Aldh1a1	Ankhd1
			Alcam	Ank2
			Akr1e1	Anapc7
			Akr1b7	Anapc5
			Akap13	Anapc4
			Ak9	Anapc13
			AI987944	Amph
			Agxt2	Aldh9a1
			Agmo	Aldh6a1
			Agbl4	Aldh2
			Agbl1	Ak5
			Afg1l	Ak2
			Aff3	Aifm2
			Aff2	Aif1l
			Adra1a	Ahr
			Adgrv1	Ahi1
			Adgrl3	Ahcyl2
			Adgrl2	Agtpbp1
			Adgre4	Ago1
			Adgre1	Agap1
			Adgrb3	Aftph
			Adcy9	Aff3
			Adcy8	Afdn
			Adarb2	Adra2a
			Adamtsl3	Adra1a
			Adamtsl1	Ado
			Adamts9	Adgrb3
			Adamts6	Adgrb1
			Adamts19	Adcy8
			Adamts17	Adcy7
			Adamts12	Adcy1
			Adam5	Adamtsl2
			Adam34	Adam15
			Adam32	Acvr1
			Adam3	Actr3
			Adam22	Acot2
			Adam18	Acer2
			Acyp2	Acbd5
			Actrt1	Acbd4
			Actr2	Acad11
			Acot10	Ablim2
			Acbd5	Abl1
			Acaca	Abi2
			Abcg2	Abcc10
			Abcb5	Abca4
			Abca16	Abat
			Abca14	AA387883
			Abca13	A830018L16Rik
			Abca1	A730043L09Rik
			Abat	A630001O12Rik
			Aadat	A530058N18Rik
			Aadacl2fm2	A330023F24Rik
			AA792892	A230009B12Rik
			AA543401	9430038I01Rik
			AA536875	9130015G15Rik
			A930009A15Rik	6820408C15Rik
			A830019P07Rik	5430431A17Rik
			A830018L16Rik	5031425E22Rik
			A730020E08Rik	4933406C10Rik
			A630010A05Rik	4931403E22Rik
			A630001O12Rik	4930470H14Rik
			A530072M11Rik	3930402G23Rik
			A530053G22Rik	3110082I17Rik
			A530032D15Rik	2810403D21Rik
			A530021J07Rik	2700046A07Rik
			A330093E20Rik	2610306M01Rik
			A330008L17Rik	2610037D02Rik
			A230072E10Rik	2210408F21Rik
			9330199G10Rik	1700012C14Rik
			9330158H04Rik	1600020E01Rik
			9330111N05Rik	1500009L16Rik
			7630403G23Rik	1110038B12Rik
			6530403H02Rik
			6030498E09Rik
			6030407O03Rik
			5730522E02Rik
			5730507C01Rik
			5430437J10Rik
			5430434I15Rik
			5430401F13Rik
			4933438K21Rik
			4933433G19Rik
			4933430M04Rik
			4933416M06Rik
			4933412E24Rik
			4933411G06Rik
			4933409F18Rik
			4933406I18Rik
			4933405D12Rik
			4933402J15Rik
			4933400C23Rik
			4932441J04Rik
			4932438A13Rik
			4932414N04Rik
			4932412D23Rik
			4930597G03Rik
			4930593A02Rik
			4930592C13Rik
			4930592A05Rik
			4930587E11Rik
			4930584F24Rik
			4930579H20Rik
			4930579F01Rik
			4930564C03Rik
			4930558K02Rik
			4930558F17Rik
			4930555K19Rik
			4930554H23Rik
			4930554G24Rik
			4930554C24Rik
			4930545L23Rik
			4930545E07Rik
			4930539C22Rik
			4930532I03Rik
			4930529K09Rik
			4930528P14Rik
			4930528G23Rik
			4930527G23Rik
			4930525C09Rik
			4930515L19Rik
			4930509J09Rik
			4930505G20Rik
			4930505A04Rik
			4930486I03Rik
			4930486F22Rik
			4930480K15Rik
			4930467E23Rik
			4930442J19Rik
			4930441H08Rik
			4930440I19Rik
			4930433N12Rik
			4930433B08Rik
			4930428E07Rik
			4930412B13Rik
			4930405D11Rik
			4930404A05Rik
			4930401O12Rik
			4921515E04Rik
			4833415N18Rik
			4732490B19Rik
			3300002I08Rik
			3110009F21Rik
			2900092C05Rik
			2810404M03Rik
			2810403D21Rik
			2810049E08Rik
			2610316D01Rik
			2610042L04Rik
			2410018L13Rik
			2310057M21Rik
			2310057J18Rik
			2310016D03Rik
			2210408I21Rik
			1810024B03Rik
			1700129C05Rik
			1700125H03Rik
			1700123O12Rik
			1700123L14Rik
			1700113H08Rik
			1700101O22Rik
			1700095J03Rik
			1700086L19Rik
			1700085C21Rik
			1700084J12Rik
			1700071K01Rik
			1700061F12Rik
			1700049L16Rik
			1700049E17Rik1
			1700049E15Rik
			1700030N03Rik
			1700030C10Rik
			1700026F02Rik
			1700024B18Rik
			1700022A22Rik
			1700020G17Rik
			1700019D03Rik
			1700019A02Rik
			1700016G22Rik
			1700012I11Rik
			1700012D16Rik
			1700012A03Rik
			1700010K23Rik
			1700006F04Rik
			1700003L19Rik
			1700001L19Rik
			1700001G01Rik
			1110019D14Rik
			0610038B21Rik
