# Supplementary material for: The Hypothalamic Epigenetic Landscape in Dietary Obesity
Source: Adv Sci (Weinh). 2023 Dec 20;11(9):2306379. doi: 10.1002/advs.202306379 (PMC10916675; doi:10.1002/advs.202306379)
Supplement: Supplementary file 3 — Supplemental Table 2 [file ADVS-11-2306379-s003.xlsx]

## Sheet: sheet
Table S2. GO analysis of common genes imputed by ChIP-seq
Ontology	Description	Cluster	GeneRatio	BgRatio	pvalue	p.adjust	qvalue	geneID	Count
BP	Forebrain Development	H3K4me3	46/939	371/16788	3.31e-07	0.000560612	0.000498414	67263/22418/22416/20462/57752/230676/20664/20466/75420/20287/58198/237847/76089/19384/19164/217124/18996/18991/18741/18536/56217/18187/17869/59030/244329/16975/14725/16874/16870/16842/16392/16324/16001/320191/15208/14842/14360/327826/329628/14056/242620/50768/12571/12156/58208/11820	46
BP	Central Nervous System Neuron Differentiation	H3K4me3	26/939	169/16788	2.5e-06	0.00234867	0.00208809	67263/22416/21349/230676/20745/20677/20664/20466/19883/76089/19206/19164/18996/56217/18187/17762/17756/16874/16872/16814/16392/15208/14842/230101/58208/56336	26
BP	Appendage Development	H3K4me3	26/939	176/16788	5.37e-06	0.00302334	0.00268791	69890/22418/21418/21387/381373/20677/20666/58198/12393/319817/19411/19206/19164/18741/59004/18552/18515/18484/56758/69605/16842/14180/218952/58250/12288/11695	26
BP	Embryonic Organ Development	H3K4me3	49/939	448/16788	5.41e-06	0.00302334	0.00268791	12192/22418/22416/73750/238328/93840/22059/20462/21418/21679/21387/76365/21349/19143/20732/20666/109205/20474/20287/58198/20191/12393/19411/19206/19164/18741/18590/18552/18515/107586/18208/234593/17977/59030/16842/16814/16477/15213/14784/327826/14234/17300/14180/14048/13854/13799/58250/110279/11695	49
BP	Regulation Of Trans Synaptic Signaling	H3K4me3	46/939	412/16788	6.09e-06	0.00302334	0.00268791	22416/243931/18412/66673/81840/435145/243961/18951/20287/19418/76089/19164/18754/217124/229791/18189/17380/17762/17754/16975/16412/245666/15551/26556/108071/170935/14803/14645/14360/238988/111173/27103/94245/56077/56320/11441/81904/110279/11938/11840/11820/319924/100986/83397/11551/107831	46
BP	Synapse Organization	H3K4me3	46/939	412/16788	6.09e-06	0.00302334	0.00268791	22631/22418/22416/83767/22215/20450/75409/20474/243961/72895/237979/53378/19164/18996/67784/18208/18189/18187/269116/58235/17762/16975/16180/16001/26556/108071/14395/14360/238988/111173/94245/231134/210293/56320/18163/12826/11441/11418/223666/11845/11840/11820/11735/319387/330814/107831	46
BP	Transmembrane Receptor Protein Serine Threonine Kinase Signaling Pathway	H3K4me3	41/939	354/16788	8e-06	0.00338283	0.00300751	353310/24136/22418/319922/22284/22059/21814/20901/20742/24063/114716/20666/17131/17130/207667/53378/12393/93836/19272/70673/56217/107586/101706/14725/16842/16476/16412/16324/69260/69585/110521/15208/20340/242316/53618/14180/218952/231014/58250/74007/12156	41
BP	Axon Development	H3K4me3	50/939	473/16788	1.12e-05	0.00376786	0.00334982	22418/22416/277432/338362/22284/22253/107448/223435/230676/50850/75409/20466/214968/237847/53869/19206/19164/18996/67784/229791/18208/18189/18187/269116/58235/17762/17756/17754/11426/269473/16872/16870/16554/16476/16412/320563/16392/16001/14360/14009/56320/58208/56336/53625/319974/73991/11876/11820/11735/107831	50
BP	Regulation Of Dna Binding	H3K4me3	20/939	121/16788	1.19e-05	0.00376786	0.00334982	238690/207259/20666/20466/66743/19164/18996/18193/17869/16870/16842/16476/16392/224647/15213/17300/13871/59022/266692/12313	20
BP	Regulation Of Cellular Response To Growth Factor Stimulus	H3K4me3	35/939	287/16788	1.2e-05	0.00376786	0.00334982	353310/24136/22418/83767/319922/22059/21814/20901/24063/114716/20666/17131/17130/207667/219134/53378/12393/93836/70673/56217/101706/14725/16416/69260/69585/15242/15208/14783/20340/14366/14180/231014/58250/12156/330119	35
BP	Response To Laminar Fluid Shear Stress	H3K4me3	6/939	12/16788	2.08e-05	0.00498921	0.00443566	20788/17131/17130/18024/16598/11303	6
BP	Response To Transforming Growth Factor Beta	H3K4me3	31/939	247/16788	2.12e-05	0.00498921	0.00443566	353310/12193/12192/24136/22418/22284/22059/21814/20901/24063/114716/20666/17131/17130/53378/93836/19272/70673/18590/56217/107586/16476/16412/69260/16001/20340/14360/53618/218952/58250/12156	31
BP	Cell Fate Commitment	H3K4me3	32/939	260/16788	2.34e-05	0.00518171	0.00460681	22431/22420/22418/22416/22059/27140/21679/21416/21387/76365/21349/20664/12393/19206/19164/18996/54624/50914/17210/16814/16449/16412/16392/15208/14842/14234/14048/23872/242620/12156/58208/16800	32
BP	Regulation Of Binding	H3K4me3	40/939	358/16788	2.39e-05	0.00518171	0.00460681	238690/207259/22418/22416/21814/21416/68188/56291/20666/20466/66743/76089/19384/19164/18996/67784/18193/17869/17756/16870/16848/16842/16476/16392/224647/667373/15213/15184/17300/13871/269587/59022/94245/266692/12313/12156/11938/54126/11820/14339	40
BP	Heart Morphogenesis	H3K4me3	31/939	249/16788	2.49e-05	0.00518171	0.00460681	22418/22416/93840/22059/21814/24063/20677/20666/17131/17130/20191/19206/19164/18996/67784/18741/107586/18187/234593/59030/14725/16814/16476/16449/16392/15213/14234/17300/14048/50768/12156	31
BP	Peptidyl Lysine Modification	H3K4me3	42/939	384/16788	2.51e-05	0.00518171	0.00460681	170936/208146/22196/54473/194388/27878/20677/226026/20466/72895/320213/75141/70673/26432/59004/74016/234135/18193/17977/17863/74026/64144/14013/67164/16842/225888/104263/16468/76901/16392/68917/15184/50709/14056/14048/77805/75560/13436/224727/319974/217218/94246	42
BP	Pattern Specification Process	H3K4me3	47/939	451/16788	2.94e-05	0.00560741	0.00498528	22431/22420/22418/22416/93840/22059/20462/76365/218850/24063/20664/17130/66743/93836/19726/19411/19206/19164/224143/18741/18552/18515/107586/18187/234593/59030/14725/16870/16848/16842/16814/16392/15242/15213/15208/231413/327826/14234/17300/14048/23872/242620/57354/269941/12156/12022/11695	47
BP	Epithelial Tube Morphogenesis	H3K4me3	37/939	324/16788	2.98e-05	0.00560741	0.00498528	22431/22420/22418/22416/93840/21853/243362/19143/24063/20732/20677/20666/20474/58198/20191/19411/19206/19164/67784/18667/107586/18208/234593/17869/211401/59030/14725/16870/16842/16814/15208/14234/14048/50768/12826/29876/12156	37
BP	Neuron Projection Extension	H3K4me3	24/939	172/16788	3.21e-05	0.00590019	0.00524557	22418/22416/83767/22284/20450/70834/20466/214968/53869/18208/18187/17762/17756/11426/66225/16870/20403/16412/320563/27103/56320/266692/81904/319974	24
BP	Urogenital System Development	H3K4me3	39/939	351/16788	3.41e-05	0.00614233	0.00546085	22431/22420/22418/93840/22215/99929/21418/76365/24063/20677/20666/17131/17130/20474/58198/19411/19206/19116/67784/18590/18552/445007/17869/211401/23948/17380/14725/16449/15208/242316/327826/14234/17300/14048/94245/12826/12156/224727/66333	39
BP	Appendage Morphogenesis	H3K4me3	21/939	141/16788	3.71e-05	0.00634243	0.00563875	69890/22418/21418/21387/381373/20677/20666/58198/12393/19411/19206/19164/18552/18515/56758/69605/16842/14180/58250/12288/11695	21
BP	Developmental Cell Growth	H3K4me3	28/939	219/16788	3.75e-05	0.00634243	0.00563875	22418/22416/83767/22284/20450/70834/17131/20466/214968/19411/53869/18208/18187/240396/17762/17756/11426/66225/16870/20403/16412/320563/27103/56320/266692/81904/319974/11820	28
BP	Developmental Growth Involved In Morphogenesis	H3K4me3	29/939	233/16788	4.52e-05	0.00715439	0.00636062	22418/22416/83767/22284/20450/24063/70834/20474/20466/214968/58198/19411/53869/18208/18187/17762/17756/11426/66225/16870/20403/16412/320563/27103/56320/266692/81904/319974/11820	29
BP	Regionalization	H3K4me3	38/939	343/16788	4.57e-05	0.00715439	0.00636062	22431/22418/22416/22059/20462/76365/218850/24063/20664/17130/66743/19411/19206/19164/224143/18741/18552/18515/107586/18187/14725/16870/16848/16842/16392/15242/15213/15208/231413/327826/14234/17300/23872/242620/269941/12156/12022/11695	38
BP	Cardiac Chamber Development	H3K4me3	23/939	165/16788	4.73e-05	0.0072729	0.00646599	22418/22059/21814/20677/20666/17131/17130/58198/20191/18996/67784/107586/18187/14725/16526/16449/16392/16001/15213/327826/14234/17300/12156	23
BP	Cellular Component Maintenance	H3K4me3	13/939	65/16788	5.25e-05	0.00766143	0.00681141	73750/21872/211401/69605/16582/16001/26556/14360/218952/238988/111173/69697/11845	13
BP	Neuron Projection Organization	H3K4me3	15/939	87/16788	8.76e-05	0.0110685	0.00984046	22215/243961/19164/17754/16975/16001/26556/14360/94245/210293/56320/18163/11441/11840/11820	15
BP	Outflow Tract Morphogenesis	H3K4me3	14/939	78/16788	9.54e-05	0.0110844	0.00985459	22418/21814/20666/17130/67784/18741/18187/14725/16476/16449/16392/14234/17300/14048	14
BP	Positive Regulation Of Epithelial To Mesenchymal Transition	H3K4me3	11/939	51/16788	9.56e-05	0.0110844	0.00985459	353310/21416/53378/16842/16449/16392/384009/17300/218952/14056/12156	11
BP	Maintenance Of Cell Number	H3K4me3	20/939	140/16788	0.000102368	0.011419	0.0101521	68036/12193/72515/93679/21679/21349/20677/226026/13006/74016/18536/54624/17869/244329/104263/16449/320191/15208/56484/14056	20
BP	Establishment Or Maintenance Of Cell Polarity	H3K4me3	27/939	220/16788	0.000103907	0.011419	0.0101521	22418/338362/24071/24063/78757/56217/101706/360013/244329/17758/242274/16870/16412/16001/15208/14086/232288/103583/22350/59079/19159/29876/217866/69697/11845/11733/56332	27
BP	Paraxial Mesoderm Morphogenesis	H3K4me3	5/939	10/16788	0.000107778	0.0116925	0.0103953	22418/22416/16842/14234/17300	5
BP	Establishment Or Maintenance Of Bipolar Cell Polarity	H3K4me3	11/939	52/16788	0.000115221	0.012072	0.0107326	22418/24071/56217/242274/16870/14086/22350/59079/29876/69697/11733	11
BP	Regulation Of Transcription Regulatory Region Dna Binding	H3K4me3	11/939	52/16788	0.000115221	0.012072	0.0107326	238690/207259/20666/20466/66743/19164/18996/18193/16870/15213/17300	11
BP	Spliceosomal Snrnp Assembly	H3K4me3	9/939	36/16788	0.00012334	0.012425	0.0110465	22258/20901/20638/20595/53890/192159/70767/53975/12812	9
BP	Regulation Of Neuron Differentiation	H3K4me3	24/939	188/16788	0.000134453	0.0132296	0.0117618	22416/319922/27140/21413/70834/20666/20466/17977/16814/16449/16392/15213/15208/242316/56484/14048/27103/266692/69743/12156/30948/58208/16800/11820	24
BP	Cardiac Muscle Cell Action Potential	H3K4me3	13/939	72/16788	0.000157875	0.0146117	0.0129906	76365/399548/20191/140492/14167/12313/12291/12288/30948/11938/11928/11735/100986	13
BP	Mesenchyme Development	H3K4me3	32/939	288/16788	0.000168057	0.0151181	0.0134408	353310/12192/22431/22418/22416/21814/21416/218850/24063/114716/20666/17131/20474/214968/53378/224143/18741/107586/18187/17869/16842/243574/16449/16392/15213/384009/14234/17300/14180/218952/14056/12156	32
BP	Regulation Of Supramolecular Fiber Organization	H3K4me3	38/939	365/16788	0.000169725	0.0151181	0.0134408	83767/50875/50876/21872/20742/20741/50850/75991/243961/78757/19164/18754/320472/18708/101706/50884/211401/59030/17762/17756/17754/14784/230101/218952/207278/56431/50768/56320/23789/11441/69697/30948/54126/16800/11845/11840/11820/100986	38
BP	Ras Protein Signal Transduction	H3K4me3	36/939	340/16788	0.000179085	0.0152599	0.0135669	83767/22059/24071/243362/18412/24063/105835/53378/68750/19731/56289/19418/320292/268480/76089/215632/73728/18208/50884/16476/16412/245666/209462/14784/14688/59079/140580/50768/19159/12402/110279/319974/16800/11845/11551/11303	36
BP	Cardiac Chamber Morphogenesis	H3K4me3	18/939	124/16788	0.000182138	0.0152599	0.0135669	22418/22059/21814/20677/20666/17131/17130/20191/18996/107586/18187/14725/16449/16392/15213/14234/17300/12156	18
BP	Transforming Growth Factor Beta Receptor Signaling Pathway	H3K4me3	24/939	192/16788	0.000186292	0.0152982	0.0136009	353310/24136/22284/22059/21814/20901/24063/114716/20666/17131/17130/53378/93836/19272/70673/56217/16476/16412/69260/20340/53618/218952/58250/12156	24
BP	Negative Regulation Of Hematopoietic Progenitor Cell Differentiation	H3K4me3	5/939	11/16788	0.000188492	0.0152982	0.0136009	18024/17863/27217/15526/15208	5
BP	Cell Cell Signaling By Wnt	H3K4me3	43/939	434/16788	0.000197958	0.0158031	0.0140497	353310/24136/22420/22418/22416/75607/93840/68889/100503386/21887/21416/76365/20677/330096/219134/58198/66743/19411/19273/19164/59004/54624/16543/11426/16842/16392/70823/15242/73389/14783/14370/14366/56484/14180/218952/103583/18163/67974/12156/12054/12022/11820/56332	43
BP	Paraxial Mesoderm Development	H3K4me3	6/939	17/16788	0.000218768	0.0165418	0.0147065	22418/22416/224143/16842/14234/17300	6
BP	Labyrinthine Layer Development	H3K4me3	10/939	47/16788	0.000222731	0.0165418	0.0147065	12192/238328/19143/20732/107586/17977/16842/16477/15213/14784	10
BP	Regulation Of Cellular Response To Transforming Growth Factor Beta Stimulus	H3K4me3	18/939	126/16788	0.000223474	0.0165418	0.0147065	353310/24136/22059/21814/20901/24063/114716/20666/17131/17130/53378/93836/70673/56217/69260/20340/58250/12156	18
BP	Regulation Of Transmembrane Receptor Protein Serine Threonine Kinase Signaling Pathway	H3K4me3	29/939	255/16788	0.000224805	0.0165418	0.0147065	353310/24136/22418/319922/22059/21814/20901/24063/114716/20666/17131/17130/207667/53378/93836/70673/56217/101706/14725/16324/69260/69585/15208/20340/242316/14180/231014/58250/12156	29
BP	Telencephalon Development	H3K4me3	28/939	243/16788	0.000230222	0.0167417	0.0148842	67263/22418/22416/20462/57752/230676/75420/20287/58198/237847/19384/19164/217124/56217/59030/244329/16975/16874/16870/16842/16001/15208/329628/14056/242620/12571/12156/58208	28
BP	Histone H3 K9 Methylation	H3K4me3	9/939	39/16788	0.000238692	0.017117	0.0152179	170936/72895/70673/17863/14013/104263/16468/13436/94246	9
BP	Regulation Of Epithelial To Mesenchymal Transition	H3K4me3	15/939	95/16788	0.000242144	0.0172186	0.0153083	353310/21416/24063/114716/17131/53378/107586/16842/16449/16392/384009/17300/218952/14056/12156	15
BP	Negative Regulation Of Stem Cell Differentiation	H3K4me3	7/939	24/16788	0.000250196	0.017554	0.0156064	12193/22416/18024/16449/15526/15208/69131	7
BP	Positive Regulation Of Protein Localization To Cell Periphery	H3K4me3	12/939	66/16788	0.000261659	0.0181489	0.0161353	22416/18412/20742/18754/217124/18708/101706/16412/22350/269587/269109/11845	12
BP	Cell Cell Junction Maintenance	H3K4me3	6/939	18/16788	0.000312694	0.0210001	0.0186702	73750/21872/211401/16582/218952/69697	6
BP	Embryonic Appendage Morphogenesis	H3K4me3	17/939	119/16788	0.000330607	0.0216868	0.0192807	22418/21418/21387/381373/58198/12393/19411/19206/19164/18515/56758/69605/16842/14180/58250/12288/11695	17
BP	Cell Junction Maintenance	H3K4me3	9/939	41/16788	0.000356846	0.022704	0.020185	73750/21872/211401/16582/218952/238988/111173/69697/11845	9
BP	Establishment Of Epithelial Cell Polarity	H3K4me3	8/939	33/16788	0.000368804	0.0229472	0.0204013	22418/360013/15208/232288/22350/19159/69697/11845	8
BP	Cardiac Septum Morphogenesis	H3K4me3	12/939	69/16788	0.000401622	0.024627	0.0218947	22418/22059/21814/20677/20666/17131/17130/18187/14725/16449/16392/15213	12
BP	Small Gtpase Mediated Signal Transduction	H3K4me3	46/939	490/16788	0.000406882	0.02477	0.0220218	83767/56041/22059/223435/24071/243362/18412/24063/105835/53378/68750/104215/69159/19731/56289/19418/320292/268480/76089/215632/73728/18208/50884/16476/16412/245666/209462/14784/14688/59079/140580/238130/208869/210293/50768/19159/12402/110279/319974/16800/207212/223666/75415/11845/11551/11303	46
BP	Fat Cell Differentiation	H3K4me3	26/939	227/16788	0.000416384	0.0249005	0.0221379	12193/12192/207259/22418/22416/223435/21416/17130/12395/68750/19883/70673/18124/15370/59030/240396/16449/16324/242316/218952/71538/12609/240514/12156/75302/11652	26
BP	Stem Cell Differentiation	H3K4me3	25/939	215/16788	0.000424957	0.0249005	0.0221379	12193/22416/22059/21349/20666/214968/12393/18741/74016/107586/18187/18024/76626/104263/243574/16468/16449/16392/15526/15208/14234/17300/13871/12571/69131	25
BP	Establishment Of Cell Polarity	H3K4me3	19/939	144/16788	0.000427203	0.0249005	0.0221379	22418/338362/24063/78757/101706/360013/244329/17758/16412/16001/15208/14086/232288/103583/22350/19159/69697/11845/56332	19
BP	Segmentation	H3K4me3	15/939	100/16788	0.000428449	0.0249005	0.0221379	22431/22418/22416/22059/76365/218850/19164/224143/18187/16848/16842/15208/327826/14234/17300	15
BP	Negative Regulation Of Dna Binding	H3K4me3	10/939	51/16788	0.000448711	0.0253133	0.0225048	238690/20666/20466/19164/16870/16842/16476/224647/15213/266692	10
BP	Spliceosomal Tri Snrnp Complex Assembly	H3K4me3	5/939	13/16788	0.000477928	0.0266067	0.0236548	22258/53890/192159/70767/53975	5
BP	Epithelial To Mesenchymal Transition	H3K4me3	20/939	157/16788	0.000485395	0.0268459	0.0238674	353310/22418/21814/21416/218850/24063/114716/17131/53378/107586/16842/243574/16449/16392/15213/384009/17300/218952/14056/12156	20
BP	Negative Regulation Of Protein Modification Process	H3K4me3	46/939	495/16788	0.000507359	0.027521	0.0244676	238690/54401/22258/22185/226591/57321/18412/24063/114716/70834/20677/17131/17130/20466/67742/100503670/19164/18754/108099/217124/320472/238871/170719/76044/80750/64144/17762/19099/104263/16476/16468/73914/68917/15242/14360/19252/94245/13436/15502/97998/52468/12402/12313/665775/12156/107831	46
BP	Cardiac Ventricle Development	H3K4me3	17/939	124/16788	0.00053901	0.028106	0.0249877	22418/21814/20677/20666/17131/17130/58198/20191/18996/14725/16526/16449/16392/15213/327826/14234/17300	17
BP	Regulation Of Cardiac Muscle Cell Action Potential	H3K4me3	7/939	27/16788	0.000554092	0.0284165	0.0252638	76365/20191/12313/12288/30948/11938/100986	7
BP	Regulation Of Synaptic Plasticity	H3K4me3	22/939	183/16788	0.000584252	0.0291392	0.0259063	243931/18412/66673/81840/435145/20287/19418/76089/19164/17380/17762/17754/108071/170935/238988/111173/27103/56320/11441/11840/11820/107831	22
BP	Negative Regulation Of Transcription Regulatory Region Dna Binding	H3K4me3	6/939	20/16788	0.000592914	0.02917	0.0259336	238690/20666/20466/19164/16870/15213	6
BP	Cardiac Ventricle Morphogenesis	H3K4me3	12/939	72/16788	0.000600118	0.0293538	0.026097	21814/20677/20666/17131/20191/18996/14725/16449/16392/15213/14234/17300	12
BP	Histone H3 K9 Modification	H3K4me3	10/939	53/16788	0.000618804	0.0300938	0.026755	170936/72895/70673/17863/14013/104263/16468/15184/13436/94246	10
BP	Morphogenesis Of A Branching Structure	H3K4me3	23/939	196/16788	0.000624106	0.0301782	0.02683	22431/22420/22418/21853/19143/24063/20732/20474/58198/68703/19206/67784/18667/18590/17869/16842/14784/327826/14234/14048/12826/29876/12156	23
BP	Cardiac Septum Development	H3K4me3	15/939	104/16788	0.000655432	0.0315129	0.0280166	22418/22059/21814/20677/20666/17131/17130/58198/67784/18187/14725/16449/16392/15213/327826	15
BP	Cardiac Conduction	H3K4me3	14/939	94/16788	0.000708059	0.0331519	0.0294738	76365/399548/20191/238871/140492/16392/12313/12291/12288/30948/67972/11938/11928/100986	14
BP	Morphogenesis Of Embryonic Epithelium	H3K4me3	19/939	150/16788	0.000713029	0.0331519	0.0294738	22420/22418/93840/21418/76365/19143/20732/20677/20666/20474/19411/19206/56217/107586/14725/16870/15208/231413/50768	19
BP	Histone Modification	H3K4me3	45/939	490/16788	0.000744833	0.0340691	0.0302892	170936/208146/224836/22059/194388/27878/20466/72895/53890/217864/70673/18676/74016/76073/54624/234135/18193/17977/76044/17863/74026/64144/238317/14013/16842/225888/277250/104263/225876/16468/76901/16392/69260/15184/50709/234366/14056/14048/75560/13436/116848/104416/319974/217218/94246	45
BP	Somite Development	H3K4me3	13/939	84/16788	0.000750078	0.0341245	0.0303385	22418/22416/22059/76365/20666/20474/19206/19164/224143/16848/16842/14234/17300	13
BP	Cell Fate Specification	H3K4me3	14/939	95/16788	0.000788588	0.0349373	0.0310611	22418/22416/27140/21679/21387/76365/20664/19206/19164/18996/16412/16392/14048/242620	14
BP	Epithelial Cell Proliferation	H3K4me3	38/939	396/16788	0.000837071	0.0368648	0.0327747	353310/68992/12192/22418/22416/238328/21814/21416/24071/20666/20474/68750/19272/19206/19164/18667/107586/18187/18124/15370/17869/211401/16476/16416/16392/15208/14645/327826/66117/14180/14066/14048/13655/12571/12156/58208/66333/13722	38
BP	Epidermal Cell Differentiation	H3K4me3	21/939	176/16788	0.000850263	0.0370873	0.0329725	12192/22418/73750/19143/106025/19206/18991/18741/107586/101706/17133/404634/16939/16449/15208/17300/14056/13871/29876/110279/58208	21
BP	Regulation Of Wnt Signaling Pathway	H3K4me3	32/939	318/16788	0.000959168	0.0404452	0.0359578	353310/24136/22418/22416/75607/68889/100503386/21887/21416/76365/20677/330096/219134/58198/66743/19273/19164/16543/11426/16842/16392/70823/15242/14783/14366/56484/14180/18163/67974/12156/12022/11820	32
BP	Neural Precursor Cell Proliferation	H3K4me3	18/939	142/16788	0.000965027	0.0404452	0.0359578	218820/22418/22416/22059/20732/19883/68703/18536/14725/16870/16842/320191/327826/56484/242620/56320/11876/16800	18
BP	Ameboidal Type Cell Migration	H3K4me3	39/939	413/16788	0.000975775	0.0405456	0.0360472	68992/22682/24136/22418/238328/24071/243362/214968/68750/53869/19270/18754/67784/18741/107586/52014/18187/15370/18024/27217/26406/11426/16476/16416/16412/16392/15184/14645/384009/14234/13655/23789/54126/11845/56332/83397/239528/107831/101401	39
BP	Regulation Of Anatomical Structure Size	H3K4me3	44/939	483/16788	0.000999619	0.0409881	0.0364406	22418/22416/50875/50876/20742/20741/20466/214968/20287/78757/12421/19411/229877/53869/71373/18754/18208/50884/59030/17762/17756/11426/16598/320563/15551/15441/14784/230101/14234/17300/207278/14073/22350/56431/238130/97998/56320/30948/67972/11418/11845/66333/11551/11512	44
BP	Regulation Of Gene Expression Epigenetic	H3K4me3	17/939	131/16788	0.0010142	0.0411073	0.0365466	218850/20466/18676/76073/404634/16870/16598/16468/15184/15081/14056/50912/13435/233490/116848/228536/94246	17
BP	Labyrinthine Layer Morphogenesis	H3K4me3	6/939	22/16788	0.00103676	0.0417767	0.0371416	12192/19143/20732/17977/16842/14784	6
BP	Dendrite Development	H3K4me3	25/939	229/16788	0.00107336	0.0430462	0.0382703	22215/243961/237868/68703/76089/19164/217124/23969/18208/17756/17754/16975/66225/16412/14360/14056/94245/210293/56320/13047/18163/239420/11441/11845/11820	25
BP	Hematopoietic Stem Cell Differentiation	H3K4me3	7/939	30/16788	0.00109686	0.0437812	0.0389237	22059/21349/18024/15526/17300/13871/12571	7
BP	Regulation Of Nervous System Development	H3K4me3	40/939	430/16788	0.00112547	0.0440912	0.0391993	22418/22416/22059/20450/20732/20666/214968/19411/76089/53869/19164/235472/18996/67784/18536/18208/18189/17869/17380/17762/17756/11426/16975/14725/16870/320563/16180/320191/15213/15208/108071/14056/231014/242620/56320/13047/12156/30948/11418/107831	40
BP	Axon Extension	H3K4me3	16/939	121/16788	0.00115186	0.044711	0.0397504	22418/22416/22284/20466/214968/53869/18208/18187/17762/17756/11426/16870/16412/320563/56320/319974	16
BP	Cellular Response To Alcohol	H3K4me3	13/939	88/16788	0.00117142	0.045057	0.040058	19361/19206/18754/17869/16975/16598/16324/16001/14688/56484/13435/67972/11512	13
BP	Peripheral Nervous System Development	H3K4me3	12/939	78/16788	0.00124781	0.0467212	0.0415376	20273/18996/18991/56217/269116/16392/14009/13655/11418/11876/11652/107831	12
BP	Smooth Muscle Cell Migration	H3K4me3	11/939	68/16788	0.00129277	0.0479798	0.0426565	214968/18590/18124/18024/234593/17869/16416/14783/14180/238130/23789	11
BP	Anterior Posterior Pattern Specification	H3K4me3	23/939	207/16788	0.00131936	0.048541	0.0431555	22431/22418/22416/22059/76365/218850/19411/19164/224143/18552/16848/16842/15242/15213/15208/231413/327826/14234/17300/23872/12156/12022/11695	23
BP	Neuronal Stem Cell Population Maintenance	H3K4me3	6/939	23/16788	0.00133698	0.0489763	0.0435425	18536/244329/16449/320191/15208/56484	6
BP	Neural Precursor Cell Proliferation	H3K9me3	24/714	142/16788	6.75e-09	2.59e-05	2.26e-05	218820/22421/22418/22326/20732/66993/56195/18993/18992/18742/18420/16870/16869/99982/53626/14634/14472/14461/56484/56458/14183/14179/242620/12385	24
BP	Regionalization	H3K9me3	39/714	343/16788	2.28e-08	5.83e-05	5.09e-05	22632/22421/22418/110796/21380/20671/66993/17126/66743/19763/19699/19664/19206/11819/18129/17701/16658/16870/16869/16848/15434/15431/14634/14472/15227/17300/15375/14183/14179/14042/13654/242620/240590/13389/12808/207165/12156/79362/11308	39
BP	Regulation Of Neurogenesis	H3K9me3	39/714	352/16788	4.61e-08	6.85e-05	5.98e-05	22421/22418/22326/29869/29819/20732/20660/66993/71653/58234/20720/214968/19744/19699/19280/19266/235472/18996/54712/243743/18844/18742/18420/11426/16975/16870/99982/14634/14056/13654/13640/242620/13389/192119/12385/12569/12156/79362/171207	39
BP	Forebrain Development	H3K9me3	40/714	371/16788	6.56e-08	6.85e-05	5.98e-05	328365/21417/22421/22418/20779/20675/67760/58234/58198/19699/19664/18996/18993/18992/18991/243743/18507/18420/11819/18028/17701/16975/16870/16869/16653/99982/14634/14472/14461/14183/14179/14056/14042/13869/242620/13175/69601/12569/12550/12156	40
BP	Regulation Of Neural Precursor Cell Proliferation	H3K9me3	17/714	84/16788	7.14e-08	6.85e-05	5.98e-05	22418/22326/20732/66993/56195/18742/18420/16870/16869/99982/53626/14634/14461/56484/56458/242620/12385	17
BP	Regulation Of Cell Development	H3K9me3	47/714	487/16788	1.4e-07	0.000119406	0.000104191	22421/22418/22326/29869/29819/20732/20660/66993/17131/71653/58234/20720/214968/68750/19878/19744/19699/19280/19266/235472/18996/54712/243743/18844/18742/54611/18420/18129/11426/16975/16870/99982/16150/14634/14056/13654/13640/242620/13389/192119/12385/12569/12156/79362/14025/54126/171207	47
BP	Pattern Specification Process	H3K9me3	44/714	451/16788	2.61e-07	0.000182175	0.000158962	21417/22632/22421/22418/110796/21380/20671/66993/17126/66743/19763/19699/19664/19206/74934/11819/18129/12020/17701/16658/16870/16869/16848/16814/15434/15431/14634/14472/15227/17300/15375/14183/14179/14042/13869/13654/242620/240590/13389/12808/207165/12156/79362/11308	44
BP	Gland Development	H3K9me3	42/714	430/16788	4.75e-07	0.000280453	0.000244718	268564/22418/21380/20779/20675/216233/17126/20720/58198/68750/19664/12421/545622/19206/18992/18844/18763/18420/15379/18129/18028/17701/16658/53626/15434/14634/14461/15227/17300/15375/14183/14179/14056/14042/13869/108961/52679/12808/12577/12550/12156/11845	42
BP	Regulation Of Nervous System Development	H3K9me3	42/714	430/16788	4.75e-07	0.000280453	0.000244718	22421/22418/22326/29869/433485/29819/20732/20660/66993/71653/58234/20720/214968/19744/19699/19280/19266/235472/18996/54712/243743/18844/18742/18420/18189/11426/16975/16870/99982/14634/14472/14056/13654/13640/242620/13389/192119/12385/12569/12156/79362/171207	42
BP	Embryonic Organ Development	H3K9me3	43/714	448/16788	5.57e-07	0.000304136	0.000265383	22761/21417/22418/110796/21380/20732/20671/17126/75826/58198/19664/19206/243743/102502/18763/18507/11819/18129/12020/17977/17920/17701/17387/16658/16206/16869/16814/54352/15434/15373/15372/14634/14472/14461/15227/17300/14183/14179/108961/52679/12808/12577/207165	43
BP	In Utero Embryonic Development	H3K9me3	39/714	388/16788	5.94e-07	0.000304136	0.000265383	328365/230796/20732/20671/68552/17126/22782/75826/19672/19664/19206/74521/18763/11819/18129/17977/17701/56758/17134/16598/50868/328779/77446/14634/14461/53618/15227/17300/14183/108961/52679/72068/12577/207165/12156/11864/14570/11515/11479	39
BP	Regulation Of Gene Expression Epigenetic	H3K9me3	20/714	131/16788	6.68e-07	0.000320686	0.000279824	108989/21420/666704/76073/116870/26914/16870/16598/99982/208727/15078/14056/13435/13016/12577/331623/228536/94246/239985/93760	20
BP	Nerve Development	H3K9me3	15/714	80/16788	1.18e-06	0.00045147	0.000393943	21380/20720/58198/225743/107751/18996/243743/11859/16658/16206/14634/14042/13654/192119/54670	15
BP	Kidney Epithelium Development	H3K9me3	20/714	140/16788	1.95e-06	0.000616875	0.000538272	17131/17126/20969/58198/19206/18993/27205/18763/18129/226154/16869/16449/15431/14634/17300/14183/14179/14042/73230/12156	20
BP	Cell Fate Commitment	H3K9me3	29/714	260/16788	2.15e-06	0.000633892	0.000553121	22761/22421/22418/27140/21416/21380/20671/17126/19664/19206/18996/18992/15379/11819/18129/16814/16449/14634/14461/15375/14183/14179/14042/13869/103551/110147/242620/240590/12156	29
BP	Axon Development	H3K9me3	43/714	473/16788	2.35e-06	0.000647325	0.000564843	22421/22418/22326/29869/223435/80297/71653/214968/225743/19699/77300/19280/14083/19206/107751/18996/18992/54712/243743/18844/18189/18129/18028/11426/16870/16869/545156/14634/14472/14183/14042/13654/13640/13175/12385/72832/12808/12569/12552/73205/75770/56386/171207	43
BP	Epithelial Cell Development	H3K9me3	25/714	206/16788	2.36e-06	0.000647325	0.000564843	22421/22418/21873/21872/67231/20779/20969/19878/75695/19744/19684/27205/15379/18129/12020/16449/53626/16150/77446/15375/94192/12075/94246/17356/329165	25
BP	Muscle Organ Development	H3K9me3	33/714	327/16788	4e-06	0.000992318	0.000865877	22761/22418/22326/53620/22288/217012/21380/109552/17131/54650/19664/105787/18996/18507/11819/353187/17701/17261/16814/16795/16656/77446/14236/17300/116701/14183/14179/59056/13655/13654/242620/12804/12156	33
BP	Pituitary Gland Development	H3K9me3	10/714	41/16788	6.15e-06	0.00135044	0.00117836	22418/20675/58198/19664/18992/18420/14461/14179/12550/12156	10
BP	Peptidyl Lysine Modification	H3K9me3	36/714	384/16788	7.92e-06	0.00154285	0.00134626	328365/208146/216825/194388/217031/226830/52690/75826/105787/70673/18507/66180/14789/17979/17977/26914/67164/231051/99982/269424/208727/14461/14056/110147/13654/66310/208266/13016/12914/268936/57261/223770/331623/14025/109689/94246	36
BP	Regulation Of Gtpase Activity	H3K9me3	33/714	338/16788	8.1e-06	0.00154285	0.00134626	22418/57257/210789/67231/209478/66616/170625/77980/78757/24012/19684/320292/217944/229877/14083/54712/243743/18844/26921/232227/544963/15461/93897/224014/14163/14056/13640/105445/69601/73205/211914/54126/17356	33
BP	Anterior Posterior Pattern Specification	H3K9me3	24/714	207/16788	8.27e-06	0.00154285	0.00134626	22632/22418/110796/21380/20671/17126/19763/19664/11819/17701/16869/16848/15434/14634/14472/15227/17300/14179/13389/12808/207165/12156/79362/11308	24
BP	Sensory Organ Morphogenesis	H3K9me3	28/714	265/16788	9.07e-06	0.00161969	0.0014133	21417/22632/22418/110796/23965/21380/67231/29819/19763/102502/18742/18129/12020/17920/17701/16658/16206/16869/16449/15373/15372/14634/14472/14461/14221/14183/14179/329165	28
BP	Central Nervous System Neuron Differentiation	H3K9me3	21/714	169/16788	1.04e-05	0.00176772	0.00154247	328365/22421/80297/58234/19206/18996/243743/11859/18420/18028/320772/16869/16814/14634/14472/14461/14183/240590/13175/12552/56386	21
BP	Cranial Nerve Development	H3K9me3	11/714	53/16788	1.13e-05	0.00185482	0.00161848	21380/58198/107751/18996/243743/11859/16658/14634/14042/13654/54670	11
BP	Epithelial To Mesenchymal Transition	H3K9me3	20/714	157/16788	1.15e-05	0.00185482	0.00161848	22418/21416/17131/17126/66072/19878/19664/80294/17701/16449/15384/17300/15375/14183/14179/14056/69601/76499/12156/72674	20
BP	Neuron Fate Commitment	H3K9me3	12/714	63/16788	1.16e-05	0.00185482	0.00161848	27140/19664/18996/18992/16814/14634/14461/15375/103551/110147/242620/240590	12
BP	Small Gtpase Mediated Signal Transduction	H3K9me3	42/714	490/16788	1.32e-05	0.00198799	0.00173468	57257/223435/20779/71653/56392/216724/68750/19878/69581/11852/19744/19699/19684/320292/217944/234353/269608/18806/18129/50884/26921/16653/545156/232227/15461/77446/209462/224014/14163/13860/105445/227801/69601/19157/68178/108686/109689/14570/171207/78514/11845/329165	42
BP	Mesonephros Development	H3K9me3	15/714	99/16788	1.8e-05	0.00253166	0.00220908	17131/17126/20969/58198/19206/18763/226154/16869/15431/14634/17300/14183/14179/73230/12156	15
BP	Reproductive System Development	H3K9me3	38/714	431/16788	1.82e-05	0.00253166	0.00220908	22421/22418/21420/67231/71069/20779/20732/20397/20720/75826/20969/58198/19664/14083/19206/18763/11819/18129/17977/17387/16869/16848/54352/15078/14634/14461/56484/17300/15375/14183/14179/108961/52679/12385/12577/207165/94246/76850	38
BP	Ventral Spinal Cord Development	H3K9me3	10/714	46/16788	1.85e-05	0.00253166	0.00220908	19699/19206/11859/320772/16975/16869/16814/14634/14461/240590	10
BP	Notch Signaling Pathway	H3K9me3	21/714	177/16788	2.11e-05	0.0027984	0.00244183	328365/16969/56224/20779/19664/19165/15379/18129/240055/17387/103806/16848/16449/15434/14461/17300/15375/207521/13389/12156/109689	21
BP	Neuron Fate Specification	H3K9me3	8/714	30/16788	2.62e-05	0.00337598	0.00294581	27140/18996/18992/14634/15375/110147/242620/240590	8
BP	Heterochromatin Organization	H3K9me3	13/714	79/16788	2.64e-05	0.00337598	0.00294581	108989/666704/70673/26914/99982/15441/15078/14056/13435/13016/12577/331623/228536	13
BP	Mesenchymal Cell Differentiation	H3K9me3	25/714	238/16788	2.99e-05	0.00376174	0.00328241	22418/21416/21380/17131/17126/214968/66072/19878/19664/80294/17701/16449/15384/14472/17300/15375/14183/14179/14056/14042/13869/69601/76499/12156/72674	25
BP	Regulation Of Wnt Signaling Pathway	H3K9me3	30/714	318/16788	3.97e-05	0.00483917	0.00422256	24136/22418/75607/100503386/74493/100201/21416/20779/20671/54198/75826/66072/58198/66743/19664/19043/18018/11426/226154/269424/15248/14783/14634/56484/56458/14183/69601/227210/12156/72125	30
BP	Endocrine System Development	H3K9me3	17/714	131/16788	4.05e-05	0.00486334	0.00424366	22418/21380/20675/17126/58198/19744/19664/18992/18420/15379/53626/15434/14461/14179/12577/12550/12156	17
BP	Mesenchyme Development	H3K9me3	28/714	288/16788	4.18e-05	0.00494246	0.00431269	22418/21416/21380/17131/17126/214968/66072/19878/19664/80294/17701/16449/15384/14472/15227/17300/15375/14183/14179/14056/14042/13869/13389/69601/76499/242509/12156/72674	28
BP	Urogenital System Development	H3K9me3	32/714	351/16788	4.33e-05	0.00500503	0.00436729	22418/20671/17131/17126/20397/20969/58198/72135/19206/18993/27205/18763/18426/18263/18129/226154/16869/16449/15431/14634/14461/15227/17300/15375/14183/14179/14042/13869/12577/94192/73230/12156	32
BP	Cerebral Cortex Radially Oriented Cell Migration	H3K9me3	8/714	32/16788	4.37e-05	0.00500503	0.00436729	328365/19699/18993/18992/16975/14634/69601/12569	8
BP	Actin Filament Bundle Organization	H3K9me3	19/714	159/16788	4.67e-05	0.00527531	0.00460313	21872/20779/234857/68166/71653/58234/19878/19684/102502/17912/269233/56226/13860/235431/76499/68178/108686/207495/109689	19
BP	Cell Cell Signaling By Wnt	H3K9me3	37/714	434/16788	4.81e-05	0.00535303	0.00467094	24136/22421/22418/75607/100503386/74493/100201/21416/20779/20671/54198/75826/66072/20969/58198/66743/19664/72135/105787/19043/18763/18018/11426/226154/269424/15248/14783/14634/93897/56484/56458/14183/14042/69601/227210/12156/72125	37
BP	Response To Transforming Growth Factor Beta	H3K9me3	25/714	247/16788	5.54e-05	0.00590593	0.00515339	328365/12193/24136/21417/16969/22421/22418/20779/102141/17131/17126/12399/19878/14083/70673/18619/54611/15379/268977/380664/53618/14183/12914/12577/12156	25
BP	Developmental Growth Involved In Morphogenesis	H3K9me3	24/714	233/16788	5.87e-05	0.00617589	0.00538896	22418/29869/20980/70834/71653/214968/58198/77300/19280/243743/18844/11426/226154/16870/16869/14183/14042/13640/13175/12808/12569/73205/14025/171207	24
BP	Ear Morphogenesis	H3K9me3	16/714	122/16788	5.95e-05	0.00618087	0.0053933	21417/22418/110796/21380/102502/12020/17920/17701/16658/16206/15373/15372/14472/14461/14183/14179	16
BP	Neuron Projection Guidance	H3K9me3	24/714	234/16788	6.28e-05	0.00635104	0.00554179	22418/22326/223435/214968/225743/19699/14083/19206/107751/54712/243743/18844/18189/18129/18028/16870/16869/545156/14634/14472/14042/13654/13640/12569	24
BP	Nephron Epithelium Development	H3K9me3	15/714	111/16788	7.1e-05	0.0066418	0.0057955	58198/19206/18993/27205/18763/18129/226154/16869/16449/15431/14634/17300/14179/14042/12156	15
BP	Diencephalon Development	H3K9me3	12/714	75/16788	7.12e-05	0.0066418	0.0057955	22418/20675/58198/19664/18996/18992/18420/14472/14461/14179/12550/12156	12
BP	Canonical Wnt Signaling Pathway	H3K9me3	28/714	297/16788	7.2e-05	0.0066418	0.0057955	24136/22421/22418/75607/100503386/74493/100201/21416/20779/20671/66072/20969/66743/19664/72135/19043/226154/269424/14634/93897/56484/56458/14183/14042/69601/227210/12156/72125	28
BP	Cardiac Chamber Morphogenesis	H3K9me3	16/714	124/16788	7.26e-05	0.0066418	0.0057955	22761/22418/21380/66993/17131/19664/18996/18129/16449/77446/15227/17300/116701/14183/14179/12156	16
BP	Telencephalon Development	H3K9me3	24/714	243/16788	0.000113676	0.00917944	0.0080098	328365/22418/67760/58234/58198/19699/18993/18992/243743/18507/18028/16975/16870/16869/99982/14634/14179/14056/14042/13869/242620/69601/12569/12156	24
BP	Embryonic Cranial Skeleton Morphogenesis	H3K9me3	9/714	46/16788	0.000115908	0.00917944	0.0080098	21380/17126/18507/17387/16869/54352/14634/14183/14179	9
BP	Negative Regulation Of Gene Expression Epigenetic	H3K9me3	12/714	79/16788	0.000119428	0.0093617	0.00816883	108989/666704/26914/16870/99982/15078/14056/13435/13016/12577/331623/228536	12
BP	Regulation Of Cell Substrate Junction Organization	H3K9me3	11/714	68/16788	0.000127798	0.00972362	0.00848464	20779/19878/19271/14083/17387/26921/11426/232227/13640/76499/11845	11
BP	Cell Cell Adhesion Mediated By Cadherin	H3K9me3	7/714	28/16788	0.000132269	0.00972362	0.00848464	22418/21872/233765/245555/17391/15375/17356	7
BP	Cranial Nerve Morphogenesis	H3K9me3	7/714	28/16788	0.000132269	0.00972362	0.00848464	21380/243743/11859/16658/14634/13654/54670	7
BP	Specification Of Animal Organ Identity	H3K9me3	8/714	37/16788	0.000132742	0.00972362	0.00848464	22418/66993/19664/14634/14183/14179/14042/12156	8
BP	Layer Formation In Cerebral Cortex	H3K9me3	5/714	13/16788	0.000132791	0.00972362	0.00848464	19699/16975/14634/69601/12569	5
BP	Histone Modification	H3K9me3	39/714	490/16788	0.000132906	0.00972362	0.00848464	208146/252870/216825/194388/217031/226830/71514/52690/56353/19763/105787/70673/232314/68943/76073/18507/17979/17977/116870/26914/231051/99982/269424/110948/208727/14461/14056/103551/110147/66310/208266/13016/12914/268936/57261/223770/331623/109689/94246	39
BP	Regulation Of Neuron Projection Development	H3K9me3	35/714	423/16788	0.000138027	0.00981778	0.00856679	241514/22421/22418/29869/23965/29819/54198/71653/58234/214968/19699/19280/19266/18992/54712/243743/18844/231474/17999/11426/16975/99982/329152/14056/13640/19347/69601/12808/12569/108686/75770/14025/171207/11845/329165	35
BP	Embryonic Organ Morphogenesis	H3K9me3	27/714	293/16788	0.000140934	0.00984233	0.00858822	21417/22418/110796/21380/20671/17126/102502/18507/18129/12020/17920/17701/17387/16658/16206/16869/16814/54352/15434/15373/15372/14634/14472/14461/15227/14183/14179	27
BP	Positive Regulation Of Neurogenesis	H3K9me3	22/714	217/16788	0.000148422	0.0101802	0.008883	29819/20732/66993/71653/58234/20720/19744/19699/19266/54712/243743/18844/18420/11426/16975/99982/14634/13654/13640/242620/192119/12156	22
BP	Ear Development	H3K9me3	22/714	218/16788	0.000158636	0.0105708	0.00922383	21417/22418/110796/21380/19664/102502/12020/17920/17701/16658/16206/16449/15373/15372/14634/14472/14461/14183/14179/73230/12156/54670	22
BP	Positive Regulation Of Nervous System Development	H3K9me3	25/714	264/16788	0.000160997	0.0105708	0.00922383	22421/433485/29819/20732/66993/71653/58234/20720/19744/19699/19266/54712/243743/18844/18420/18189/11426/16975/99982/14634/13654/13640/242620/192119/12156	25
BP	Developmental Cell Growth	H3K9me3	22/714	219/16788	0.000169467	0.0110326	0.00962679	22632/22418/29869/20980/70834/17131/71653/214968/77300/19280/243743/18844/11426/16870/14042/13640/13175/12808/12569/73205/14025/171207	22
BP	Regulation Of Cell Morphogenesis	H3K9me3	27/714	298/16788	0.000186105	0.0114805	0.0100177	22418/20980/29819/20779/70834/68750/69581/11852/19699/19684/19266/14083/54712/243743/18844/83946/11426/16975/224014/14163/269233/13860/13640/93871/14025/54126/76850	27
BP	Cell Fate Specification	H3K9me3	13/714	95/16788	0.000186809	0.0114805	0.0100177	22418/27140/21380/20671/19664/19206/18996/18992/14634/15375/110147/242620/240590	13
BP	Regulation Of Epithelial To Mesenchymal Transition	H3K9me3	13/714	95/16788	0.000186809	0.0114805	0.0100177	21416/17131/17126/66072/80294/16449/17300/15375/14056/69601/76499/12156/72674	13
BP	Cell Surface Receptor Signaling Pathway Involved In Heart Development	H3K9me3	7/714	30/16788	0.000211168	0.0126321	0.0110225	22418/20671/19664/18129/17701/16449/12156	7
BP	Branching Morphogenesis Of An Epithelial Tube	H3K9me3	17/714	150/16788	0.00022069	0.0130411	0.0113794	22418/20779/58198/19206/18763/17387/16869/16653/15431/14634/14472/15227/15375/14183/14179/14042/12156	17
BP	Developmental Maturation	H3K9me3	26/714	286/16788	0.000230681	0.0133885	0.0116825	16969/22418/319613/80297/19699/19664/230257/54611/18189/16598/99982/16168/14461/56484/15375/80752/14042/69601/211286/12577/12569/223770/12156/12075/14025/56386	26
BP	Cardiac Chamber Development	H3K9me3	18/714	165/16788	0.000235764	0.0133885	0.0116825	22761/22418/21380/66993/17131/58198/19664/18996/18129/103806/16449/77446/15227/17300/116701/14183/14179/12156	18
BP	Regulation Of Transmembrane Receptor Protein Serine Threonine Kinase Signaling Pathway	H3K9me3	24/714	255/16788	0.000237026	0.0133885	0.0116825	24136/21417/16969/22418/20660/102141/17131/17126/207667/268935/225743/19664/70673/15379/18129/17701/268977/380664/12914/12577/73230/110075/12156/11479	24
BP	Regulation Of Cellular Response To Growth Factor Stimulus	H3K9me3	26/714	287/16788	0.000243717	0.0135944	0.0118622	24136/21417/16969/22418/20660/102141/17131/17126/207667/268935/225743/19664/70673/15379/18129/17999/17701/268977/380664/14783/80752/69601/12914/12577/73230/12156	26
BP	Cell Substrate Junction Organization	H3K9me3	13/714	98/16788	0.00025598	0.0141131	0.0123148	20779/19878/19271/14083/17387/26921/11426/232227/13640/235431/76499/54126/11845	13
BP	Positive Regulation Of Neural Precursor Cell Proliferation	H3K9me3	9/714	51/16788	0.000264758	0.0141131	0.0123148	66993/18742/18420/16870/16869/99982/53626/14634/242620	9
BP	Morphogenesis Of A Branching Structure	H3K9me3	20/714	196/16788	0.000268217	0.0141131	0.0123148	22418/20779/20732/58198/19206/18844/18763/17387/16869/16653/15431/14634/14472/15227/15375/14183/14179/14042/12156/14025	20
BP	Transmembrane Receptor Protein Serine Threonine Kinase Signaling Pathway	H3K9me3	30/714	354/16788	0.000270603	0.0141131	0.0123148	328365/24136/21417/16969/22418/20779/20742/20660/102141/17131/17126/207667/268935/225743/19664/14083/70673/15379/18129/17701/268977/380664/53618/14042/12914/12577/73230/110075/12156/11479	30
BP	Mesenchymal Cell Proliferation	H3K9me3	8/714	41/16788	0.000282704	0.0144196	0.0125823	21417/22418/21380/18028/17701/15227/14183/12156	8
BP	Spinal Cord Development	H3K9me3	13/714	99/16788	0.000283437	0.0144196	0.0125823	19699/19206/56195/107751/18763/11859/320772/16975/16869/16814/14634/14461/240590	13
BP	Embryonic Placenta Development	H3K9me3	12/714	87/16788	0.000303436	0.0149467	0.0130422	20732/75826/19664/18763/11819/17977/14461/14183/108961/52679/12577/207165	12
BP	Negative Regulation Of Fat Cell Differentiation	H3K9me3	9/714	52/16788	0.000308267	0.0149946	0.0130839	22761/12193/22418/223435/20661/12395/16449/14461/56458	9
BP	Cell Proliferation In Forebrain	H3K9me3	6/714	23/16788	0.000314257	0.0149946	0.0130839	22421/18993/18992/14634/14183/14179	6
BP	Forebrain Regionalization	H3K9me3	6/714	23/16788	0.000314257	0.0149946	0.0130839	16870/16869/14634/14179/242620/12156	6
BP	Telencephalon Glial Cell Migration	H3K9me3	6/714	23/16788	0.000314257	0.0149946	0.0130839	328365/19699/16975/14634/69601/12569	6
BP	Positive Regulation Of Cell Development	H3K9me3	26/714	292/16788	0.000319189	0.015043	0.0131262	29819/20732/66993/17131/71653/58234/20720/68750/19744/19699/19266/54712/243743/18844/54611/18420/11426/16975/99982/14634/13654/13640/242620/192119/12156/54126	26
BP	Regulation Of Canonical Wnt Signaling Pathway	H3K9me3	23/714	245/16788	0.000328985	0.0154102	0.0134466	24136/22418/75607/100503386/74493/100201/21416/20779/20671/66072/66743/19664/19043/226154/269424/14634/56484/56458/14183/69601/227210/12156/72125	23
BP	Animal Organ Formation	H3K9me3	10/714	64/16788	0.000344035	0.0158256	0.0138091	22418/20671/66993/19664/12020/14634/14183/14179/14042/12156	10
BP	Regulation Of Small Gtpase Mediated Signal Transduction	H3K9me3	26/714	294/16788	0.000354733	0.0161246	0.01407	57257/223435/20779/56392/69581/19699/19684/234353/269608/18129/26921/16653/545156/232227/77446/224014/14163/13860/227801/69601/19157/68178/109689/171207/78514/11845	26
BP	Regulation Of Developmental Growth	H3K9me3	27/714	311/16788	0.000369157	0.0164876	0.0143867	22632/22418/29869/74493/20980/80297/70834/216233/17131/71653/20397/214968/19664/19280/19206/18992/243743/102502/11426/17300/14183/14179/13869/13640/12569/14025/171207	27
BP	Inner Ear Morphogenesis	H3K9me3	13/714	102/16788	0.000381379	0.0167415	0.0146083	21417/22418/21380/102502/17920/16658/16206/15373/15372/14472/14461/14183/14179	13
BP	Regulation Of Neuroblast Proliferation	H3K9me3	7/714	33/16788	0.000396566	0.0168943	0.0147417	22326/66993/18420/99982/14634/242620/12385	7
BP	Cerebral Cortex Cell Migration	H3K9me3	8/714	43/16788	0.000398057	0.0168943	0.0147417	328365/19699/18993/18992/16975/14634/69601/12569	8
BP	Heart Morphogenesis	H3K9me3	23/714	249/16788	0.000414418	0.0173965	0.0151798	328365/22761/22418/21380/20671/66993/17131/19664/14083/19206/18996/18129/17701/16814/16449/77446/15227/17300/116701/14183/14179/14042/12156	23
BP	Columnar Cuboidal Epithelial Cell Differentiation	H3K9me3	12/714	90/16788	0.000417262	0.0174207	0.0152009	22418/20779/19744/12020/53626/15375/14183/14179/80752/14042/94192/12156	12
BP	Nephron Development	H3K9me3	16/714	145/16788	0.000452438	0.0185862	0.016218	58198/19206/18993/27205/18763/18129/226154/16869/16449/15431/14634/17300/14179/14042/13869/12156	16
BP	Cardiac Septum Development	H3K9me3	13/714	104/16788	0.000461545	0.0187501	0.016361	22761/22418/21380/17131/58198/19664/18129/103806/16449/77446/116701/14183/14179	13
BP	Regulation Of Erythrocyte Differentiation	H3K9me3	8/714	44/16788	0.000468631	0.0187501	0.016361	22761/74443/16658/50794/14461/56484/223770/11479	8
BP	Anatomical Structure Maturation	H3K9me3	22/714	236/16788	0.000484059	0.0190694	0.0166396	16969/22418/80297/19664/230257/54611/16598/99982/16168/14461/56484/15375/80752/14042/211286/12577/12569/223770/12156/12075/14025/56386	22
BP	Cerebral Cortex Development	H3K9me3	13/714	106/16788	0.000555557	0.0210236	0.0183448	328365/67760/19699/18993/18992/18507/16975/16870/99982/14634/242620/69601/12569	13
BP	Actin Filament Organization	H3K9me3	34/714	440/16788	0.000598439	0.0225353	0.0196639	21872/20779/80297/20742/234857/68166/66616/71653/58234/19878/78757/11852/19684/102502/50884/17920/17912/74492/544963/269233/56226/13860/12385/235431/12808/76499/68178/108686/73205/207495/109689/11845/329165/11308	34
BP	Renal Tubule Development	H3K9me3	12/714	94/16788	0.000623364	0.023246	0.020284	58198/19206/18993/18763/18129/226154/16869/16449/15431/14634/14179/12156	12
BP	Skeletal System Morphogenesis	H3K9me3	21/714	225/16788	0.000634273	0.0233457	0.020371	21417/22421/21380/64406/17126/20397/18763/18507/12020/17701/17387/17261/16869/54352/15434/14634/17300/14183/14179/14042/77087	21
BP	Cardiac Septum Morphogenesis	H3K9me3	10/714	69/16788	0.000638192	0.0233457	0.020371	22761/22418/21380/17131/19664/18129/16449/116701/14183/14179	10
BP	Cranial Skeletal System Development	H3K9me3	10/714	69/16788	0.000638192	0.0233457	0.020371	21380/17126/18507/17387/16869/54352/14634/14183/14179/14042	10
BP	Synaptonemal Complex Organization	H3K9me3	6/714	26/16788	0.000642765	0.0234015	0.0204197	104271/20957/66180/268491/110147/76850	6
BP	Ras Protein Signal Transduction	H3K9me3	28/714	340/16788	0.00067224	0.0241288	0.0210543	71653/56392/68750/19878/69581/11852/19684/320292/217944/234353/269608/18129/50884/26921/16653/232227/15461/77446/209462/13860/227801/69601/19157/109689/14570/171207/11845/329165	28
BP	Negative Regulation Of Wnt Signaling Pathway	H3K9me3	17/714	165/16788	0.000675305	0.0241288	0.0210543	22418/100503386/100201/21416/20671/66072/18018/226154/269424/15248/14783/14634/56484/56458/69601/12156/72125	17
BP	Mesoderm Development	H3K9me3	14/714	122/16788	0.000681413	0.0242343	0.0211464	22418/21380/17126/18996/80294/18426/16870/16869/15227/17300/14183/14179/14042/13389	14
BP	Neural Tube Patterning	H3K9me3	7/714	36/16788	0.000693635	0.0245209	0.0213964	20671/66743/19206/14634/14472/15375/14179	7
BP	Epithelial Tube Morphogenesis	H3K9me3	27/714	324/16788	0.000695854	0.0245209	0.0213964	22418/20779/20732/20671/58198/11852/19664/19206/27205/18763/18129/17387/226154/16870/16869/16814/16653/15431/14634/14472/15227/15375/14183/14179/14042/12808/12156	27
BP	Cell Differentiation Involved In Kidney Development	H3K9me3	9/714	58/16788	0.00071108	0.0248203	0.0216577	58198/19206/18993/27205/18129/16869/16449/14634/14042	9
BP	Fat Cell Differentiation	H3K9me3	21/714	227/16788	0.000711786	0.0248203	0.0216577	22761/12193/16969/22418/223435/100201/21416/20661/12703/75826/12395/68750/70673/16658/16449/14461/56458/13654/13017/13016/12156	21
BP	Heart Field Specification	H3K9me3	5/714	18/16788	0.00074039	0.0250558	0.0218632	22418/66993/19664/14042/12156	5
BP	Negative Regulation Of Sodium Ion Transport	H3K9me3	5/714	18/16788	0.00074039	0.0250558	0.0218632	75607/53416/20720/17999/329152	5
BP	Sex Differentiation	H3K9me3	24/714	276/16788	0.000748414	0.0251062	0.0219071	22421/22418/21420/67231/20779/20397/20969/58198/18763/11819/17387/16869/16848/54352/15078/56484/17300/14179/242620/240590/12385/12804/94246/76850	24
BP	Focal Adhesion Assembly	H3K9me3	11/714	83/16788	0.000755832	0.0252448	0.0220281	20779/19878/19271/14083/17387/26921/11426/13640/235431/76499/54126	11
BP	Cardiac Muscle Tissue Morphogenesis	H3K9me3	9/714	59/16788	0.000807978	0.0265252	0.0231453	22761/22418/17131/19664/18996/77446/17300/14183/12156	9
BP	Ameboidal Type Cell Migration	H3K9me3	32/714	413/16788	0.000819217	0.0267253	0.0233199	24136/22421/22418/21380/20779/20683/20671/20397/214968/68750/19878/11852/14083/269608/11819/26921/11426/232227/14472/14461/14179/13869/13655/69601/76499/105844/73230/54126/171207/11845/72674/11479	32
BP	Positive Regulation Of Cell Cell Adhesion Mediated By Cadherin	H3K9me3	4/714	11/16788	0.000842568	0.0269692	0.0235328	22418/21872/15375/17356	4
BP	Wnt Signaling Pathway Involved In Heart Development	H3K9me3	4/714	11/16788	0.000842568	0.0269692	0.0235328	22418/20671/19664/12156	4
BP	Appendage Morphogenesis	H3K9me3	15/714	141/16788	0.000986561	0.0306381	0.0267342	140482/22421/22418/381373/58198/225743/19206/18129/17701/56758/14634/14183/14179/14042/12914	15
BP	Negative Regulation Of Nervous System Development	H3K9me3	15/714	141/16788	0.000986561	0.0306381	0.0267342	22421/22418/22326/29869/20660/214968/19280/235472/18742/16870/13389/192119/12385/12569/171207	15
BP	Myeloid Cell Development	H3K9me3	10/714	73/16788	0.0010014	0.0306485	0.0267432	22761/16969/20779/230257/18129/16598/80752/223770/11655/11308	10
BP	Embryonic Skeletal System Development	H3K9me3	14/714	127/16788	0.00101599	0.0309715	0.0270251	21417/22418/21380/17126/18507/12020/17387/16869/54352/15434/14634/14183/14179/14042	14
BP	Muscle Tissue Development	H3K9me3	30/714	384/16788	0.001033	0.0310288	0.0270751	22761/22632/22418/22326/53620/21380/17131/19664/19206/105787/18996/18507/11819/353187/18129/17701/17261/103806/16656/77446/330953/14615/14236/17300/14183/14179/13869/13654/242620/12156	30
BP	Peptidyl Lysine Methylation	H3K9me3	15/714	142/16788	0.00106086	0.0315874	0.0275625	194388/226830/52690/70673/18507/26914/231051/99982/14056/110147/66310/208266/57261/331623/94246	15
BP	Neuron Projection Extension	H3K9me3	17/714	172/16788	0.00107749	0.0319588	0.0278866	22418/29869/20980/70834/71653/214968/77300/19280/243743/18844/11426/16870/13175/12569/73205/14025/171207	17
BP	Positive Regulation Of Cell Projection Organization	H3K9me3	27/714	334/16788	0.00109748	0.0320565	0.0279719	241514/22418/23965/29819/20779/54198/71653/68750/19699/19266/54712/243743/18844/50884/11426/16975/99982/15461/214459/14056/13860/13640/69601/12808/108686/54126/329165	27
BP	Regulation Of Neuron Differentiation	H3K9me3	18/714	188/16788	0.0011259	0.0325155	0.0283724	21417/27140/70834/20675/216233/17977/16814/16449/15434/14634/14461/56484/15375/57810/12569/12156/14025/11553	18
BP	Negative Regulation Of Cell Development	H3K9me3	17/714	173/16788	0.00114892	0.0330326	0.0288236	22421/22418/22326/29869/20660/214968/19280/235472/18742/16870/13640/13389/192119/12385/12569/14025/171207	17
BP	Histone Methylation	H3K9me3	16/714	158/16788	0.00115521	0.0330326	0.0288236	194388/226830/52690/70673/18507/26914/231051/99982/14056/110147/66310/208266/12914/57261/331623/94246	16
BP	Regulation Of Epidermis Development	H3K9me3	9/714	62/16788	0.00116485	0.0330326	0.0288236	81535/19878/19206/17979/17134/26914/50868/17300/14056	9
BP	Regulation Of Bmp Signaling Pathway	H3K9me3	12/714	101/16788	0.00118803	0.0330326	0.0288236	22418/20660/17131/17126/207667/268935/225743/19664/18129/17701/380664/73230	12
BP	Regulation Of Mesenchymal Cell Proliferation	H3K9me3	6/714	29/16788	0.00118966	0.0330326	0.0288236	21417/22418/21380/18028/15227/14183	6
BP	Actin Filament Network Formation	H3K9me3	4/714	12/16788	0.00122151	0.0330326	0.0288236	234857/68166/102502/12808	4
BP	Cell Maturation	H3K9me3	17/714	174/16788	0.00122431	0.0330326	0.0288236	16969/80297/230257/54611/16598/99982/16168/14461/56484/15375/80752/211286/12577/223770/12075/14025/56386	17
BP	Cellular Response To Alcohol	H3K9me3	11/714	88/16788	0.00123741	0.0330326	0.0288236	19206/105787/16975/16598/56484/13640/13435/12385/12550/67972/224129	11
BP	Dorsal Ventral Pattern Formation	H3K9me3	11/714	88/16788	0.00123741	0.0330326	0.0288236	22421/17126/66743/19206/16870/16869/15431/14634/15375/14179/240590	11
BP	Negative Regulation Of Neural Precursor Cell Proliferation	H3K9me3	5/714	20/16788	0.00124836	0.0330326	0.0288236	22418/22326/20732/14461/12385	5
BP	Cell Differentiation In Spinal Cord	H3K9me3	8/714	51/16788	0.00129622	0.0339848	0.0296545	19206/11859/320772/16869/16814/14634/14461/240590	8
BP	Epidermal Cell Differentiation	H3K9me3	17/714	176/16788	0.00138774	0.035774	0.0312157	22418/22234/81535/19878/19664/19206/18991/102502/18426/17979/17920/17134/26914/50868/16449/17300/14056	17
BP	Negative Regulation Of Cell Junction Assembly	H3K9me3	6/714	30/16788	0.00143429	0.0367274	0.0320475	22418/20779/19878/17387/16150/76499	6
BP	Skeletal Muscle Cell Differentiation	H3K9me3	9/714	64/16788	0.00146659	0.0370579	0.032336	22326/21380/18507/353187/17261/16656/14236/13654/242620	9
BP	Regulation Of Transcription Regulatory Region Dna Binding	H3K9me3	8/714	52/16788	0.00147585	0.0370579	0.032336	16969/109552/66743/18996/17701/16870/17300/208266	8
BP	Placenta Development	H3K9me3	15/714	147/16788	0.00150703	0.037691	0.0328884	71069/20732/75826/19664/14083/18763/11819/18129/17977/14461/14183/108961/52679/12577/207165	15
BP	Nephron Morphogenesis	H3K9me3	10/714	77/16788	0.00151869	0.037691	0.0328884	58198/19206/18763/226154/16869/15431/14634/14179/13869/12156	10
BP	Regulation Of Cell Matrix Adhesion	H3K9me3	13/714	118/16788	0.00152589	0.037691	0.0328884	22288/20779/19878/19271/14083/15379/245555/17387/26921/11426/16449/13640/76499	13
BP	Regulation Of Anatomical Structure Size	H3K9me3	35/714	483/16788	0.00154415	0.0380172	0.0331731	22421/22418/230796/57257/29869/80297/20742/66616/71653/58234/214968/19878/78757/19684/12421/229877/19280/243743/102502/50884/11426/16598/99982/15441/17300/14073/14042/13860/13640/12569/207495/67972/171207/11845/11553	35
BP	Regulation Of Cell Cell Adhesion Mediated By Cadherin	H3K9me3	5/714	21/16788	0.0015817	0.0380898	0.0332364	22418/21872/245555/15375/17356	5
BP	Uterus Development	H3K9me3	5/714	21/16788	0.0015817	0.0380898	0.0332364	22421/22418/20779/16869/12577	5
BP	Neuron Migration	H3K9me3	16/714	163/16788	0.00160336	0.0382515	0.0333775	328365/22326/27140/71653/59009/170729/19699/107751/11819/245555/16869/14461/13175/69601/12569/319387	16
BP	Somitogenesis	H3K9me3	9/714	65/16788	0.0016394	0.0389902	0.0340221	22418/19664/16869/16848/15227/17300/13389/12808/11308	9
BP	Glandular Epithelial Cell Differentiation	H3K9me3	8/714	53/16788	0.00167466	0.0391038	0.0341212	22418/19744/53626/15375/14183/14179/14042/12156	8
BP	Muscle Organ Morphogenesis	H3K9me3	10/714	78/16788	0.00167713	0.0391038	0.0341212	22761/22418/21380/17131/19664/18996/77446/17300/14183/12156	10
BP	Cell Junction Assembly	H3K9me3	31/714	414/16788	0.00169044	0.0391038	0.0341212	22421/22418/21872/433485/29819/20779/17131/58234/19878/19271/19266/14083/18996/18189/17387/26921/11426/16150/77446/14615/13869/13640/12385/235431/76499/12552/12550/54126/11845/17356/319387	31
BP	Negative Regulation Of Canonical Wnt Signaling Pathway	H3K9me3	14/714	134/16788	0.00170796	0.0391038	0.0341212	22418/100503386/100201/21416/20671/66072/226154/269424/14634/56484/56458/69601/12156/72125	14
BP	Heart Formation	H3K9me3	6/714	31/16788	0.00171544	0.0391038	0.0341212	22418/20671/66993/19664/14042/12156	6
BP	Regulation Of Cell Junction Assembly	H3K9me3	18/714	197/16788	0.0019079	0.0428929	0.0374275	22421/22418/21872/433485/29819/20779/19878/19271/19266/14083/18189/17387/26921/11426/16150/13640/76499/11845	18
BP	Axon Extension	H3K9me3	13/714	121/16788	0.00191681	0.0429299	0.0374597	22418/29869/71653/214968/77300/19280/243743/11426/16870/13175/12569/73205/171207	13
BP	Central Nervous System Neuron Development	H3K9me3	10/714	80/16788	0.00203415	0.0445706	0.0388914	328365/80297/243743/18028/14472/14461/14183/13175/12552/56386	10
BP	Camera Type Eye Morphogenesis	H3K9me3	13/714	122/16788	0.00206415	0.0445821	0.0389014	21417/22632/22418/23965/67231/19763/18742/18129/16869/16449/14634/14221/329165	13
BP	Cell Fate Determination	H3K9me3	7/714	43/16788	0.00206957	0.0445821	0.0389014	22421/20671/19206/18129/16814/16449/14461	7
BP	Rac Protein Signal Transduction	H3K9me3	7/714	43/16788	0.00206957	0.0445821	0.0389014	69581/50884/16653/209462/13860/11845/329165	7
BP	Regulation Of Cellular Component Size	H3K9me3	27/714	349/16788	0.00207183	0.0445821	0.0389014	22421/22418/230796/57257/29869/80297/20742/66616/71653/58234/214968/78757/19684/12421/19280/243743/102502/50884/11426/99982/15441/13860/13640/12569/207495/171207/11845	27
BP	Embryonic Skeletal System Morphogenesis	H3K9me3	11/714	94/16788	0.00212218	0.0452849	0.0395147	21417/21380/17126/18507/17387/16869/54352/15434/14634/14183/14179	11
BP	Fc Receptor Signaling Pathway	H3K9me3	8/714	55/16788	0.00213551	0.0453177	0.0395433	57257/20779/19271/14083/18806/26401/26398/16150	8
BP	Lens Fiber Cell Development	H3K9me3	4/714	14/16788	0.00230781	0.0482251	0.0420802	22421/67231/12075/329165	4
BP	Tissue Migration	H3K9me3	24/714	300/16788	0.00232039	0.0482838	0.0421314	24136/22421/22418/20779/20683/68750/19878/11852/14083/269608/11819/26921/11426/232227/14461/15227/14179/13655/69601/76499/105844/73230/11845/72674	24
BP	Cardiac Ventricle Development	H3K9me3	13/714	124/16788	0.00238686	0.0490316	0.042784	22761/22418/66993/17131/58198/19664/18996/16449/77446/15227/17300/116701/14183	13
BP	Regulation Of Axonogenesis	H3K9me3	15/714	154/16788	0.00238711	0.0490316	0.042784	22421/22418/29869/71653/214968/19280/18992/54712/243743/18844/11426/13640/12569/75770/171207	15
BP	Mesenchyme Morphogenesis	H3K9me3	8/714	56/16788	0.0024005	0.049175	0.0429091	22418/17126/19664/17701/15227/17300/14179/12156	8
BP	Cellular Response To Vitamin D	H3K9me3	5/714	23/16788	0.00243768	0.0496717	0.0433425	21848/18619/16168/14545/67972	5
BP	Protein Localization To Endosome	H3K9me3	5/714	23/16788	0.00243768	0.0496717	0.0433425	20660/19878/19684/27008/11845	5
BP	Regulation Of Postsynapse Organization	H3K9me3	10/714	82/16788	0.00245001	0.0497909	0.0434465	241514/22421/22418/29819/58234/19699/19266/16975/12569/329165	10
BP	Embryonic Organ Development	H3K27me3	76/815	448/16788	4.62e-22	3.77e-18	3.06e-18	22418/22411/22408/50500/21813/21812/21418/76365/21384/56274/20807/24064/20732/20687/20682/20672/20671/20666/20474/20473/20471/212712/58198/19206/18763/18741/54635/18591/18508/18507/18504/107586/18423/18128/12020/71175/17977/667663/269878/16658/16206/328789/16842/30841/54352/16147/16002/15438/15436/15434/15416/15415/15414/15410/15404/15399/15373/15372/15284/15205/15110/14784/14573/14461/14367/1436…	76
BP	Embryonic Organ Morphogenesis	H3K27me3	55/815	293/16788	2.81e-18	6.81e-15	5.53e-15	22418/22411/22408/21813/21812/21418/76365/21384/20807/24064/20687/20682/20672/20671/20666/20474/20473/20471/212712/18508/18507/18504/107586/18423/18128/12020/71175/667663/269878/16658/16206/328789/30841/54352/16147/15438/15436/15434/15416/15415/15414/15410/15404/15399/15373/15372/15284/15205/15110/14461/14367/14365/13392/320790/11695	55
BP	Pattern Specification Process	H3K27me3	70/815	451/16788	3.33e-18	6.81e-15	5.53e-15	22418/22411/22408/22255/21813/21812/76365/20807/320145/20672/20671/17130/20473/20471/212712/382089/19763/19726/19206/18741/18508/18504/107586/18423/18183/18128/12020/17702/269878/16658/16917/16871/16870/16842/30841/50916/16371/16147/15438/15436/15434/15425/15422/15416/15415/15414/15410/15404/15399/15208/15205/15110/14843/14573/14367/17300/54713/13797/242620/240590/226049/13392/13389/232174/269941…	70
BP	Regionalization	H3K27me3	59/815	343/16788	1.23e-17	2.01e-14	1.63e-14	22418/22411/22408/21812/76365/20807/320145/20671/17130/20473/20471/382089/19763/19206/18741/18508/18504/107586/18423/18128/17702/269878/16658/16917/16871/16870/16842/30841/16371/15438/15436/15434/15425/15422/15416/15415/15414/15410/15404/15399/15208/15205/14843/14573/14367/17300/54713/13797/242620/240590/226049/13392/13389/232174/269941/12591/207165/12156/11695	59
BP	Cell Fate Commitment	H3K27me3	49/815	260/16788	1.74e-16	2.04e-13	1.65e-13	22418/22411/22409/22408/21812/21416/76365/21384/24064/20682/20679/20672/20671/20667/20471/212712/19206/18992/18740/18508/18504/15379/18213/211323/21907/18131/18128/14912/56717/15285/16871/16449/16147/15399/15208/15205/14843/14465/14461/14369/54713/260298/242620/240590/13392/232174/12156/58208/104382	49
BP	Forebrain Development	H3K27me3	59/815	371/16788	5.31e-16	5.42e-13	4.4e-13	22418/22408/22255/231380/100715/57752/319565/20605/20807/20779/22348/20473/58234/212712/58198/211612/18993/18992/18795/18741/18740/18508/18507/18430/18423/18420/18183/211323/18227/21907/18131/18128/18016/74762/16975/16871/16870/16842/30841/16324/140486/16001/15208/15205/14843/14461/14360/114142/54713/268882/329628/13797/242620/13392/13175/320790/228662/12156/58208	59
BP	Fat Cell Differentiation	H3K27me3	43/815	227/16788	1.06e-14	9.62e-12	7.81e-12	329003/29813/12193/22418/22408/223435/217410/100201/21419/21416/81004/56274/20661/12703/17130/20471/64010/66270/70673/18795/18124/18227/71175/17702/240396/16658/76905/16449/16324/16156/15364/15205/242316/14560/14461/56458/107221/50527/12609/12606/72123/239659/12156	43
BP	Embryonic Skeletal System Development	H3K27me3	30/815	127/16788	3.01e-13	2.46e-10	2e-10	22418/22411/21813/21812/21418/21384/20687/20666/20474/20471/212712/18507/12020/71175/269878/54352/16147/15438/15436/15434/15425/15416/15415/15414/15410/15404/15399/226049/13392/11695	30
BP	Telencephalon Development	H3K27me3	42/815	243/16788	5.6e-13	4.16e-10	3.38e-10	22418/22255/231380/100715/57752/319565/20807/22348/20473/58234/58198/18993/18992/18795/18508/18507/18430/18183/211323/21907/18016/74762/16975/16870/16842/30841/140486/16001/15208/15205/14843/114142/54713/268882/329628/13797/242620/13392/320790/228662/12156/58208	42
BP	Neuron Fate Commitment	H3K27me3	21/815	63/16788	7.95e-13	5.41e-10	4.39e-10	22408/21812/20471/212712/18992/18508/18213/211323/18131/18128/15285/16871/16147/14843/14461/54713/260298/242620/240590/13392/58208	21
BP	Regulation Of Nervous System Development	H3K27me3	58/815	430/16788	1.41e-12	8.85e-10	7.18e-10	22418/22062/21844/433485/20450/20807/20732/20666/71653/58234/19280/19055/67784/54712/18508/18430/18420/98733/18213/18211/18189/21907/20320/18128/14912/73181/18016/56717/17380/269878/17158/11426/16975/242384/16870/15410/15208/15205/14843/108071/14365/54713/76454/13841/231014/13690/242620/13392/13389/56320/12385/320790/12579/12561/12156/11418/11603/11421	58
BP	Gland Development	H3K27me3	57/815	430/16788	4.55e-12	2.65e-09	2.15e-09	353310/22418/22411/22409/22408/394436/21943/21813/21812/20807/20779/20687/20682/216233/20474/20473/20471/58198/19206/18992/67784/18763/18741/18740/18508/18430/18420/15379/18183/211323/18128/17702/17295/17158/16658/16871/16842/16452/16324/16147/16002/15438/15434/15410/15284/15205/11692/14465/14461/17300/338521/13078/12606/12579/12577/12156/58208	57
BP	Anterior Posterior Pattern Specification	H3K27me3	37/815	207/16788	4.86e-12	2.65e-09	2.15e-09	22418/22408/21812/76365/20807/20671/382089/19763/18508/18423/18128/17702/16842/30841/15438/15436/15434/15425/15422/15416/15415/15414/15410/15404/15399/15208/15205/14367/17300/54713/13797/226049/13389/12591/207165/12156/11695	37
BP	Sensory Organ Morphogenesis	H3K27me3	42/815	265/16788	1.07e-11	5.47e-09	4.44e-09	22418/22408/21419/21418/76365/24064/20687/20682/20666/20474/20473/20471/110380/19763/18741/18508/18504/18423/98733/12020/71175/58235/667663/17158/16658/16206/328789/30841/16449/16147/15422/15399/15373/15372/14461/14367/14365/107585/232174/320790/12307/11830	42
BP	Urogenital System Development	H3K27me3	49/815	351/16788	2.35e-11	1.08e-08	8.78e-09	22418/22411/22408/22062/21812/21419/21418/76365/20682/20671/20666/17130/20474/20471/58198/19206/18993/27205/67784/74055/18763/18591/18504/18426/18131/18128/71175/17380/235041/16449/16371/15415/15208/15205/14573/242316/14461/17300/13841/13797/232174/13082/12931/12705/12577/12307/73230/12156/11421	49
BP	Ear Development	H3K27me3	37/815	218/16788	2.38e-11	1.08e-08	8.78e-09	22418/22408/21418/76365/24064/20682/20474/20471/110380/229791/18504/18423/18213/18128/12020/71175/667663/16658/16206/16871/328789/16449/15399/15373/15372/15208/15205/14461/14365/320790/12609/12606/12428/12307/73230/12156/54670	37
BP	Regulation Of Neurogenesis	H3K27me3	49/815	352/16788	2.61e-11	1.12e-08	9.1e-09	22418/22062/21844/20807/20732/20666/71653/58234/19280/19055/67784/54712/18508/18420/98733/18213/21907/20320/18128/14912/73181/18016/56717/17380/269878/17158/11426/16975/16870/15410/15208/15205/14843/108071/14365/54713/76454/13841/13690/242620/13392/13389/56320/12385/320790/12579/12561/12156/11421	49
BP	Skeletal System Morphogenesis	H3K27me3	37/815	225/16788	6.17e-11	2.52e-08	2.05e-08	22255/21813/21812/21418/21384/64406/20682/20679/20666/20474/20471/212712/382089/18763/18507/12020/71175/17702/269878/54352/16147/15438/15436/15434/15416/15415/15414/15410/15404/15399/17300/14184/13392/232174/269941/11695/11647	37
BP	Embryonic Skeletal System Morphogenesis	H3K27me3	23/815	94/16788	8.31e-11	3.23e-08	2.62e-08	21813/21812/21418/21384/20666/20474/20471/212712/18507/71175/269878/54352/15438/15436/15434/15416/15415/15414/15410/15404/15399/13392/11695	23
BP	Kidney Epithelium Development	H3K27me3	28/815	140/16788	1.29e-10	4.67e-08	3.79e-08	22411/22408/21419/20682/17130/20474/20471/58198/19206/18993/27205/18763/18504/18128/235041/16449/16371/15415/15208/15205/14573/17300/13841/12931/12705/12307/73230/12156	28
BP	Endocrine System Development	H3K27me3	27/815	131/16788	1.35e-10	4.67e-08	3.79e-08	22418/22411/21812/20807/20682/20473/20471/58198/19726/18992/18741/18740/18508/18420/15379/14912/15285/16871/16324/15434/15410/15205/14465/14461/13078/12577/12156	27
BP	Positive Regulation Of Nervous System Development	H3K27me3	40/815	264/16788	1.37e-10	4.67e-08	3.79e-08	22062/21844/433485/20450/20807/20732/20666/71653/58234/67784/54712/18508/18430/18420/98733/18211/18189/20320/18128/14912/56717/17380/269878/17158/11426/16975/242384/15205/14843/108071/14365/76454/13690/242620/56320/12561/12156/11418/11603/11421	40
BP	Transmembrane Receptor Protein Serine Threonine Kinase Signaling Pathway	H3K27me3	47/815	354/16788	3.41e-10	1.11e-07	9.05e-08	230597/353310/24136/22418/22408/228839/21813/21812/21419/20779/24064/20666/17130/68799/19272/70673/107586/15379/18128/18007/17702/269878/268977/76905/16948/224640/16842/16452/16324/56213/15208/15205/242316/14560/14465/53618/231014/12705/12579/12577/74007/73230/12163/12156/71093/11502/11479	47
BP	Epithelial Tube Morphogenesis	H3K27me3	44/815	324/16788	6.12e-10	1.84e-07	1.49e-07	22418/22411/22408/21813/56274/20807/20779/24064/20732/20682/20672/20671/20666/20474/20471/58198/69903/19206/27205/67784/18763/18504/107586/18128/73181/17702/17295/269878/16870/16842/30841/16371/16147/15415/15208/15205/15110/14573/14365/108655/13841/13544/12705/12156	44
BP	Regulation Of Cell Development	H3K27me3	57/815	487/16788	6.3e-10	1.84e-07	1.49e-07	22418/22330/50500/22062/21943/21844/20807/20732/20666/71653/58234/19726/19280/19055/17931/67784/54712/18795/18508/18420/98733/18213/21907/20320/18128/14912/73181/18016/56717/17380/269878/17158/11426/16975/110829/16870/15410/15208/15205/14843/108071/14365/54713/76454/13841/13690/242620/13392/13389/56320/12385/320790/12579/12561/12173/12156/11421	57
BP	Cell Fate Specification	H3K27me3	22/815	95/16788	6.68e-10	1.88e-07	1.53e-07	22418/22411/76365/21384/20682/20672/20671/20471/19206/18992/18508/18504/18213/18128/15285/16871/16147/14843/14369/260298/242620/240590	22
BP	Nephron Epithelium Development	H3K27me3	23/815	111/16788	2.82e-09	7.67e-07	6.23e-07	22411/22408/21419/20682/20474/20471/58198/19206/18993/27205/18763/18504/18128/16449/16371/15415/15208/15205/14573/17300/12705/12307/12156	23
BP	Digestive System Development	H3K27me3	26/815	140/16788	3.14e-09	8.28e-07	6.72e-07	22418/22411/21813/20779/20671/20666/64010/58198/19645/18763/54635/18430/107586/18128/12020/71175/269878/16147/16002/15284/29816/15205/14465/12591/12577/11695	26
BP	Renal Tubule Development	H3K27me3	21/815	94/16788	3.28e-09	8.37e-07	6.79e-07	22411/22408/21419/20682/20474/20471/58198/19206/18993/18763/18504/18128/16449/16371/15415/15208/15205/14573/12705/12307/12156	21
BP	Response To Transforming Growth Factor Beta	H3K27me3	36/815	247/16788	3.38e-09	8.37e-07	6.79e-07	230597/353310/12193/11906/24136/22418/22409/22408/21813/21812/20779/24064/20682/20679/20666/17130/12399/19272/70673/18619/107586/15379/268977/76905/16948/110829/16001/56213/14560/14360/53618/12705/12579/12577/12156/11502	36
BP	Axon Development	H3K27me3	54/815	473/16788	4.39e-09	1.06e-06	8.57e-07	22418/22330/107448/223435/21844/20807/71653/269295/73086/77300/19280/19206/107751/18992/67784/54712/229791/18508/18504/56177/18211/80883/18189/18227/21907/20320/18131/18128/18053/269116/18007/58235/269878/11426/16871/16870/16452/16001/15399/14573/14365/14360/54713/268882/13841/13690/13175/56320/12385/12561/58208/104382/11876/11804	54
BP	Embryonic Placenta Development	H3K27me3	20/815	87/16788	4.57e-09	1.07e-06	8.67e-07	50500/56274/20732/20687/18763/18591/107586/17977/16842/16002/15205/15110/14784/14461/14367/12705/12606/12591/12577/207165	20
BP	Nephron Development	H3K27me3	26/815	145/16788	6.8e-09	1.54e-06	1.25e-06	22411/22408/21419/20682/20474/20471/58198/19206/18993/27205/74055/18763/18591/18504/18131/18128/16449/16371/15415/15208/15205/14573/17300/12705/12307/12156	26
BP	Positive Regulation Of Neurogenesis	H3K27me3	32/815	217/16788	1.89e-08	4.18e-06	3.39e-06	22062/21844/20807/20732/20666/71653/58234/67784/54712/18508/18420/98733/20320/18128/14912/56717/17380/269878/17158/11426/16975/15205/14843/108071/14365/76454/13690/242620/56320/12561/12156/11421	32
BP	Pallium Development	H3K27me3	27/815	163/16788	2.04e-08	4.39e-06	3.57e-06	231380/100715/57752/319565/20807/22348/18993/18992/18795/18508/18507/21907/18016/74762/16975/16870/16842/140486/16001/114142/54713/268882/329628/13797/242620/13392/228662	27
BP	Morphogenesis Of A Branching Structure	H3K27me3	30/815	196/16788	2.21e-08	4.64e-06	3.76e-06	22418/22408/21813/20807/20779/24064/20732/20682/20474/20471/58198/69903/19206/67784/18763/18504/18128/73181/17702/17295/16842/16147/15415/14784/14573/14367/13841/13392/12705/12156	30
BP	Positive Regulation Of Kinase Activity	H3K27me3	52/815	469/16788	2.29e-08	4.68e-06	3.8e-06	109910/22418/22411/71943/21943/21813/68652/56274/56013/20779/24064/12703/18753/108099/268373/18763/54635/18591/18213/18211/18183/211323/56717/17295/26412/16975/16452/16367/16002/16001/15364/108071/14370/14367/14254/14184/78943/13841/13544/13491/208666/68861/104418/227210/108686/12156/75547/16475/226250/11551/11502/11421	52
BP	Camera Type Eye Development	H3K27me3	41/815	328/16788	2.68e-08	5.23e-06	4.25e-06	22418/217012/21916/228839/21813/21812/21419/21418/100715/20807/24064/20687/20682/20666/20473/110380/19763/18741/18508/18504/98733/21907/18016/58235/17158/16870/30841/16449/16147/15208/14367/17300/14254/13392/107585/13078/320790/12577/12307/58208/11830	41
BP	Regulation Of Transmembrane Receptor Protein Serine Threonine Kinase Signaling Pathway	H3K27me3	35/815	255/16788	2.69e-08	5.23e-06	4.25e-06	353310/24136/22418/22408/21813/21812/21419/24064/20666/17130/70673/15379/18128/18007/17702/268977/76905/16948/224640/16452/16324/56213/15208/15205/242316/14560/14465/231014/12705/12579/12577/73230/12163/12156/11479	35
BP	Skin Development	H3K27me3	34/815	244/16788	2.91e-08	5.4e-06	4.38e-06	22418/22409/71609/21419/20807/20682/20672/55948/64010/18763/18508/107586/18426/28114/18128/18053/17702/17295/404634/16870/16449/15422/15404/14465/14365/17300/14284/338521/232174/58208/11695/216725/11502/11479	34
BP	Positive Regulation Of Transmembrane Receptor Protein Serine Threonine Kinase Signaling Pathway	H3K27me3	22/815	115/16788	2.91e-08	5.4e-06	4.38e-06	24136/21813/21812/20666/18128/18007/17702/76905/16452/16324/15208/15205/242316/14560/14465/231014/12705/12579/12577/12163/12156/11479	22
BP	Pituitary Gland Development	H3K27me3	13/815	41/16788	3.76e-08	6.83e-06	5.55e-06	22418/20473/58198/18992/18741/18740/18508/18420/16871/16324/15205/14461/12156	13
BP	Placenta Development	H3K27me3	25/815	147/16788	3.97e-08	7e-06	5.68e-06	50500/71069/56274/20732/20687/18763/18591/107586/17977/17380/16871/16842/16002/56213/15205/15110/14784/14461/14367/13393/12705/12606/12591/12577/207165	25
BP	Metanephros Development	H3K27me3	19/815	89/16788	4.02e-08	7e-06	5.68e-06	21419/20682/20671/20474/20471/58198/19206/18993/18763/18591/18504/71175/16371/15208/15205/14573/242316/12705/12307	19
BP	Cartilage Development	H3K27me3	29/815	192/16788	5.12e-08	8.71e-06	7.07e-06	22418/22411/22255/21813/21812/20807/20682/20679/212712/12399/12394/19645/18763/18740/12020/17702/240396/16147/15434/15410/15364/15208/15110/242316/14184/13392/269941/12163/12156	29
BP	Branching Morphogenesis Of An Epithelial Tube	H3K27me3	25/815	150/16788	6e-08	1e-05	8.12e-06	22418/22408/21813/20807/20779/24064/20682/20474/20471/58198/69903/19206/67784/18763/18504/18128/73181/17702/17295/16842/16147/15415/14573/12705/12156	25
BP	Positive Regulation Of Protein Kinase Activity	H3K27me3	45/815	390/16788	6.4e-08	1.05e-05	8.49e-06	109910/22418/22411/71943/21943/21813/68652/56274/56013/20779/24064/12703/18753/108099/268373/18763/54635/18591/18213/18183/211323/56717/26412/16975/16452/16002/15364/108071/14370/14367/14254/78943/13544/13491/208666/68861/227210/108686/12156/75547/16475/226250/11551/11502/11421	45
BP	Epithelial Cell Development	H3K27me3	30/815	206/16788	6.98e-08	1.12e-05	9.09e-06	22418/22330/21916/27375/21872/20779/20682/20672/20473/55948/19726/19684/215449/17931/27205/18795/18591/238871/18508/15379/18211/18128/12020/17295/16449/16147/73940/14284/12819/58208	30
BP	Cell Fate Determination	H3K27me3	13/815	43/16788	7.14e-08	1.12e-05	9.1e-06	22408/20671/19206/18508/18504/16449/15399/15205/14465/14461/54713/232174/104382	13
BP	Epidermis Development	H3K27me3	38/815	302/16788	7.27e-08	1.12e-05	9.1e-06	22418/22409/71609/20682/20672/55948/64010/19206/18992/18988/18741/18508/107586/18426/28114/18128/18053/17702/404634/16870/328789/16449/15422/15404/15208/15205/14465/14365/17300/14284/338521/231014/232174/12173/58208/11695/11502/11479	38
BP	Odontogenesis	H3K27me3	23/815	131/16788	7.53e-08	1.14e-05	9.25e-06	22409/21943/21418/20779/18741/18053/18016/58235/17702/16842/56213/15110/14465/17300/240590/13393/13392/12385/12156/71458/58208/11830/11647	23
BP	Diencephalon Development	H3K27me3	17/815	75/16788	8.18e-08	1.22e-05	9.87e-06	22418/22408/20473/58198/211612/18992/18741/18740/18508/18423/18420/18227/16871/16324/15205/14461/12156	17
BP	Neural Precursor Cell Proliferation	H3K27me3	24/815	142/16788	8.37e-08	1.22e-05	9.91e-06	22418/22408/20732/20473/18993/18992/18508/18420/21907/18128/18016/16870/16842/30841/140486/14461/14365/56458/13797/68519/242620/56320/12385/11876	24
BP	Camera Type Eye Morphogenesis	H3K27me3	22/815	122/16788	8.81e-08	1.24e-05	1.01e-05	22418/21419/21418/20687/20682/20666/20473/110380/19763/18741/18508/18504/98733/58235/17158/30841/16449/16147/14367/107585/12307/11830	22
BP	Ear Morphogenesis	H3K27me3	22/815	122/16788	8.81e-08	1.24e-05	1.01e-05	22418/22408/21418/76365/24064/20682/20474/20471/18504/18423/12020/71175/667663/16658/16206/328789/15399/15373/15372/14461/14365/320790	22
BP	Connective Tissue Development	H3K27me3	34/815	257/16788	1.06e-07	1.46e-05	1.19e-05	329003/22418/22411/22255/21813/21812/81004/20807/20682/20679/212712/12399/12394/19645/18763/18740/18591/18128/12020/17702/240396/16948/16147/15434/15410/15364/15208/15110/242316/14184/13392/269941/12163/12156	34
BP	Muscle Tissue Development	H3K27me3	44/815	384/16788	1.1e-07	1.49e-05	1.21e-05	22418/22062/22003/21813/21812/21419/76365/20807/20682/20679/20666/20474/20471/64010/60406/12394/19645/19206/19055/18740/18507/98733/211323/18128/56717/17702/16948/224640/16842/16147/16002/15438/15284/15110/14465/14369/14236/17300/242620/68861/232174/320790/12156/75547	44
BP	In Utero Embryonic Development	H3K27me3	44/815	388/16788	1.48e-07	1.98e-05	1.61e-05	50500/21813/21812/81004/56274/241230/20807/20732/20687/20672/20671/19206/18763/18591/107586/28114/18128/17977/56758/17158/16842/16147/16002/15205/15110/14784/14465/14461/14367/53618/15221/17300/56320/232791/12705/320790/12606/12591/12577/207165/12156/71458/11864/11479	44
BP	Outflow Tract Morphogenesis	H3K27me3	17/815	78/16788	1.51e-07	1.99e-05	1.61e-05	22418/22411/21813/20672/20671/20666/17130/20471/67784/18741/18128/71175/17702/16449/15205/14465/17300	17
BP	Heart Morphogenesis	H3K27me3	33/815	249/16788	1.56e-07	2.02e-05	1.64e-05	22418/22411/22003/21813/21812/20807/20682/20672/20671/20666/17130/20471/64010/19206/67784/18741/107586/56177/211323/18128/71175/56717/17702/269878/224640/16449/16147/15205/15110/14465/17300/320790/12156	33
BP	Distal Tubule Development	H3K27me3	7/815	11/16788	1.72e-07	2.17e-05	1.76e-05	21419/18993/18763/18504/18128/16449/12307	7
BP	Embryonic Camera Type Eye Morphogenesis	H3K27me3	10/815	26/16788	1.8e-07	2.23e-05	1.81e-05	22418/21418/20687/20666/20473/18508/18504/30841/16147/14367	10
BP	Mesonephros Development	H3K27me3	19/815	99/16788	2.41e-07	2.85e-05	2.31e-05	22411/22408/20682/17130/20474/20471/58198/19206/18763/18504/15415/15205/14573/17300/12931/12705/12307/73230/12156	19
BP	Spinal Cord Development	H3K27me3	19/815	99/16788	2.41e-07	2.85e-05	2.31e-05	22408/22255/20679/20667/20666/19206/107751/18763/18508/18128/15285/74762/16975/16871/15416/14843/14573/14461/240590	19
BP	Epithelial Cell Proliferation	H3K27me3	44/815	396/16788	2.64e-07	3.07e-05	2.49e-05	353310/22418/21943/73754/21812/21416/20682/20666/20474/20471/55948/64010/12399/19645/19272/19206/18591/18508/18504/107586/18124/18128/18053/76905/110829/16601/240185/16147/16002/56213/15208/15205/14461/14369/14254/78943/13655/12579/12577/68815/73230/12156/58208/71093	44
BP	Positive Regulation Of Cell Development	H3K27me3	36/815	292/16788	2.67e-07	3.07e-05	2.49e-05	22062/21943/21844/20807/20732/20666/71653/58234/19726/67784/54712/18508/18420/98733/20320/18128/14912/56717/17380/269878/17158/11426/16975/110829/15205/14843/108071/14365/76454/13690/242620/56320/12561/12173/12156/11421	36
BP	Regulation Of Epithelial Cell Differentiation	H3K27me3	23/815	141/16788	3.01e-07	3.42e-05	2.77e-05	22330/24064/20682/55948/19726/19206/17931/18795/18508/18504/107586/18128/17702/404634/16449/15404/15208/15205/14573/17300/12579/12577/71093	23
BP	Synapse Organization	H3K27me3	45/815	412/16788	3.15e-07	3.53e-05	2.86e-05	22418/433485/20450/56013/94214/20474/20471/58234/19280/76787/67784/18430/98733/18213/18211/80883/18189/211323/20320/70729/73181/269116/58235/74762/16975/242384/230868/16001/108071/14573/14367/14360/268882/223254/111173/13841/243312/56320/18163/12298/12296/12295/11418/11603/109711	45
BP	Regulation Of Fat Cell Differentiation	H3K27me3	22/815	131/16788	3.23e-07	3.57e-05	2.89e-05	29813/12193/22418/22408/223435/217410/100201/56274/20661/20471/64010/17702/240396/16449/15205/14461/56458/107221/12606/72123/239659/12156	22
BP	Inner Ear Morphogenesis	H3K27me3	19/815	102/16788	3.92e-07	4.22e-05	3.42e-05	22418/22408/21418/76365/24064/20682/20474/20471/18504/18423/667663/16658/16206/328789/15373/15372/14461/14365/320790	19
BP	Regulation Of Neuron Differentiation	H3K27me3	27/815	188/16788	4.17e-07	4.42e-05	3.59e-05	11906/22062/21844/228839/20682/20666/216233/20473/20471/18508/21907/18131/18128/17977/16449/15434/15399/15208/15205/242316/14461/54713/14357/13392/69743/12156/58208	27
BP	Regulation Of Protein Serine Threonine Kinase Activity	H3K27me3	41/815	363/16788	4.38e-07	4.59e-05	3.72e-05	22418/217410/81877/21943/56274/20779/24064/55948/19645/69903/18753/108099/18763/54635/18591/18213/26412/18519/73914/16002/15364/14370/14367/14254/78943/13544/13491/208666/68861/12606/12580/12579/12577/227210/218630/12428/12156/75547/16475/11551/11502	41
BP	Regulation Of Developmental Growth	H3K27me3	37/815	311/16788	4.47e-07	4.63e-05	3.76e-05	52357/22418/22062/21813/21812/110058/56274/20807/216233/20474/20471/71653/64010/12394/217340/19280/19206/18992/18795/56177/18128/71175/269878/11426/16002/15284/14465/17300/14184/13841/13690/107585/56320/320790/12561/104382/11603	37
BP	Reproductive System Development	H3K27me3	46/815	431/16788	4.53e-07	4.63e-05	3.76e-05	22418/50500/21812/21420/71069/56274/20779/20732/20687/20682/20474/58198/73296/19206/18763/18591/107586/18211/18128/71175/17977/17380/16871/16842/54352/16336/16324/16002/56213/15205/15110/14784/14465/14461/14367/17300/13393/13078/12385/12705/320790/12606/12591/12577/207165/11421	46
BP	Forebrain Regionalization	H3K27me3	9/815	23/16788	6.33e-07	6.28e-05	5.1e-05	22408/20473/18508/16870/14843/54713/13797/242620/12156	9
BP	Nephron Morphogenesis	H3K27me3	16/815	77/16788	6.96e-07	6.77e-05	5.49e-05	22411/22408/20682/20474/20471/58198/19206/18763/18504/16371/15415/15208/15205/14573/12705/12156	16
BP	Sensory System Development	H3K27me3	42/815	384/16788	7.52e-07	7.15e-05	5.8e-05	22418/217012/21916/228839/21813/21812/21419/21418/100715/20807/24064/20687/20682/20666/20473/110380/19763/18741/18508/18504/98733/21907/71175/18016/58235/17158/16870/30841/16449/16147/15208/14367/17300/14254/13392/107585/13078/320790/12577/12307/58208/11830	42
BP	Positive Regulation Of Mapk Cascade	H3K27me3	48/815	467/16788	7.69e-07	7.22e-05	5.86e-05	22418/22062/21943/21812/53416/56274/20779/24064/237353/59009/215449/18754/268373/234779/74055/18795/54635/18591/18213/18211/211323/20320/18128/26412/240185/16452/16156/16002/16001/108071/242316/14370/14369/14367/14254/14184/107221/78943/13544/13491/623279/208666/73230/12156/75547/16475/11551/11502	48
BP	Telencephalon Regionalization	H3K27me3	7/815	13/16788	8.22e-07	7.64e-05	6.2e-05	20473/18508/16870/14843/13797/242620/12156	7
BP	Cellular Response To Peptide	H3K27me3	39/815	347/16788	9.46e-07	8.69e-05	7.05e-05	22408/210789/20779/216233/12703/235344/104215/19645/19255/18753/18795/18211/18124/18227/18053/18024/16599/18519/16452/16370/16367/16324/16002/16001/108071/14784/14783/11692/14388/14360/56458/13078/12921/12428/12295/12293/66898/101772/229709	39
BP	Maintenance Of Cell Number	H3K27me3	22/815	140/16788	1.05e-06	9.42e-05	7.65e-05	68036/12193/230594/93679/20682/64010/18504/21907/18128/71175/21847/30841/16449/140486/15364/15208/15205/14461/14369/56458/232791/12591	22
BP	Neuron Migration	H3K27me3	24/815	163/16788	1.15e-06	0.000101432	8.23e-05	20807/20669/71653/59009/212712/107751/18508/18213/80883/18183/211323/18227/71175/18007/74762/239393/14461/14365/14360/54713/268882/76454/13175/104382	24
BP	Neuron Projection Guidance	H3K27me3	30/815	234/16788	1.15e-06	0.000101432	8.23e-05	22418/107448/223435/73086/19206/107751/67784/54712/18508/18211/18189/20320/18131/18128/18053/269116/18007/58235/269878/16871/16870/15399/14573/14365/14360/54713/13841/12561/58208/11876	30
BP	Appendage Morphogenesis	H3K27me3	22/815	141/16788	1.18e-06	0.000102844	8.35e-05	22418/21419/21418/320145/20682/20666/58198/19206/18740/18128/71175/17702/269878/56758/65964/16842/74239/16147/15438/232174/320790/11695	22
BP	Positive Regulation Of Epithelial Cell Differentiation	H3K27me3	13/815	54/16788	1.32e-06	0.000112132	9.1e-05	20682/55948/19726/19206/18508/18504/107586/18128/404634/14573/17300/12579/71093	13
BP	Appendage Development	H3K27me3	25/815	176/16788	1.37e-06	0.000113931	9.25e-05	22418/21419/21418/320145/20682/20666/58198/19206/18741/18740/18128/71175/17702/269878/56758/65964/16842/18519/74239/16147/15438/15422/232174/320790/11695	25
BP	Eye Morphogenesis	H3K27me3	23/815	154/16788	1.49e-06	0.0001205	9.78e-05	22418/21419/21418/20687/20682/20666/20473/110380/19763/18741/18508/18504/98733/71175/58235/17158/30841/16449/16147/14367/107585/12307/11830	23
BP	Muscle Organ Development	H3K27me3	37/815	327/16788	1.53e-06	0.000122315	9.93e-05	11906/22418/22288/217012/22003/21812/11790/20679/20666/20474/20471/60406/19645/19055/18740/18507/211323/18128/16948/224640/16842/16002/15438/15284/15110/14236/17425/17300/14201/13655/242620/232174/320790/58226/83962/12156/11695	37
BP	Stem Cell Differentiation	H3K27me3	28/815	215/16788	1.91e-06	0.000149992	0.000121757	12193/226442/22409/20807/20682/20679/20672/20671/20666/20471/18741/18504/107586/28114/211323/18128/18024/17702/16449/15404/15364/15208/15205/14573/14465/17300/69562/11421	28
BP	Regulation Of Calcium Ion Transmembrane Transporter Activity	H3K27me3	16/815	83/16788	2e-06	0.000155901	0.000126554	69179/116873/217154/234779/238871/70729/319984/13491/12921/108058/12298/12296/12295/12293/66395/11551	16
BP	Cardiac Chamber Morphogenesis	H3K27me3	20/815	124/16788	2.12e-06	0.000161765	0.000131314	22418/22411/22003/21813/21812/20807/20666/17130/64010/107586/211323/18128/17702/16449/15205/15110/14465/17300/320790/12156	20
BP	Dorsal Spinal Cord Development	H3K27me3	8/815	20/16788	2.23e-06	0.000167174	0.000135705	22408/22255/107751/74762/16871/15416/14843/14573	8
BP	Somite Development	H3K27me3	16/815	84/16788	2.36e-06	0.000172527	0.00014005	22418/22411/22408/76365/20666/20474/20471/382089/19206/18128/16842/16147/17300/226049/13389/12591	16
BP	Kidney Morphogenesis	H3K27me3	17/815	94/16788	2.44e-06	0.000176519	0.000143291	22411/22408/20682/20474/20471/58198/19206/18763/18504/16371/15415/15208/15205/14573/12705/12307/12156	17
BP	Endothelium Development	H3K27me3	20/815	127/16788	3.1e-06	0.00021638	0.000175648	22330/27375/21872/20672/20671/53945/56086/19684/215449/17931/18795/238871/211323/18128/17295/16449/73940/108655/12819/71093	20
BP	Developmental Growth Involved In Morphogenesis	H3K27me3	29/815	233/16788	3.17e-06	0.000219341	0.000178052	22418/22411/22330/21813/110058/20450/20807/24064/20682/20474/20471/71653/20404/58198/217340/77300/19280/56177/68404/18128/269878/11426/16870/13841/13690/13175/56320/12561/104382	29
BP	Forebrain Generation Of Neurons	H3K27me3	12/815	50/16788	3.48e-06	0.00023728	0.000192614	58234/212712/18508/18420/21907/16842/15208/15205/14461/54713/13392/58208	12
BP	Embryonic Eye Morphogenesis	H3K27me3	10/815	35/16788	4.17e-06	0.000277183	0.000225005	22418/21418/20687/20666/20473/18508/18504/30841/16147/14367	10
BP	Mesenchyme Development	H3K27me3	33/815	288/16788	4.25e-06	0.000280033	0.000227319	353310/22418/22411/22409/21844/21813/21812/21416/24064/20682/20666/20474/20471/18741/18504/107586/56177/211323/18128/56717/17702/192173/110829/16842/16449/15364/15205/15110/14573/17300/13389/242509/12156	33
BP	Positive Regulation Of Epithelial To Mesenchymal Transition	H3K27me3	12/815	51/16788	4.36e-06	0.000284843	0.000231224	353310/21844/21813/21812/21416/56177/18128/56717/16842/16449/17300/12156	12
BP	Synapse Assembly	H3K27me3	24/815	176/16788	4.58e-06	0.000294671	0.000239202	22418/433485/20450/94214/20474/20471/58234/67784/18430/98733/18213/18211/18189/211323/20320/58235/74762/242384/14367/268882/223254/13841/11418/11603	24
BP	Cardiac Septum Morphogenesis	H3K27me3	14/815	69/16788	4.63e-06	0.000294671	0.000239202	22418/22411/21813/21812/20666/17130/64010/18128/17702/16449/15205/15110/14465/320790	14
BP	Regulation Of Trans Synaptic Signaling	H3K27me3	42/815	412/16788	4.64e-06	0.000294671	0.000239202	243931/71687/171180/20807/20779/67847/435145/58234/19417/215449/18754/19055/76787/229791/18795/18430/18211/80883/18189/18183/21907/20320/73181/17380/16975/319984/16452/108071/14813/110637/170935/14360/111173/13492/104418/56320/110835/12307/12296/545192/11551/109934	42
BP	Mesenchymal Cell Differentiation	H3K27me3	29/815	238/16788	4.84e-06	0.000304385	0.000247087	353310/22418/22411/22409/21844/21813/21812/21416/24064/20682/20666/20471/18741/18504/107586/56177/211323/18128/56717/17702/192173/110829/16842/16449/15364/15205/14573/17300/12156	29
BP	Cardiac Chamber Development	H3K27me3	23/815	165/16788	4.95e-06	0.000309063	0.000250884	22418/22411/22003/21813/21812/20807/20666/17130/64010/58198/67784/107586/211323/18128/17702/16449/16001/15205/15110/14465/17300/320790/12156	23
BP	Activation Of Protein Kinase B Activity	H3K27me3	9/815	29/16788	5.96e-06	0.000361141	0.000293159	22418/20779/268373/18591/18213/211323/56717/108686/11551	9
BP	Nerve Development	H3K27me3	15/815	80/16788	5.97e-06	0.000361141	0.000293159	21418/20474/20471/58198/107751/18504/18211/18053/16658/16206/15410/15205/268882/320790/54670	15
BP	Pancreas Development	H3K27me3	15/815	80/16788	5.97e-06	0.000361141	0.000293159	22418/21416/20682/19726/18508/15379/26424/14912/12020/15285/17295/16147/16002/15205/14465	15
BP	Odontogenesis Of Dentin Containing Tooth	H3K27me3	16/815	90/16788	6.05e-06	0.000362908	0.000294594	22409/18053/18016/58235/17702/16842/56213/15110/14465/17300/240590/13393/13392/12385/12156/58208	16
BP	Response To Bmp	H3K27me3	23/815	167/16788	6.08e-06	0.000362908	0.000294594	22418/22408/21419/20732/20682/20666/17130/68799/18128/18007/17702/269878/224640/16842/56213/15208/15205/242316/14465/231014/73230/12163/12156	23
BP	Positive Regulation Of Cell Projection Organization	H3K27me3	36/815	334/16788	6.44e-06	0.000378783	0.00030748	22418/22408/330863/21844/21812/20807/20779/71653/53860/104215/67784/54712/74055/23969/98733/18213/18211/20320/18024/56717/269878/11426/16975/16001/14360/76454/13690/66573/13544/56320/230872/12561/104445/108686/234776/11603	36
BP	Cranial Nerve Development	H3K27me3	12/815	53/16788	6.7e-06	0.000390819	0.00031725	21418/20474/20471/58198/107751/18504/18211/16658/15410/15205/320790/54670	12
BP	Regulation Of Stem Cell Differentiation	H3K27me3	13/815	62/16788	6.89e-06	0.000399447	0.000324254	12193/20682/20679/28114/18128/18024/16449/15208/15205/14573/14465/17300/69562	13
BP	Molting Cycle	H3K27me3	18/815	112/16788	7.13e-06	0.000409909	0.000332746	22418/22409/71609/20682/20672/64010/28114/18128/71175/18053/17702/16206/16870/15422/14365/338521/11695/11479	18
BP	Embryonic Camera Type Eye Development	H3K27me3	10/815	37/16788	7.25e-06	0.000411245	0.000333832	22418/21418/20687/20666/20473/18508/18504/30841/16147/14367	10
BP	Locomotory Behavior	H3K27me3	25/815	193/16788	7.38e-06	0.000415941	0.000337643	29813/11906/27801/271564/231380/21916/18754/109294/18619/18574/211323/18227/20185/56717/15438/15416/108071/64378/14573/14415/54713/13491/240590/320790/12307	25
BP	Negative Regulation Of Neuron Differentiation	H3K27me3	14/815	72/16788	7.81e-06	0.000437164	0.000354871	22062/20682/20473/18508/21907/18131/18128/16449/15399/15208/15205/54713/14357/13392	14
BP	Skin Epidermis Development	H3K27me3	16/815	92/16788	8.12e-06	0.000450201	0.000365454	22418/22409/71609/20682/20672/64010/28114/18128/18053/17702/16870/15422/14465/14365/11695/11479	16
BP	Neuron Fate Specification	H3K27me3	9/815	30/16788	8.15e-06	0.000450201	0.000365454	20471/18992/18213/15285/16871/14843/260298/242620/240590	9
BP	Regulation Of Transporter Activity	H3K27me3	31/815	271/16788	8.54e-06	0.000468143	0.000380019	75607/22288/53416/69179/116873/217154/435145/58234/20181/19417/18754/18753/234779/238871/70729/16539/80906/319984/269994/108071/14166/13491/12921/108058/12298/12296/12295/12293/66395/229709/11551	31
BP	Endocardium Development	H3K27me3	6/815	12/16788	9.23e-06	0.000496585	0.000403107	56274/20672/20671/107586/211323/18128	6
BP	Embryonic Cranial Skeleton Morphogenesis	H3K27me3	11/815	46/16788	9.24e-06	0.000496585	0.000403107	21813/21812/21418/21384/20474/20471/18507/71175/54352/15399/13392	11
BP	Positive Regulation Of Protein Serine Threonine Kinase Activity	H3K27me3	26/815	208/16788	9.36e-06	0.000499871	0.000405774	22418/21943/56274/20779/24064/18763/54635/18591/18213/26412/16002/15364/14370/14367/14254/78943/13544/13491/208666/68861/227210/12156/75547/16475/11551/11502	26
BP	Animal Organ Formation	H3K27me3	13/815	64/16788	9.96e-06	0.00052183	0.0004236	22418/22411/21813/20671/20471/18504/18128/12020/224640/15205/14573/14465/12156	13
BP	Mesonephric Tubule Morphogenesis	H3K27me3	13/815	64/16788	9.96e-06	0.00052183	0.0004236	22411/22408/20682/20474/20471/58198/19206/18504/15415/15205/14573/12705/12156	13
BP	Stem Cell Proliferation	H3K27me3	13/815	64/16788	9.96e-06	0.00052183	0.0004236	22418/22408/20672/20671/20666/12394/107586/18426/21907/18016/15364/12705/11421	13
BP	Regulation Of Map Kinase Activity	H3K27me3	24/815	185/16788	1.09e-05	0.000563443	0.000457379	22418/217410/81877/21943/20779/24064/18753/54635/18591/18213/26412/73914/14370/14367/14254/78943/13544/13491/208666/12156/75547/16475/11551/11502	24
BP	Regulation Of Neural Precursor Cell Proliferation	H3K27me3	15/815	84/16788	1.11e-05	0.000571095	0.000463591	22418/20732/20473/18508/18420/21907/18128/18016/16870/30841/14461/14365/56458/242620/12385	15
BP	Positive Regulation Of Map Kinase Activity	H3K27me3	18/815	116/16788	1.18e-05	0.000601773	0.000488494	22418/21943/20779/54635/18591/18213/26412/14370/14367/14254/78943/13544/13491/208666/75547/16475/11551/11502	18
BP	Regulation Of Stem Cell Proliferation	H3K27me3	10/815	39/16788	1.21e-05	0.000612144	0.000496913	20672/20671/20666/107586/18426/21907/18016/15364/12705/11421	10
BP	Cerebral Cortex Development	H3K27me3	17/815	106/16788	1.31e-05	0.000649571	0.000527294	57752/319565/18993/18992/18795/18508/18507/21907/74762/16975/16870/114142/268882/329628/13797/242620/228662	17
BP	Tube Formation	H3K27me3	21/815	151/16788	1.31e-05	0.000649571	0.000527294	22418/56274/20732/20682/20666/20474/20471/19206/27205/18504/107586/18128/16870/30841/16371/15208/15110/14573/14365/13544/71093	21
BP	Regulation Of Cation Channel Activity	H3K27me3	22/815	163/16788	1.34e-05	0.000653699	0.000530645	69179/116873/217154/435145/58234/19417/234779/238871/70729/16539/80906/319984/269994/14166/13491/12921/108058/12298/12296/12295/12293/66395	22
BP	Response To Peptide	H3K27me3	45/815	474/16788	1.36e-05	0.000662567	0.000537844	22408/210789/20779/20661/216233/12703/235344/104215/19645/19255/18753/18795/18430/18211/18124/18227/18128/18053/18024/56717/16599/18519/16452/16449/16370/16367/16324/16002/16001/108071/14784/14783/11692/14388/14360/56458/13078/12921/12705/12428/12295/12293/66898/101772/229709	45
BP	Cochlea Development	H3K27me3	11/815	48/16788	1.43e-05	0.000692143	0.000561853	22418/76365/20682/20471/18504/18213/667663/15205/14461/12428/12307	11
BP	Epidermal Cell Differentiation	H3K27me3	23/815	176/16788	1.47e-05	0.000704238	0.00057167	22418/55948/64010/19206/18741/18508/107586/18426/18128/17702/404634/328789/16449/15404/15208/15205/14465/17300/14284/338521/232174/58208/11502	23
BP	Metanephric Nephron Development	H3K27me3	10/815	40/16788	1.54e-05	0.000738235	0.000599268	21419/20682/58198/18763/18591/18504/16371/15208/15205/14573	10
BP	Respiratory System Development	H3K27me3	25/815	202/16788	1.64e-05	0.000776412	0.000630259	22418/22411/21813/20807/24064/20687/20682/20666/20474/20471/64010/18763/18128/17380/17158/17156/16948/16871/16842/15205/14465/320790/12606/216725/11421	25
BP	Embryonic Appendage Morphogenesis	H3K27me3	18/815	119/16788	1.69e-05	0.000793062	0.000643775	22418/21418/320145/58198/19206/18740/18128/71175/17702/269878/56758/65964/16842/16147/15438/232174/320790/11695	18
BP	N Glycan Processing	H3K27me3	7/815	19/16788	1.87e-05	0.000857392	0.000695995	241230/20450/17158/230815/17156/17155/53618	7
BP	Nephron Tubule Formation	H3K27me3	7/815	19/16788	1.87e-05	0.000857392	0.000695995	20682/20474/20471/18504/16371/15208/14573	7
BP	Regulation Of Voltage Gated Calcium Channel Activity	H3K27me3	9/815	33/16788	1.93e-05	0.000879964	0.000714317	217154/70729/13491/12921/12298/12296/12295/12293/66395	9
BP	Forebrain Neuron Differentiation	H3K27me3	10/815	41/16788	1.95e-05	0.000887542	0.000720469	58234/212712/18508/18420/15208/15205/14461/54713/13392/58208	10
BP	Transforming Growth Factor Beta Receptor Signaling Pathway	H3K27me3	24/815	192/16788	2.04e-05	0.00092249	0.000748839	230597/353310/24136/22408/21813/21812/20779/24064/20666/17130/19272/70673/15379/268977/76905/16948/56213/14560/53618/12705/12579/12577/12156/11502	24
BP	Chondrocyte Differentiation	H3K27me3	17/815	110/16788	2.16e-05	0.000966304	0.000784404	21813/21812/20682/20679/12399/12394/19645/12020/17702/240396/16147/15364/15208/242316/14184/269941/12156	17
BP	Bone Development	H3K27me3	26/815	218/16788	2.16e-05	0.000966304	0.000784404	29813/22408/21943/21813/21418/20807/20779/64406/20682/382089/18741/54635/17702/269878/233328/16948/16147/14683/108655/17300/14184/232174/269941/12156/11647/75547	26
BP	Cranial Skeletal System Development	H3K27me3	13/815	69/16788	2.34e-05	0.00102894	0.000835248	21813/21812/21418/21384/20474/20471/18507/71175/17702/269878/54352/15399/13392	13
BP	Epithelial To Mesenchymal Transition	H3K27me3	21/815	157/16788	2.39e-05	0.00104082	0.000844895	353310/22418/22411/21844/21813/21812/21416/24064/20682/107586/56177/18128/56717/17702/192173/110829/16842/16449/15364/17300/12156	21
BP	Developmental Maturation	H3K27me3	31/815	286/16788	2.5e-05	0.00107359	0.000871493	22418/22408/230594/20672/20473/19726/19645/18504/28114/18189/18227/73181/17702/59003/237339/80906/16336/16147/230868/15208/15205/14461/14367/14184/260298/12606/12577/12173/12156/545192/11603	31
BP	Developmental Induction	H3K27me3	9/815	34/16788	2.51e-05	0.00107359	0.000871493	22418/22411/22408/20682/20471/58198/14573/14367/12156	9
BP	Regulation Of Cellular Response To Growth Factor Stimulus	H3K27me3	31/815	287/16788	2.67e-05	0.00113056	0.000917742	353310/24136/22418/22408/21419/24064/20666/17130/70673/15379/20320/18128/18053/18007/17702/268977/76905/16948/224640/240185/56213/15208/15205/14783/14465/231014/12705/12579/12577/73230/12156	31
BP	Cell Junction Assembly	H3K27me3	40/815	414/16788	2.73e-05	0.00113056	0.000917742	353310/22418/22411/22330/21872/433485/20450/20807/20779/94214/20474/20471/58234/215449/19272/67784/18430/98733/18213/18211/18189/211323/20320/58235/74762/11426/242384/110829/14367/268882/223254/13841/18163/12385/53624/11418/16475/11603/109711/11421	40
BP	Regulation Of Synapse Assembly	H3K27me3	16/815	101/16788	2.74e-05	0.00113056	0.000917742	22418/433485/20450/20474/20471/18430/18213/18211/18189/58235/74762/242384/223254/13841/11418/11603	16
BP	Metanephric Tubule Development	H3K27me3	7/815	20/16788	2.75e-05	0.00113056	0.000917742	20682/18993/18763/18504/15208/15205/12307	7
BP	Negative Regulation Of Neural Precursor Cell Proliferation	H3K27me3	7/815	20/16788	2.75e-05	0.00113056	0.000917742	22418/20732/18508/21907/30841/14461/12385	7
BP	Tongue Development	H3K27me3	7/815	20/16788	2.75e-05	0.00113056	0.000917742	22409/20474/20471/16842/15422/232174/242509	7
BP	Regulation Of Cell Junction Assembly	H3K27me3	24/815	197/16788	3.13e-05	0.00124987	0.00101459	22418/22330/21872/433485/20450/20779/20474/20471/215449/18430/18213/18211/18189/58235/74762/11426/242384/110829/14367/223254/13841/11418/11603/11421	24
BP	Epithelial Tube Formation	H3K27me3	19/815	136/16788	3.14e-05	0.00124987	0.00101459	22418/56274/20732/20682/20666/20474/20471/19206/27205/18504/107586/16870/30841/16371/15208/15110/14573/14365/13544	19
BP	Anatomical Structure Maturation	H3K27me3	27/815	236/16788	3.2e-05	0.00125885	0.00102188	22418/22408/230594/20672/20473/19726/19645/18504/28114/18227/17702/59003/237339/80906/16336/16147/15208/15205/14461/14367/14184/260298/12606/12577/12173/12156/11603	27
BP	Negative Regulation Of Fat Cell Differentiation	H3K27me3	11/815	52/16788	3.2e-05	0.00125885	0.00102188	12193/22418/22408/223435/217410/20661/17702/16449/14461/56458/239659	11
BP	Olfactory Lobe Development	H3K27me3	9/815	35/16788	3.23e-05	0.00126428	0.00102629	22418/22255/20807/58198/21907/16870/14843/13392/320790	9
BP	Activation Of Protein Kinase Activity	H3K27me3	19/815	137/16788	3.48e-05	0.00134066	0.00108829	109910/22418/22411/71943/21813/20779/12703/18753/108099/268373/54635/18591/18213/18183/211323/56717/16452/108686/11551	19
BP	Hepaticobiliary System Development	H3K27me3	19/815	137/16788	3.48e-05	0.00134066	0.00108829	22408/394436/20687/20682/20671/19206/18763/15379/18128/71175/17295/17158/16147/15284/15205/11692/14465/12606/12579	19
BP	Ossification	H3K27me3	39/815	404/16788	3.5e-05	0.00134392	0.00109093	22418/22411/21943/100201/21418/20687/20682/20666/20661/17130/94249/212712/12399/12394/382089/19206/18619/18128/71175/17702/16948/16842/21847/16449/16147/16002/15399/14560/17300/14184/107221/12705/269941/12609/12606/12163/12156/71458/11647	39
BP	Forebrain Cell Migration	H3K27me3	12/815	62/16788	3.63e-05	0.00138515	0.00112441	319565/20807/18993/18992/18183/211323/21907/74762/16975/54713/268882/13797	12
BP	Morphogenesis Of Embryonic Epithelium	H3K27me3	20/815	150/16788	3.89e-05	0.001463	0.0011876	22418/21418/76365/56274/20732/20682/20666/20474/20471/19206/18504/107586/16870/30841/16371/15208/15110/14573/14365/13544	20
BP	Oligodendrocyte Differentiation	H3K27me3	15/815	93/16788	3.9e-05	0.001463	0.0011876	22062/20682/20679/20666/18508/211323/18128/14912/56717/15208/15205/14843/338521/13392/12580	15
BP	Regulation Of Gliogenesis	H3K27me3	15/815	93/16788	3.9e-05	0.001463	0.0011876	22062/20732/20666/18213/21907/18128/14912/18016/56717/15208/15205/14843/13392/12579/12156	15
BP	Cardiac Septum Development	H3K27me3	16/815	104/16788	3.97e-05	0.00148005	0.00120144	22418/22411/21813/21812/20666/17130/64010/58198/67784/18128/17702/16449/15205/15110/14465/320790	16
BP	Collecting Duct Development	H3K27me3	6/815	15/16788	4.41e-05	0.00161585	0.00131168	21419/19206/18763/18504/18128/12307	6
BP	Notch Signaling Pathway	H3K27me3	22/815	177/16788	4.87e-05	0.00176128	0.00142973	22408/21813/20779/20682/20471/382089/15379/18131/18128/16449/15434/15208/15205/14843/14461/17300/207521/14357/13392/13389/12606/12156	22
BP	Regulation Of Epithelial To Mesenchymal Transition	H3K27me3	15/815	95/16788	5.04e-05	0.00181393	0.00147247	353310/21844/21813/21812/21416/24064/107586/56177/18128/56717/192173/16842/16449/17300/12156	15
BP	Cellular Response To Peptide Hormone Stimulus	H3K27me3	30/815	283/16788	5.1e-05	0.00182754	0.00148352	22408/210789/20779/216233/12703/235344/104215/19645/19255/18753/18795/18124/18227/18024/18519/16452/16370/16367/16324/16002/16001/14784/14783/14388/56458/13078/12921/12428/66898/229709	30
BP	Negative Regulation Of Nervous System Development	H3K27me3	19/815	141/16788	5.21e-05	0.00185786	0.00150813	22418/20666/19280/19055/18508/18213/21907/18128/14912/73181/16870/15208/15205/13841/231014/13392/13389/12385/12579	19
BP	Regulation Of Ion Transmembrane Transport	H3K27me3	42/815	456/16788	5.3e-05	0.00187654	0.0015233	75607/22288/53416/69179/116873/217154/69048/435145/58234/19417/18754/234779/238871/70729/16539/140492/241769/16514/80906/211468/16511/16510/56543/99738/319984/269994/108071/14360/14166/13491/12921/320790/108058/12298/12296/12295/12293/58226/11418/66395/229709/11551	42
BP	Endothelial Cell Activation	H3K27me3	5/815	10/16788	5.47e-05	0.00189496	0.00153825	21812/268373/18438/108655/73230	5
BP	Loop Of Henle Development	H3K27me3	5/815	10/16788	5.47e-05	0.00189496	0.00153825	18993/18763/16449/16371/15208	5
BP	Metanephric Tubule Morphogenesis	H3K27me3	5/815	10/16788	5.47e-05	0.00189496	0.00153825	20682/18763/18504/15208/15205	5
BP	Regulation Of Peptidyl Tyrosine Phosphorylation	H3K27me3	28/815	257/16788	5.55e-05	0.00190966	0.00155018	56013/20779/12703/19255/18754/18753/234779/54635/18591/211323/18016/17974/56717/233328/16975/16452/16156/16002/15208/15205/108071/14360/14184/13841/12931/226250/11551/11421	28
BP	Vascular Associated Smooth Muscle Cell Migration	H3K27me3	7/815	22/16788	5.56e-05	0.00190966	0.00155018	22003/106014/18591/18124/18024/14783/238130	7
BP	Developmental Cell Growth	H3K27me3	25/815	219/16788	6.43e-05	0.00217078	0.00176215	22418/22330/21813/110058/20450/20807/20682/71653/20404/217340/77300/19280/56177/68404/240396/269878/11426/16870/13841/13690/13175/56320/12561/104382/75547	25
BP	Artery Development	H3K27me3	15/815	97/16788	6.45e-05	0.00217078	0.00176215	22411/21812/21419/20807/17130/20471/67784/18131/18128/18053/16948/16449/15205/17300/320790	15
BP	Negative Regulation Of Gliogenesis	H3K27me3	9/815	38/16788	6.55e-05	0.00218434	0.00177315	20666/18213/21907/18128/14912/15208/15205/13392/12579	9
BP	Regulation Of Binding	H3K27me3	35/815	358/16788	6.75e-05	0.00224363	0.00182129	22418/218914/21943/21844/21812/21416/56274/20779/20680/20666/19645/18753/19055/67784/18763/18591/18508/18193/73181/17702/17295/16948/16870/16842/16452/15364/29816/15205/15110/17300/269587/66573/83962/12156/11421	35
BP	Autonomic Nervous System Development	H3K27me3	10/815	47/16788	6.93e-05	0.00229377	0.00186198	21419/21418/20666/20471/18211/668303/15284/15205/14573/14365	10
BP	Regulation Of Calcium Ion Transmembrane Transport	H3K27me3	19/815	144/16788	6.96e-05	0.00229508	0.00186305	69179/116873/217154/18754/234779/238871/70729/319984/14360/13491/12921/320790/108058/12298/12296/12295/12293/66395/11551	19
BP	Central Nervous System Neuron Differentiation	H3K27me3	21/815	169/16788	7.21e-05	0.00235526	0.0019119	22408/58234/212712/19206/18508/18420/18227/21907/15285/74762/16871/15208/15205/14843/14461/54713/268882/240590/13392/13175/58208	21
BP	Cell Cell Signaling By Wnt	H3K27me3	40/815	434/16788	7.83e-05	0.00255055	0.00207043	353310/24136/22418/22411/22409/22408/75607/100201/381259/21844/21416/76365/81004/56274/20779/20682/20680/20671/58198/234779/18763/18227/18128/72293/73181/11426/233328/71268/16842/14783/14370/14369/14367/14365/56458/13544/18163/12705/227210/12156	40
BP	Positive Regulation Of Developmental Growth	H3K27me3	20/815	158/16788	8.19e-05	0.00261475	0.00212255	21813/110058/20807/71653/217340/18992/18795/18128/71175/269878/11426/16002/15284/14465/13690/107585/56320/320790/12561/11603	20
BP	Heart Formation	H3K27me3	8/815	31/16788	8.67e-05	0.00275831	0.00223908	22418/22411/20671/20471/18128/224640/15205/12156	8
BP	Peripheral Nervous System Development	H3K27me3	13/815	78/16788	8.93e-05	0.00282827	0.00229587	12399/12394/18992/211323/269116/15438/73940/14573/338521/13655/11418/11876/230775	13
BP	Aorta Development	H3K27me3	11/815	58/16788	9.26e-05	0.0029102	0.00236237	21419/20807/17130/20471/67784/18128/18053/16948/16449/15205/320790	11
BP	Negative Regulation Of Hematopoietic Progenitor Cell Differentiation	H3K27me3	5/815	11/16788	9.63e-05	0.00298146	0.00242022	18128/18024/17863/15208/15205	5
BP	Epithelial Cell Cell Adhesion	H3K27me3	6/815	17/16788	0.00010028	0.00308078	0.00250085	22330/20807/233765/16147/13078/12385	6
BP	Retina Development In Camera Type Eye	H3K27me3	19/815	148/16788	0.000101195	0.0030857	0.00250484	228839/21419/21418/100715/20682/20473/18508/18504/98733/21907/58235/17158/16870/16147/13392/107585/13078/320790/12307	19
BP	Regulation Of Bmp Signaling Pathway	H3K27me3	15/815	101/16788	0.000103638	0.00311425	0.00252801	22418/22408/21419/20666/17130/18128/18007/17702/224640/56213/15208/15205/14465/231014/73230	15
BP	Metanephric Epithelium Development	H3K27me3	7/815	24/16788	0.000103656	0.00311425	0.00252801	20682/18993/18763/18504/15208/15205/12307	7
BP	Negative Regulation Of Stem Cell Differentiation	H3K27me3	7/815	24/16788	0.000103656	0.00311425	0.00252801	12193/18128/18024/16449/15208/15205/69562	7
BP	Columnar Cuboidal Epithelial Cell Differentiation	H3K27me3	14/815	90/16788	0.00010512	0.00314665	0.00255432	22418/22411/20779/20666/64010/19726/18508/18128/12020/15205/14465/13393/12591/12156	14
BP	Endothelial Cell Development	H3K27me3	12/815	69/16788	0.000108378	0.00323237	0.0026239	22330/27375/21872/20672/19684/215449/17931/18795/238871/17295/73940/12819	12
BP	Metanephros Morphogenesis	H3K27me3	8/815	32/16788	0.000110779	0.00328766	0.00266878	20682/58198/18763/18504/15208/15205/14573/12307	8
BP	Axis Specification	H3K27me3	14/815	91/16788	0.00011878	0.00349163	0.00283436	22418/22408/20807/17130/20473/382089/19206/18741/18508/18128/50916/14367/12591/71458	14
BP	Muscle Cell Proliferation	H3K27me3	22/815	188/16788	0.000120522	0.00350502	0.00284522	22062/22003/21813/21812/21416/106014/20471/64010/12394/18591/18124/18131/18128/16452/16001/15208/14465/108655/17300/78943/68861/12156	22
BP	Canonical Wnt Signaling Pathway	H3K27me3	30/815	297/16788	0.000122988	0.00353937	0.00287311	353310/24136/22418/22411/22409/22408/75607/100201/21416/76365/81004/56274/20779/20682/20680/20671/18227/18128/72293/233328/16842/14370/14369/14367/14365/56458/13544/18163/227210/12156	30
BP	Striated Muscle Cell Proliferation	H3K27me3	11/815	60/16788	0.000127561	0.00363215	0.00294843	22062/21813/21812/20471/64010/12394/18128/16452/14465/17300/68861	11
BP	Metanephric Nephron Morphogenesis	H3K27me3	7/815	25/16788	0.000137972	0.00388796	0.00315608	20682/58198/18763/18504/15208/15205/14573	7
BP	Negative Regulation Of Glial Cell Differentiation	H3K27me3	7/815	25/16788	0.000137972	0.00388796	0.00315608	18213/21907/18128/14912/15208/15205/13392	7
BP	Cell Differentiation In Spinal Cord	H3K27me3	10/815	51/16788	0.000143509	0.00402367	0.00326625	22408/20679/19206/18128/15285/74762/16871/14843/14461/240590	10
BP	Ureter Development	H3K27me3	6/815	18/16788	0.000144265	0.00402367	0.00326625	76365/20682/20671/20471/18504/13797	6
BP	Positive Regulation Of Reproductive Process	H3K27me3	13/815	82/16788	0.000151086	0.00418534	0.00339748	22418/93670/20779/20682/18795/18430/18426/17702/16324/58226/12173/239528/11479	13
BP	Regulation Of Cation Transmembrane Transport	H3K27me3	32/815	330/16788	0.000158886	0.00432805	0.00351333	75607/22288/53416/69179/116873/217154/69048/435145/58234/19417/18754/234779/238871/70729/16539/140492/80906/16511/319984/269994/14360/14166/13491/12921/320790/108058/12298/12296/12295/12293/66395/11551	32
BP	Regulation Of Glial Cell Differentiation	H3K27me3	12/815	72/16788	0.000165302	0.00447301	0.003631	22062/20732/18213/21907/18128/14912/56717/15208/15205/14843/13392/12156	12
BP	Regulation Of Animal Organ Morphogenesis	H3K27me3	17/815	129/16788	0.000167545	0.00451873	0.00366811	22418/22411/22409/21844/20682/20474/20471/72080/18504/18053/15415/14573/14369/14365/13544/240590/12156	17
BP	Regulation Of Epidermis Development	H3K27me3	11/815	62/16788	0.000173186	0.00465552	0.00377916	55948/19206/107586/18128/17702/404634/15404/15208/15205/17300/231014	11
BP	Positive Regulation Of Animal Organ Morphogenesis	H3K27me3	8/815	34/16788	0.000175436	0.00468517	0.00380322	22418/22411/20682/20474/20471/18053/14573/12156	8
BP	Proximal Distal Pattern Formation	H3K27me3	8/815	34/16788	0.000175436	0.00468517	0.00380322	320145/20473/16371/15438/15208/13392/232174/269941	8
BP	Embryonic Placenta Morphogenesis	H3K27me3	7/815	26/16788	0.000180949	0.00480102	0.00389726	20732/17977/16842/16002/14784/14367/12577	7
BP	Organ Growth	H3K27me3	19/815	155/16788	0.00018746	0.00492581	0.00399856	52357/22062/21813/21812/56274/24064/20682/64010/12394/18128/17702/16002/15284/14465/17300/14184/68861/242509/75547	19
BP	Embryonic Heart Tube Development	H3K27me3	13/815	84/16788	0.000193841	0.00506093	0.00410825	22418/21813/20807/20672/20671/18741/107586/18128/269878/16147/15205/15110/17300	13
BP	Hindlimb Morphogenesis	H3K27me3	8/815	35/16788	0.000217836	0.00561564	0.00455854	21419/19206/18740/18128/17702/15438/320790/11695	8
BP	Skeletal Muscle Cell Differentiation	H3K27me3	11/815	64/16788	0.000231953	0.00594208	0.00482353	20666/20474/20471/60406/19645/18507/18128/224640/14236/242620/232174	11
BP	Lens Development In Camera Type Eye	H3K27me3	13/815	86/16788	0.000246578	0.00627676	0.00509521	22418/217012/21916/21813/21812/24064/20666/20473/110380/18508/18016/58235/12577	13
BP	Negative Regulation Of Epidermis Development	H3K27me3	5/815	13/16788	0.000247322	0.00627676	0.00509521	18128/17702/15404/15208/15205	5
BP	Ameboidal Type Cell Migration	H3K27me3	37/815	413/16788	0.000252803	0.00639599	0.00519199	24136/22418/22411/21813/21812/20807/20779/20682/20672/20671/18754/67784/234779/18741/18591/18438/107586/21907/18128/18024/56717/17295/269878/11426/235041/240185/16336/14573/14461/108655/13655/13078/73230/71093/239528/11502/11479	37
BP	Regulation Of Calcium Ion Transport	H3K27me3	25/815	239/16788	0.000258096	0.00650975	0.00528434	22065/69179/116873/217154/18754/234779/18591/238871/18438/70729/319984/15205/14360/269587/13491/12921/320790/108058/12298/12296/12295/12293/66395/11551/11421	25
BP	Endocrine Pancreas Development	H3K27me3	9/815	45/16788	0.000262483	0.00659225	0.00535131	22418/20682/19726/18508/15379/14912/15285/15205/14465	9
BP	Neuron Projection Extension	H3K27me3	20/815	172/16788	0.00026298	0.00659225	0.00535131	22418/22330/110058/20450/20807/71653/20404/217340/77300/19280/56177/68404/269878/11426/16870/13690/13175/56320/12561/104382	20
BP	Gliogenesis	H3K27me3	28/815	282/16788	0.000271769	0.00679173	0.00551324	22062/319565/20732/20682/20679/20666/18992/18619/18508/18504/18438/18213/211323/21907/18128/14912/18016/56717/16975/16842/15208/15205/14843/338521/13392/12580/12579/12156	28
BP	Cell Proliferation Involved In Heart Morphogenesis	H3K27me3	6/815	20/16788	0.000277101	0.00688288	0.00558723	21813/20682/20471/18741/18128/15205	6
BP	Myeloid Cell Differentiation	H3K27me3	35/815	385/16788	0.000279631	0.00692469	0.00562117	29813/21943/100201/68027/21813/20807/20779/20687/12394/19645/19255/18574/56717/16658/59003/233328/16948/16842/237339/21847/16452/16449/16156/15416/15415/15404/83924/14461/108655/12606/12579/12577/381319/11479/109711	35
BP	Cell Maturation	H3K27me3	20/815	174/16788	0.000306747	0.00739449	0.00600254	230594/20672/20473/19726/19645/18227/59003/237339/80906/16336/16147/15208/15205/14461/14367/260298/12606/12577/12173/11603	20
BP	Calcineurin Mediated Signaling	H3K27me3	9/815	46/16788	0.000312457	0.00746608	0.00606065	69179/19055/234779/211323/26424/73181/56717/100072/230775	9
BP	Cardiac Muscle Cell Proliferation	H3K27me3	9/815	46/16788	0.000312457	0.00746608	0.00606065	22062/21813/21812/64010/12394/18128/14465/17300/68861	9
BP	Mesenchyme Morphogenesis	H3K27me3	10/815	56/16788	0.000321185	0.0076079	0.00617577	22418/22411/21813/21812/20682/18128/17702/16842/17300/12156	10
BP	Cardiac Muscle Tissue Development	H3K27me3	23/815	215/16788	0.00032498	0.00767554	0.00623068	22418/22062/22003/21813/21812/76365/20807/20679/64010/12394/98733/211323/18128/56717/17702/15110/14465/14369/17300/68861/320790/12156/75547	23
BP	Segmentation	H3K27me3	14/815	100/16788	0.000328269	0.00770691	0.00625615	22418/76365/382089/18128/16658/16842/16371/15399/15208/14367/17300/226049/13389/12591	14
BP	Cardiac Ventricle Development	H3K27me3	16/815	124/16788	0.000329138	0.00770691	0.00625615	22418/22411/22003/21813/21812/20666/17130/64010/58198/211323/18128/16449/15205/15110/17300/320790	16
BP	Dendrite Development	H3K27me3	24/815	229/16788	0.000330497	0.00771663	0.00626403	231380/56013/57138/58234/19280/109294/19055/23969/98733/21907/73181/17974/16975/140486/14360/54713/76454/223254/13690/13175/56320/18163/228662/13196	24
BP	Tissue Migration	H3K27me3	29/815	300/16788	0.000334237	0.00778173	0.00631688	24136/22418/21813/21812/20807/20779/20682/20672/18754/67784/234779/18591/18438/21907/18128/18024/56717/17295/11426/235041/240185/16336/14461/108655/13655/13078/73230/71093/11502	29
BP	Negative Regulation Of Epithelial Cell Proliferation	H3K27me3	16/815	125/16788	0.000360822	0.00832949	0.00676153	22418/21812/20682/55948/64010/12399/19645/19272/19206/18508/18053/16601/14254/12579/12577/71093	16
BP	Keratinocyte Differentiation	H3K27me3	15/815	113/16788	0.000367518	0.00844684	0.00685679	22418/55948/64010/18508/107586/18128/17702/404634/16449/15404/17300/14284/232174/58208/11502	15
BP	Calcium Ion Transmembrane Transport Via High Voltage Gated Calcium Channel	H3K27me3	5/815	14/16788	0.000369396	0.00844684	0.00685679	70729/108058/12296/12295/12293	5
BP	Platelet Derived Growth Factor Receptor Beta Signaling Pathway	H3K27me3	5/815	14/16788	0.000369396	0.00844684	0.00685679	20779/19255/18591/16948/29816	5
BP	Labyrinthine Layer Development	H3K27me3	9/815	47/16788	0.00037004	0.00844684	0.00685679	20732/107586/17977/16842/15205/14784/14367/12705/12591	9
BP	Regulation Of Branching Involved In Ureteric Bud Morphogenesis	H3K27me3	6/815	21/16788	0.000372112	0.00844695	0.00685687	20682/20474/20471/18504/15415/14573	6
BP	Positive Regulation Of Epidermis Development	H3K27me3	7/815	29/16788	0.000378028	0.00851031	0.00690831	55948/19206/107586/18128/404634/17300/231014	7
BP	Regulation Of Cellular Response To Transforming Growth Factor Beta Stimulus	H3K27me3	16/815	126/16788	0.000395101	0.00877383	0.00712222	353310/24136/22408/24064/20666/17130/70673/15379/268977/76905/16948/56213/12705/12579/12577/12156	16
BP	Positive Regulation Of Bmp Signaling Pathway	H3K27me3	8/815	38/16788	0.000397866	0.00878747	0.0071333	20666/18128/18007/17702/15208/15205/14465/231014	8
BP	Regulation Of Wnt Signaling Pathway	H3K27me3	30/815	318/16788	0.000402423	0.00882541	0.0071641	353310/24136/22418/22411/75607/100201/381259/21844/21416/76365/81004/56274/20779/20682/20680/20671/58198/18128/72293/73181/11426/233328/16842/14783/14369/56458/18163/12705/227210/12156	30
BP	Cell Differentiation Involved In Kidney Development	H3K27me3	10/815	58/16788	0.000431221	0.00933232	0.00757558	58198/19206/18993/27205/18591/18504/18128/16449/15205/14573	10
BP	Regulation Of Metal Ion Transport	H3K27me3	34/815	379/16788	0.000432813	0.00933232	0.00757558	75607/22288/22065/53416/69179/116873/217154/18754/234779/18591/238871/18438/70729/16539/140492/80906/16511/319984/15205/14360/14166/269587/13491/12921/320790/108058/12298/12296/12295/12293/66395/229709/11551/11421	34
BP	Insulin Receptor Signaling Pathway	H3K27me3	15/815	115/16788	0.000444891	0.0095675	0.00776649	20779/12703/235344/104215/19255/18753/16370/16367/16002/16001/14784/14783/14388/56458/66898	15
BP	Hippocampus Development	H3K27me3	12/815	80/16788	0.000454538	0.00974931	0.00791408	231380/100715/20807/22348/21907/18016/16975/16842/16001/54713/13797/13392	12
BP	Cell Surface Receptor Signaling Pathway Involved In Heart Development	H3K27me3	7/815	30/16788	0.000472628	0.0100844	0.00818607	22418/22411/20671/18128/17702/16449/12156	7
BP	Positive Regulation Of Cellular Component Biogenesis	H3K27me3	41/815	489/16788	0.000477866	0.0101696	0.00825523	22411/22408/22003/21812/433485/20450/20807/20779/20682/170625/53860/104215/69903/215449/18754/234779/74055/18430/18211/18189/211323/18016/17974/56717/17295/242384/110829/29816/15118/14784/66573/230872/104445/216150/108686/66898/234776/11418/13196/16475/11603	41
BP	Smooth Muscle Tissue Development	H3K27me3	6/815	22/16788	0.000490798	0.0103637	0.00841278	21419/20807/20682/20471/19206/16147	6
BP	Neural Tube Development	H3K27me3	18/815	154/16788	0.000492058	0.0103637	0.00841278	22418/22408/56274/20732/20671/20666/19206/18763/18508/18504/107586/18128/16870/30841/15208/15205/14365/13544	18
BP	Smooth Muscle Cell Differentiation	H3K27me3	10/815	59/16788	0.000497004	0.0104409	0.00847549	76365/20807/20682/20471/225518/18591/18128/73181/15205/14465	10
BP	Muscle Cell Migration	H3K27me3	12/815	81/16788	0.000510469	0.0106914	0.00867879	22003/106014/20779/20474/20471/18591/18124/18024/14783/238130/13078/11421	12
BP	Digestive Tract Morphogenesis	H3K27me3	9/815	49/16788	0.000511542	0.0106914	0.00867879	22418/22411/20671/20666/107586/18128/71175/16147/15284	9
BP	Artery Morphogenesis	H3K27me3	11/815	70/16788	0.000518104	0.0107188	0.0087011	22411/21812/21419/20807/20471/18131/18128/16449/15205/17300/320790	11
BP	Embryonic Heart Tube Morphogenesis	H3K27me3	11/815	70/16788	0.000518104	0.0107188	0.0087011	22418/21813/20807/20672/20671/107586/18128/269878/16147/15205/15110	11
BP	Myeloid Leukocyte Differentiation	H3K27me3	22/815	209/16788	0.000542214	0.0111052	0.00901473	21943/100201/68027/21813/20779/20687/12394/19645/19255/18574/56717/16658/233328/16842/237339/21847/15404/83924/14461/108655/12606/381319	22
BP	Protein Autophosphorylation	H3K27me3	23/815	223/16788	0.000546678	0.0111131	0.00902111	75607/21848/71943/53416/20779/235344/18711/54635/18591/18211/667663/56717/16452/73914/16001/14360/14254/14184/78943/13841/108058/11479/11421	23
BP	Neuroblast Proliferation	H3K27me3	10/815	60/16788	0.000570892	0.0115193	0.00935091	20473/18508/18420/18128/16842/14365/68519/242620/12385/11876	10
BP	Regulation Of Mirna Transcription	H3K27me3	10/815	60/16788	0.000570892	0.0115193	0.00935091	20807/20682/17130/18591/18053/73181/14465/14461/12156/71093	10
BP	Ventricular Septum Morphogenesis	H3K27me3	8/815	40/16788	0.000574217	0.0115295	0.00935915	22418/22411/21813/21812/20666/64010/18128/15205	8
BP	Regulation Of Synapse Structure Or Activity	H3K27me3	22/815	210/16788	0.000578669	0.0115904	0.0094086	22418/433485/20450/56013/20474/20471/58234/18430/18213/18211/18189/73181/58235/74762/16975/242384/14360/223254/13841/56320/11418/11603	22
BP	Cell Growth	H3K27me3	40/815	480/16788	0.00062849	0.0124359	0.0100949	22418/22411/22330/21813/21812/110058/20450/20807/20682/20671/216233/71653/20404/170755/55948/217340/19645/77300/19280/74055/56177/68404/18183/56717/240396/269878/11426/16870/668303/30841/13841/13690/13175/56320/12580/12561/108058/104382/75547/11479	40
BP	Peptidyl Tyrosine Modification	H3K27me3	33/815	372/16788	0.000635384	0.012483	0.0101332	56013/20779/12703/19255/18754/18753/234779/54635/18591/18213/18211/211323/18016/17974/56717/17295/233328/16975/16452/16156/16002/16001/15208/15205/108071/14360/14254/14184/13841/12931/226250/11551/11421	33
BP	Cochlea Morphogenesis	H3K27me3	6/815	23/16788	0.00063698	0.012483	0.0101332	22418/76365/20682/20471/18504/667663	6
BP	Neuronal Stem Cell Population Maintenance	H3K27me3	6/815	23/16788	0.00063698	0.012483	0.0101332	18128/16449/140486/15208/15205/56458	6
BP	Response To Platelet Derived Growth Factor	H3K27me3	6/815	23/16788	0.00063698	0.012483	0.0101332	20779/19684/18591/244654/14360/12428	6
BP	Formation Of Primary Germ Layer	H3K27me3	15/815	119/16788	0.000642113	0.0125535	0.0101904	22418/22411/20807/20680/20671/18504/18016/16842/15364/15110/14465/14369/17300/12816/71093	15
BP	Negative Regulation Of Phosphorylation	H3K27me3	32/815	358/16788	0.00067073	0.0130505	0.0105938	217410/56013/24064/12703/17130/20404/55948/19645/69903/19255/18753/108099/232314/268373/238871/18508/18213/18016/20185/17974/58805/233328/18519/73914/14783/12606/12580/12579/12577/73047/12156/16475	32
BP	Positive Regulation Of Glial Cell Differentiation	H3K27me3	8/815	41/16788	0.000683483	0.0132356	0.0107441	22062/20732/18128/14912/56717/15205/14843/12156	8
BP	Calcium Ion Transmembrane Transport	H3K27me3	28/815	299/16788	0.000695202	0.013399	0.0108768	22065/69179/116873/217154/240660/94249/18754/234779/18763/238871/18438/70729/14299/319984/14813/14360/50527/13491/12921/320790/108058/12298/12296/12295/12293/58226/66395/11551	28
BP	Muscle Cell Differentiation	H3K27me3	32/815	359/16788	0.000703215	0.0135216	0.0109763	22408/22003/21916/76365/20807/11790/20682/20679/20661/20474/20471/19645/225518/19055/18591/98733/380698/211323/18128/73181/56717/16948/16510/16002/15205/14465/14369/232174/58226/12156/75547/109711	32
BP	Smad Protein Signal Transduction	H3K27me3	12/815	84/16788	0.000714139	0.0136994	0.0111206	21812/17130/107586/16452/16324/242316/14560/12705/74007/12163/12156/71093	12
BP	Aorta Morphogenesis	H3K27me3	7/815	32/16788	0.000718008	0.0137093	0.0111286	21419/20807/20471/18128/16449/15205/320790	7
BP	Cerebral Cortex Radially Oriented Cell Migration	H3K27me3	7/815	32/16788	0.000718008	0.0137093	0.0111286	319565/18993/18992/21907/74762/16975/268882	7
BP	Actin Filament Bundle Organization	H3K27me3	18/815	159/16788	0.000721516	0.0137122	0.011131	22411/22003/21872/21812/20807/20779/71653/110380/58234/19684/18016/56717/17295/229474/56226/108686/66898/109711	18
BP	Negative Regulation Of Secretion	H3K27me3	18/815	159/16788	0.000721516	0.0137122	0.011131	53416/56013/215449/19055/18430/211323/18128/16514/16367/16324/16156/99296/15006/107221/13491/12163/11551/11421	18
BP	Limbic System Development	H3K27me3	14/815	108/16788	0.00072601	0.0137337	0.0111484	231380/100715/20807/22348/18992/18420/21907/18016/16975/16842/16001/54713/13797/13392	14
BP	Bone Morphogenesis	H3K27me3	13/815	96/16788	0.000732571	0.0138258	0.0112232	21813/21418/64406/20682/382089/17702/269878/16147/17300/14184/232174/269941/11647	13
BP	Osteoblast Differentiation	H3K27me3	23/815	228/16788	0.000744176	0.0138673	0.0112569	22411/100201/20682/20666/17130/212712/19206/18619/18128/17702/16948/16842/16449/16147/16002/15399/14560/107221/12705/12609/12606/12156/11647	23
BP	Glial Cell Differentiation	H3K27me3	22/815	214/16788	0.000746649	0.0138673	0.0112569	22062/20732/20682/20679/20666/18992/18508/18504/18213/211323/21907/18128/14912/56717/16842/15208/15205/14843/338521/13392/12580/12156	22
BP	Response To Peptide Hormone	H3K27me3	34/815	391/16788	0.000753502	0.0139628	0.0113344	22408/210789/20779/20661/216233/12703/235344/104215/19645/19255/18753/18795/18430/18124/18227/18024/56717/18519/16452/16370/16367/16324/16002/16001/14784/14783/14388/56458/13078/12921/12705/12428/66898/229709	34
BP	Negative Regulation Of Cell Development	H3K27me3	19/815	173/16788	0.000756264	0.0139823	0.0113503	22418/50500/20666/19280/19055/18508/18213/21907/18128/14912/73181/16870/15208/15205/13841/13392/13389/12385/12579	19
BP	Axon Extension	H3K27me3	15/815	121/16788	0.000765868	0.0140961	0.0114426	22418/22330/20807/71653/77300/19280/56177/269878/11426/16870/13690/13175/56320/12561/104382	15
BP	Positive Regulation Of Epithelial Cell Migration	H3K27me3	17/815	147/16788	0.000787742	0.0144014	0.0116904	22418/21813/20779/20682/18754/234779/18591/18438/18024/56717/17295/240185/16336/14461/108655/71093/11502	17
BP	Regulation Of Neuron Projection Development	H3K27me3	36/815	423/16788	0.000790951	0.0144278	0.0117119	22418/330863/21844/20807/56013/71653/58234/269295/19280/19055/18992/67784/54712/23969/98733/18213/18211/80883/21907/20320/18024/73181/14299/269878/11426/16975/16001/15205/14581/14360/76454/13841/13690/56320/12561/108686	36
BP	Regulation Of Organ Growth	H3K27me3	12/815	85/16788	0.000795555	0.0144473	0.0117277	52357/22062/21813/21812/56274/64010/12394/18128/16002/15284/14465/17300	12
BP	Somatic Stem Cell Population Maintenance	H3K27me3	8/815	42/16788	0.000808895	0.0145651	0.0118233	12193/20682/18504/21907/21847/15205/14461/12591	8
BP	Positive Regulation Of Epidermal Cell Differentiation	H3K27me3	6/815	24/16788	0.000814755	0.0146141	0.0118631	55948/19206/107586/18128/404634/17300	6
BP	Neuron Death	H3K27me3	31/815	347/16788	0.000815469	0.0146141	0.0118631	22418/22408/216157/21419/21418/20450/20474/20471/56086/66270/19645/18211/18124/18227/18053/73181/211329/30841/16452/15006/11692/14573/14360/13841/13799/107585/66593/12931/12705/216150/68815	31
BP	Regulation Of Neuroblast Proliferation	H3K27me3	7/815	33/16788	0.000873609	0.0155199	0.0125984	20473/18508/18420/18128/14365/242620/12385	7
BP	Regulation Of Osteoblast Differentiation	H3K27me3	15/815	123/16788	0.000909294	0.0158117	0.0128353	100201/20682/20666/17130/19206/18128/17702/16449/15399/14560/107221/12705/12609/12606/12156	15
BP	Paraxial Mesoderm Morphogenesis	H3K27me3	4/815	10/16788	0.000915191	0.0158117	0.0128353	22418/22411/16842/17300	4
BP	Tongue Morphogenesis	H3K27me3	4/815	10/16788	0.000915191	0.0158117	0.0128353	20474/20471/15422/232174	4
BP	Establishment Of Endothelial Barrier	H3K27me3	9/815	53/16788	0.00092793	0.015998	0.0129865	22330/27375/21872/20672/19684/215449/17931/18795/238871	9
BP	Negative Regulation Of Phosphorus Metabolic Process	H3K27me3	35/815	412/16788	0.000959834	0.0165132	0.0134047	217410/56013/24064/12703/17130/20404/55948/19645/69903/19255/18753/108099/232314/210762/268373/18591/238871/18508/18213/18016/20185/17974/58805/233328/18519/73914/14783/12606/12580/12579/12577/73047/12156/59046/16475	35
BP	Embryonic Digestive Tract Morphogenesis	H3K27me3	5/815	17/16788	0.00101099	0.017248	0.0140012	20666/107586/71175/16147/15284	5
BP	Paraxial Mesoderm Development	H3K27me3	5/815	17/16788	0.00101099	0.017248	0.0140012	22418/22411/16842/17300/13389	5
BP	Positive Regulation Of Peptidyl Tyrosine Phosphorylation	H3K27me3	20/815	191/16788	0.00101513	0.0172827	0.0140293	56013/20779/234779/18591/211323/56717/233328/16975/16452/16156/16002/15208/15205/108071/14360/14184/12931/226250/11551/11421	20
BP	Regulation Of Cell Fate Commitment	H3K27me3	6/815	25/16788	0.00102848	0.017401	0.0141254	22418/22411/20671/14912/15205/14369	6
BP	Dendrite Morphogenesis	H3K27me3	16/815	138/16788	0.00108027	0.0181299	0.0147171	56013/58234/109294/19055/98733/21907/73181/16975/140486/14360/76454/223254/13175/56320/18163/228662	16
BP	Dorsal Ventral Pattern Formation	H3K27me3	12/815	88/16788	0.00108764	0.0181737	0.0147527	320145/17130/20473/19206/18508/107586/16917/16871/16870/15399/14843/240590	12
BP	Animal Organ Regeneration	H3K27me3	10/815	65/16788	0.00108971	0.0181737	0.0147527	22408/394436/21813/19206/18124/18128/16147/11692/12428/11421	10
BP	Extracellular Matrix Assembly	H3K27me3	8/815	44/16788	0.00111499	0.0184821	0.015003	81877/20682/80883/18128/16948/16147/15118/73940	8
BP	Negative Regulation Of Epithelial Cell Differentiation	H3K27me3	8/815	44/16788	0.00111499	0.0184821	0.015003	24064/20682/18128/17702/16449/15404/15208/15205	8
BP	Negative Regulation Of Neuron Death	H3K27me3	21/815	207/16788	0.00115433	0.0189839	0.0154103	22408/216157/21419/20474/20471/56086/66270/18211/18124/18227/73181/211329/30841/16452/15006/11692/14573/13799/12931/12705/68815	21
BP	Actomyosin Structure Organization	H3K27me3	20/815	193/16788	0.00115455	0.0189839	0.0154103	22411/22003/21916/21872/21812/20807/20779/20474/98733/380698/18016/56717/17295/229474/13821/269587/240505/217866/108686/75547	20
BP	Cardiocyte Differentiation	H3K27me3	16/815	139/16788	0.0011672	0.0191533	0.0155479	76365/20807/20679/20672/20671/18741/98733/211323/18128/56717/16449/15205/14465/14369/12156/75547	16
BP	Cell Death In Response To Oxidative Stress	H3K27me3	12/815	89/16788	0.00120283	0.0195808	0.0158949	22408/18753/268373/18124/18024/211329/17295/16452/11692/14360/66593/13078	12
BP	Heart Valve Morphogenesis	H3K27me3	9/815	55/16788	0.0012211	0.019721	0.0160087	21813/20682/17130/19645/56177/18128/56717/16449/12156	9
BP	Inositol Phosphate Mediated Signaling	H3K27me3	9/815	55/16788	0.0012211	0.019721	0.0160087	69179/19055/234779/74055/211323/73181/56717/100072/230775	9
BP	Positive Regulation Of Protein Tyrosine Kinase Activity	H3K27me3	9/815	55/16788	0.0012211	0.019721	0.0160087	56013/20779/18591/211323/16975/108071/226250/11551/11421	9
BP	Membrane Repolarization During Action Potential	H3K27me3	6/815	26/16788	0.00128273	0.0205137	0.0166522	70729/140492/80906/16511/56543/12293	6
BP	Secondary Palate Development	H3K27me3	6/815	26/16788	0.00128273	0.0205137	0.0166522	22418/22411/21813/20666/16842/320790	6
BP	Histone Phosphorylation	H3K27me3	8/815	45/16788	0.00129931	0.0206575	0.0167689	73086/56613/18753/232314/16452/15364/14841/12428	8
BP	Negative Regulation Of Oxidative Stress Induced Cell Death	H3K27me3	8/815	45/16788	0.00129931	0.0206575	0.0167689	22408/268373/18124/18024/211329/17295/11692/14360	8
BP	T Cell Differentiation In Thymus	H3K27me3	11/815	78/16788	0.00131037	0.0207526	0.0168461	12193/22408/20807/19255/16658/16147/14370/14369/14367/13655/58208	11
BP	Branch Elongation Of An Epithelium	H3K27me3	5/815	18/16788	0.00134435	0.0212085	0.0172161	22418/24064/20682/20474/20471	5
BP	Interleukin 6 Mediated Signaling Pathway	H3K27me3	5/815	18/16788	0.00134435	0.0212085	0.0172161	20779/19255/16452/14581/12606	5
BP	Regulation Of Myeloid Leukocyte Differentiation	H3K27me3	14/815	115/16788	0.00135349	0.0213116	0.0172998	21943/100201/68027/12394/19645/19255/56717/16658/16842/21847/15404/83924/14461/108655	14
BP	Embryonic Camera Type Eye Formation	H3K27me3	4/815	11/16788	0.00138312	0.0214883	0.0174433	22418/21418/20666/18504	4
BP	Metanephric Collecting Duct Development	H3K27me3	4/815	11/16788	0.00138312	0.0214883	0.0174433	19206/18763/18504/12307	4
BP	Regulation Of Cardiac Epithelial To Mesenchymal Transition	H3K27me3	4/815	11/16788	0.00138312	0.0214883	0.0174433	21813/21812/18128/16449	4
BP	Regulation Of Odontogenesis Of Dentin Containing Tooth	H3K27me3	4/815	11/16788	0.00138312	0.0214883	0.0174433	22409/18053/240590/12156	4
BP	Wnt Signaling Pathway Involved In Heart Development	H3K27me3	4/815	11/16788	0.00138312	0.0214883	0.0174433	22418/22411/20671/12156	4
BP	Positive Regulation Of Vasculature Development	H3K27me3	17/815	155/16788	0.0014241	0.0219166	0.017791	22418/21872/21813/12394/21907/18024/76905/240185/15364/14465/14461/14388/14254/69219/13078/73230/239528	17
BP	Roof Of Mouth Development	H3K27me3	12/815	91/16788	0.00146364	0.0224066	0.0181887	22418/22411/21813/21812/21418/20666/212712/16842/320790/242509/71458/11695	12
BP	Regulation Of Synaptic Plasticity	H3K27me3	19/815	183/16788	0.00148262	0.022523	0.0182832	243931/171180/20807/435145/58234/19417/76787/21907/20320/73181/17380/319984/108071/14813/170935/111173/13492/56320/12307	19
BP	Cardiac Epithelial To Mesenchymal Transition	H3K27me3	7/815	36/16788	0.00150411	0.022681	0.0184115	21813/21812/56177/18128/17702/16449/12156	7
BP	Coronary Vasculature Development	H3K27me3	8/815	46/16788	0.00150707	0.022681	0.0184115	21812/20807/17130/67784/18128/269878/14465/11421	8
BP	Negative Regulation Of Osteoblast Differentiation	H3K27me3	8/815	46/16788	0.00150707	0.022681	0.0184115	100201/20682/17130/19206/18128/15399/14560/12705	8
BP	Trabecula Morphogenesis	H3K27me3	8/815	46/16788	0.00150707	0.022681	0.0184115	21812/20807/53945/107586/211323/18128/17702/320790	8
BP	T Cell Differentiation	H3K27me3	25/815	270/16788	0.00153709	0.0229637	0.0186409	12193/22408/21813/20807/20687/20667/12703/59009/12399/12394/19255/17863/56717/16658/16842/16147/15284/14370/14369/14367/108655/13655/232174/320790/58208	25
BP	Smooth Muscle Cell Migration	H3K27me3	10/815	68/16788	0.00155307	0.02316	0.0188003	22003/106014/20779/18591/18124/18024/14783/238130/13078/11421	10
BP	Gastrulation	H3K27me3	19/815	184/16788	0.00158026	0.0235106	0.0190849	22418/22411/228839/21813/20807/20680/20671/18504/18124/18016/269878/16842/15364/15110/14465/14369/17300/12816/71093	19
BP	Axis Elongation	H3K27me3	6/815	27/16788	0.00158234	0.0235106	0.0190849	22418/22411/24064/20682/20474/20471	6
BP	Divalent Inorganic Cation Homeostasis	H3K27me3	39/815	488/16788	0.00158913	0.0235688	0.0191321	22418/22065/21848/21943/100201/68027/21419/93670/116873/240660/69048/22784/94249/229877/18754/234779/74055/18763/107368/238871/18438/18430/20320/319984/16452/108071/14813/14461/14360/107221/50527/13492/13491/94219/320790/108058/12307/12296/12293	39
BP	Positive Regulation Of Transporter Activity	H3K27me3	14/815	117/16788	0.00159949	0.0236793	0.0192219	75607/53416/69179/116873/217154/58234/20181/18753/234779/70729/80906/13491/12296/12293	14
BP	Regulation Of Cyclin Dependent Protein Kinase Activity	H3K27me3	12/815	92/16788	0.00161057	0.0237573	0.0192852	20779/55948/18763/18591/18519/12606/12580/12579/12577/227210/218630/12428	12
BP	Cognition	H3K27me3	27/815	301/16788	0.00162231	0.0238612	0.0193695	29813/231380/20807/57138/58234/19417/211612/18795/18574/18430/18211/18189/20320/71175/73181/17380/17309/319984/76071/99296/108071/64378/14360/13492/320790/12307/14266	27
BP	Calcium Ion Transport	H3K27me3	34/815	409/16788	0.00162345	0.0238612	0.0193695	22065/69179/116873/217154/240660/94249/51801/18754/19055/234779/18763/18591/238871/18438/70729/14299/319984/15205/14813/14360/50527/269587/13491/12921/320790/108058/12298/12296/12295/12293/58226/66395/11551/11421	34
BP	Small Gtpase Mediated Signal Transduction	H3K27me3	39/815	490/16788	0.00171064	0.0249631	0.020264	223435/330863/21844/20779/24064/71653/104215/73296/71746/19684/19645/69903/19417/380711/215449/78255/215632/109294/74055/380698/18211/211323/18128/18053/17295/211255/235041/209462/14784/238130/223601/69993/104445/12428/108686/226970/75547/11551/109934	39
BP	Positive Regulation Of Fibroblast Proliferation	H3K27me3	8/815	47/16788	0.00174031	0.0252607	0.0205056	22418/22408/218914/54635/18591/18053/14284/12428	8
BP	Negative Regulation Of Mirna Transcription	H3K27me3	5/815	19/16788	0.00175224	0.0252933	0.0205321	20807/20682/18591/73181/14465	5
BP	Trophectodermal Cell Differentiation	H3K27me3	5/815	19/16788	0.00175224	0.0252933	0.0205321	20807/20687/15110/232791/12591	5
BP	Cellular Response To Chemical Stress	H3K27me3	28/815	318/16788	0.0017689	0.0254497	0.020659	22408/22003/13852/53416/20779/19272/18753/268373/18619/18504/18124/18227/18024/211329/17309/17295/16452/11692/14360/53618/56458/104156/78943/66593/13078/12675/11830/213990	28
BP	Regulation Of Cardiac Muscle Cell Proliferation	H3K27me3	7/815	37/16788	0.00177856	0.0255438	0.0207354	22062/21813/21812/64010/12394/18128/14465	7
BP	Morphogenesis Of An Epithelial Sheet	H3K27me3	9/815	58/16788	0.00179667	0.0256684	0.0208365	22418/20807/20666/18128/56717/17702/269878/16449/16475	9
BP	Positive Regulation Of Plasma Membrane Bounded Cell Projection Assembly	H3K27me3	13/815	106/16788	0.00185313	0.0263829	0.0214165	22408/21812/20807/53860/104215/74055/56717/66573/230872/104445/108686/234776/11603	13
BP	Regulation Of Leukocyte Differentiation	H3K27me3	26/815	289/16788	0.0018814	0.0266923	0.0216677	12193/21943/100201/68027/21813/20667/12703/59009/12399/12394/19645/19255/17863/56717/16658/16842/21847/22780/16147/15404/15284/83924/14461/108655/13655/232174	26
BP	Cranial Nerve Morphogenesis	H3K27me3	6/815	28/16788	0.00193228	0.0271316	0.0220243	21418/20471/18504/16658/15410/54670	6
BP	Regulation Of Astrocyte Differentiation	H3K27me3	6/815	28/16788	0.00193228	0.0271316	0.0220243	18213/21907/18128/15208/15205/12156	6
BP	Regulation Of Hair Cycle	H3K27me3	6/815	28/16788	0.00193228	0.0271316	0.0220243	22418/71609/71175/18053/17702/338521	6
BP	Heart Process	H3K27me3	23/815	245/16788	0.00194642	0.0272833	0.0221474	22003/76365/20779/20536/238871/18438/70729/56717/140492/80906/16511/56543/16452/14465/14360/13346/53419/108058/12296/12293/58226/75547/11421	23
BP	Glial Cell Fate Commitment	H3K27me3	4/815	12/16788	0.00199542	0.0276382	0.0224355	20682/18508/211323/15208	4
BP	Negative Regulation Of Glial Cell Proliferation	H3K27me3	4/815	12/16788	0.00199542	0.0276382	0.0224355	20666/18128/15205/12579	4
BP	Negative Regulation Of Oligodendrocyte Differentiation	H3K27me3	4/815	12/16788	0.00199542	0.0276382	0.0224355	18128/15208/15205/13392	4
BP	Spinal Cord Association Neuron Differentiation	H3K27me3	4/815	12/16788	0.00199542	0.0276382	0.0224355	22408/74762/16871/14843	4
BP	Regulation Of Extracellular Matrix Organization	H3K27me3	8/815	48/16788	0.00200115	0.0276701	0.0224614	81877/20682/12394/19645/70779/18128/12156/11568	8
BP	Multicellular Organismal Signaling	H3K27me3	17/815	160/16788	0.00200961	0.0276701	0.0224614	76365/20536/238871/18438/269116/56717/140492/16511/56543/64378/13492/240590/53419/108058/12296/12293/58226	17
BP	Mammary Gland Development	H3K27me3	15/815	133/16788	0.0020132	0.0276701	0.0224614	353310/22418/21943/21813/20779/20682/216233/19206/18430/18183/211323/17702/16842/16452/15438	15
BP	Positive Regulation Of Epithelial Cell Proliferation	H3K27me3	19/815	188/16788	0.00202721	0.0277493	0.0225257	353310/22418/21812/21416/20682/20666/18591/18504/18124/18128/76905/240185/16147/16002/56213/14461/14369/13655/12156	19
BP	Cardiac Muscle Tissue Morphogenesis	H3K27me3	9/815	59/16788	0.0020306	0.0277493	0.0225257	22418/22003/21812/211323/18128/15110/17300/320790/12156	9
BP	Hippo Signaling	H3K27me3	7/815	38/16788	0.00209034	0.028423	0.0230726	52357/56274/20666/64010/18016/329628/16475	7
BP	Carbohydrate Homeostasis	H3K27me3	22/815	232/16788	0.00212807	0.0288401	0.0234112	21419/21416/20807/19255/19206/18754/19055/18508/18504/18053/58805/16367/16001/56458/17425/78943/12606/71764/545192/101772/11551/11421	22
BP	Positive Regulation Of Growth	H3K27me3	23/815	247/16788	0.00216167	0.0291429	0.023657	21813/21812/110058/20807/71653/55948/217340/18992/18795/18128/71175/269878/11426/30841/16002/15284/14465/13690/107585/56320/320790/12561/11603	23
BP	Ventricular Septum Development	H3K27me3	10/815	71/16788	0.00216468	0.0291429	0.023657	22418/22411/21813/21812/20666/17130/64010/58198/18128/15205	10
BP	Regulation Of Gtpase Activity	H3K27me3	29/815	338/16788	0.00217995	0.0292522	0.0237457	22418/22411/21844/210789/74694/24064/170625/71746/19684/69903/19417/229877/380711/78255/67784/54712/18213/18211/244654/56717/17295/110829/83924/13544/69993/13196/16475/11603/109934	29
BP	Peptidyl Threonine Modification	H3K27me3	14/815	121/16788	0.00220384	0.0294277	0.0238882	22418/21813/21812/53416/24064/18753/108099/56717/14841/108760/240505/217866/108058/11479	14
BP	Mesenchymal To Epithelial Transition	H3K27me3	5/815	20/16788	0.00224396	0.0297424	0.0241436	58198/18504/14573/14369/12705	5
BP	Collagen Fibril Organization	H3K27me3	9/815	60/16788	0.0022882	0.0301467	0.0244718	81877/21812/19645/16948/17300/13078/12816/11568/216725	9
BP	Cell Substrate Adhesion	H3K27me3	30/815	355/16788	0.00232278	0.0303721	0.0246547	22408/22330/22288/81877/21844/20807/56013/20779/94214/208777/17130/19272/18754/18763/18591/15379/80883/18128/18016/11426/110829/16452/16449/104099/15434/15404/14369/16475/11502/109711	30
BP	Pharyngeal System Development	H3K27me3	6/815	29/16788	0.00233774	0.0303721	0.0246547	21812/20474/20471/19206/15399/15205	6
BP	Regulation Of Mesenchymal Cell Proliferation	H3K27me3	6/815	29/16788	0.00233774	0.0303721	0.0246547	22418/22411/21813/20682/20471/16147	6
BP	Response To Thyroid Hormone	H3K27me3	6/815	29/16788	0.00233774	0.0303721	0.0246547	19684/16909/16601/16324/15205/11421	6
BP	Mesoderm Development	H3K27me3	14/815	122/16788	0.00238128	0.0308886	0.0250741	22418/22411/20807/18504/18426/18016/16870/16842/16452/22780/15364/15110/17300/13389	14
BP	Cardiac Muscle Cell Action Potential	H3K27me3	10/815	72/16788	0.00240694	0.0311001	0.0252457	76365/20536/70729/140492/80906/16511/56543/108058/12296/12293	10
BP	Cardiac Ventricle Morphogenesis	H3K27me3	10/815	72/16788	0.00240694	0.0311001	0.0252457	22003/21813/21812/20666/211323/18128/16449/15110/17300/320790	10
BP	Signal Release	H3K27me3	36/815	451/16788	0.002409	0.0311001	0.0252457	21943/21419/21416/110058/171180/13852/20666/67847/22348/19726/215449/18754/19055/76787/18438/18430/18189/378435/16514/16452/16367/16324/16156/15893/99296/14573/107221/12921/110835/320790/12296/71764/12163/545192/101772/11551	36
BP	Regulation Of Protein Binding	H3K27me3	19/815	191/16788	0.00242856	0.0312047	0.0253307	22418/21943/21844/21812/21416/56274/20779/18753/67784/18763/18591/73181/16948/29816/269587/66573/83962/12156/11421	19
BP	Positive Regulation Of Axon Extension	H3K27me3	7/815	39/16788	0.0024427	0.031288	0.0253983	20807/71653/269878/11426/13690/56320/12561	7
BP	Positive Regulation Of Glucose Metabolic Process	H3K27me3	7/815	39/16788	0.0024427	0.031288	0.0253983	20779/19255/18519/16367/16002/56458/59046	7
BP	Regulation Of Cell Projection Assembly	H3K27me3	21/815	220/16788	0.00245167	0.0313537	0.0254516	22408/21812/74694/319565/20807/20779/53860/104215/19684/18753/27205/74055/18438/56717/66573/230872/104445/108686/54670/234776/11603	21
BP	Striated Muscle Cell Differentiation	H3K27me3	24/815	265/16788	0.00252957	0.0322995	0.0262194	22408/22003/21916/76365/20807/20679/20661/20474/20471/19645/19055/98733/380698/211323/18128/56717/16510/16002/14465/14369/232174/58226/12156/75547	24
BP	Regulation Of Membrane Potential	H3K27me3	33/815	406/16788	0.00269989	0.0340986	0.0276798	71687/76365/20779/20536/192287/58234/19055/18438/18217/18189/70729/56717/140492/241769/16514/80906/211468/16511/16510/56543/108071/14813/110637/64378/14407/14404/13491/110835/108058/12296/12293/58226/11418	33
BP	Olfactory Bulb Interneuron Differentiation	H3K27me3	4/815	13/16788	0.00277235	0.0345887	0.0280777	22418/22255/58198/14843	4
BP	Regulation Of Cell Fate Specification	H3K27me3	4/815	13/16788	0.00277235	0.0345887	0.0280777	22418/22411/20671/14369	4
BP	Response To Amphetamine	H3K27me3	6/815	30/16788	0.00280402	0.0348774	0.028312	19055/18574/18430/18227/13492/13491	6
BP	Membrane Repolarization During Cardiac Muscle Cell Action Potential	H3K27me3	5/815	21/16788	0.00282891	0.0350464	0.0284492	70729/140492/80906/16511/56543	5
BP	Negative Regulation Of Peptide Secretion	H3K27me3	7/815	40/16788	0.00283905	0.0350464	0.0284492	19055/16514/16367/16324/107221/12163/11551	7
BP	Regulation Of Calcium Ion Dependent Exocytosis	H3K27me3	7/815	40/16788	0.00283905	0.0350464	0.0284492	110058/171180/215449/18128/58226/545192/11551	7
BP	Regulation Of Oligodendrocyte Differentiation	H3K27me3	7/815	40/16788	0.00283905	0.0350464	0.0284492	22062/18128/56717/15208/15205/14843/13392	7
BP	Protein Kinase B Signaling	H3K27me3	19/815	194/16788	0.00289461	0.0355711	0.0288751	21943/21812/21416/56274/20779/24064/20682/18504/18438/73162/18213/18211/211323/56717/17295/16948/224640/16002/16001	19
BP	Regeneration	H3K27me3	18/815	180/16788	0.00294496	0.0361154	0.029317	22408/394436/21813/12394/269295/19280/19206/19055/18124/18128/16452/16147/16001/11692/14369/12385/12428/11421	18
BP	Multicellular Organismal Response To Stress	H3K27me3	10/815	74/16788	0.00295659	0.0361154	0.029317	19055/18619/18438/18211/18227/21907/18143/56717/13491/11551	10
BP	Positive Regulation Of Carbohydrate Metabolic Process	H3K27me3	10/815	74/16788	0.00295659	0.0361154	0.029317	20779/19255/18754/18591/58805/18519/16367/16002/56458/59046	10
BP	Lamellipodium Organization	H3K27me3	11/815	87/16788	0.0031813	0.0385721	0.0313112	22408/22330/20779/74055/17974/244654/56717/108686/226970/16475/231148	11
BP	Mesenchymal Cell Proliferation	H3K27me3	7/815	41/16788	0.00328284	0.039345	0.0319386	22418/22411/21813/20682/20471/16147/12156	7
BP	Peptidyl Serine Modification	H3K27me3	28/815	332/16788	0.00328356	0.039345	0.0319386	22418/21813/21812/53416/20779/24064/94214/170755/73086/56613/18754/18753/18763/18711/18591/238871/18213/18193/17974/56717/58805/16156/15364/108760/78943/13175/12675/108058	28
BP	Regulation Of Peptide Transport	H3K27me3	18/815	182/16788	0.00331688	0.0395868	0.0321349	21943/21419/21416/19726/18754/19055/16514/16452/16367/16324/15893/107221/320790/71764/12163/545192/101772/11551	18
BP	Cellular Glucose Homeostasis	H3K27me3	15/815	140/16788	0.00331827	0.0395868	0.0321349	20807/18754/19055/18504/18053/58805/16001/56458/17425/78943/71764/545192/101772/11551/11421	15
BP	Heart Trabecula Morphogenesis	H3K27me3	6/815	31/16788	0.00333654	0.0396888	0.0322177	21812/20807/107586/211323/18128/320790	6
BP	Biological Process Involved In Intraspecies Interaction Between Organisms	H3K27me3	8/815	52/16788	0.00336581	0.0398629	0.032359	271564/58234/211612/18430/18189/21907/14415/13491	8
BP	Platelet Derived Growth Factor Receptor Signaling Pathway	H3K27me3	8/815	52/16788	0.00336581	0.0398629	0.032359	20779/19255/54635/18591/18124/16948/16452/29816	8
BP	Regulation Of Transcription Regulatory Region Dna Binding	H3K27me3	8/815	52/16788	0.00336581	0.0398629	0.032359	20666/19645/18508/18193/17702/16870/15110/17300	8
BP	Regulation Of Epithelial Cell Migration	H3K27me3	21/815	226/16788	0.00337723	0.0399402	0.0324218	22418/21813/20779/20682/18754/234779/18591/18438/21907/18128/18024/56717/17295/11426/240185/16336/14461/108655/73230/71093/11502	21
BP	Chondrocyte Proliferation	H3K27me3	5/815	22/16788	0.00351659	0.0410537	0.0333256	20682/16842/16147/15364/14184	5
BP	Intestinal Epithelial Cell Differentiation	H3K27me3	5/815	22/16788	0.00351659	0.0410537	0.0333256	20779/64010/12020/14465/12591	5
BP	Labyrinthine Layer Morphogenesis	H3K27me3	5/815	22/16788	0.00351659	0.0410537	0.0333256	20732/17977/16842/14784/14367	5
BP	Sympathetic Nervous System Development	H3K27me3	5/815	22/16788	0.00351659	0.0410537	0.0333256	21419/20666/18211/14573/14365	5
BP	Pathway Restricted Smad Protein Phosphorylation	H3K27me3	9/815	64/16788	0.00358896	0.0416014	0.0337703	21813/21812/17130/16324/242316/14560/73230/12163/12156	9
BP	Positive Regulation Of Fat Cell Differentiation	H3K27me3	9/815	64/16788	0.00358896	0.0416014	0.0337703	29813/100201/56274/20471/64010/107221/12606/72123/12156	9
BP	Regulation Of Insulin Receptor Signaling Pathway	H3K27me3	9/815	64/16788	0.00358896	0.0416014	0.0337703	20779/12703/235344/19255/18753/16367/16002/14783/66898	9
BP	Negative Regulation Of Protein Modification Process	H3K27me3	38/815	495/16788	0.0036142	0.0417165	0.0338637	327799/217410/56013/24064/20680/12703/17130/20404/55948/56086/19645/69903/19255/18754/18753/108099/232314/268373/238871/18508/18507/18213/18016/211329/17974/58805/233328/18519/73914/14360/12606/12580/12579/12577/73047/12156/71458/59046	38
BP	Cardiac Chamber Formation	H3K27me3	4/815	14/16788	0.00373353	0.0426719	0.0346392	20666/18128/15110/12156	4
BP	Regulation Of Neuron Projection Arborization	H3K27me3	4/815	14/16788	0.00373353	0.0426719	0.0346392	22418/80883/11426/13544	4
BP	Ventricular Trabecula Myocardium Morphogenesis	H3K27me3	4/815	14/16788	0.00373353	0.0426719	0.0346392	21812/211323/18128/320790	4
BP	Cellular Response To Amyloid Beta	H3K27me3	7/815	42/16788	0.00377763	0.0429097	0.0348323	18211/18053/16001/108071/14360/12295/12293	7
BP	Regulation Of Neuron Migration	H3K27me3	7/815	42/16788	0.00377763	0.0429097	0.0348323	20669/71653/80883/18183/211323/71175/76454	7
BP	Positive Regulation Of Cellular Carbohydrate Metabolic Process	H3K27me3	8/815	53/16788	0.00379921	0.0429097	0.0348323	20779/19255/18754/18519/16367/16002/56458/59046	8
BP	Dendritic Spine Development	H3K27me3	11/815	89/16788	0.00380159	0.0429097	0.0348323	231380/56013/57138/58234/19280/17974/16975/13690/56320/18163/13196	11
BP	Embryonic Digestive Tract Development	H3K27me3	6/815	32/16788	0.00394082	0.0441761	0.0358603	20666/58198/107586/71175/16147/15284	6
BP	Regulation Of Kidney Development	H3K27me3	6/815	32/16788	0.00394082	0.0441761	0.0358603	20682/20474/20471/18504/15415/14573	6
BP	Response To Fluid Shear Stress	H3K27me3	6/815	32/16788	0.00394082	0.0441761	0.0358603	20779/17130/18763/18438/18024/11421	6
BP	Positive Regulation Of Axonogenesis	H3K27me3	10/815	77/16788	0.00396406	0.0443151	0.0359731	21844/20807/71653/67784/54712/269878/11426/13690/56320/12561	10
BP	Heart Valve Development	H3K27me3	9/815	65/16788	0.00399063	0.0443692	0.0360171	21813/20682/17130/19645/56177/18128/56717/16449/12156	9
BP	Somitogenesis	H3K27me3	9/815	65/16788	0.00399063	0.0443692	0.0360171	22418/76365/382089/18128/16842/17300/226049/13389/12591	9
BP	Positive Regulation Of Binding	H3K27me3	17/815	171/16788	0.00402812	0.0447252	0.036306	22418/21844/21416/56274/20680/19645/67784/18763/18508/17295/16452/29816/15205/17300/269587/12156/11421	17
BP	Negative Regulation Of Transferase Activity	H3K27me3	23/815	260/16788	0.00411337	0.0455385	0.0369662	327799/217410/56013/20779/24064/20680/55948/19645/69903/19255/18753/108099/268373/18016/18519/73914/12606/12580/12579/12577/73047/12156/16475	23
BP	Regulation Of Canonical Wnt Signaling Pathway	H3K27me3	22/815	245/16788	0.00414149	0.0457237	0.0371166	353310/24136/22418/22411/75607/100201/21416/76365/81004/56274/20779/20682/20680/20671/18128/72293/233328/14369/56458/18163/227210/12156	22
BP	Regulation Of Protein Tyrosine Kinase Activity	H3K27me3	11/815	90/16788	0.00414602	0.0457237	0.0371166	56013/20779/19255/18591/211323/17974/16975/108071/226250/11551/11421	11
BP	Regulation Of Anatomical Structure Size	H3K27me3	37/815	483/16788	0.00419521	0.0460797	0.0374055	22418/21916/20807/57138/71653/58234/19684/229877/380711/19334/19280/18754/18753/18504/18430/56177/17974/56717/269878/11426/80880/29816/14784/17300/13841/13690/13492/238130/56320/223601/12561/104445/104382/66898/11418/11551/11421	37
BP	Regulation Of Dna Binding Transcription Factor Activity	H3K27me3	33/815	418/16788	0.00423129	0.0464136	0.0376766	22418/22408/93679/71609/21943/21416/56274/20807/170755/64010/73086/56613/19645/19206/19055/268373/234779/18763/18211/11924/17702/327987/16975/16452/73914/15205/15110/14581/111173/112405/13078/12675/12156	33
BP	Cell Proliferation In Forebrain	H3K27me3	5/815	23/16788	0.00431648	0.0466856	0.0378974	20473/18993/18992/140486/13797	5
BP	Positive Regulation Of Mesenchymal Cell Proliferation	H3K27me3	5/815	23/16788	0.00431648	0.0466856	0.0378974	22418/21813/20682/20471/16147	5
BP	Cellular Response To Nutrient	H3K27me3	7/815	43/16788	0.00432703	0.0466856	0.0378974	21848/20807/20181/18619/17977/235041/12579	7
BP	Cerebral Cortex Cell Migration	H3K27me3	7/815	43/16788	0.00432703	0.0466856	0.0378974	319565/18993/18992/21907/74762/16975/268882	7
BP	Positive Regulation Of Notch Signaling Pathway	H3K27me3	7/815	43/16788	0.00432703	0.0466856	0.0378974	22408/20779/18128/16449/15208/15205/14843	7
BP	Response To Amine	H3K27me3	7/815	43/16788	0.00432703	0.0466856	0.0378974	19055/18574/18430/18227/16452/13492/13491	7
BP	Heart Growth	H3K27me3	10/815	78/16788	0.00435431	0.0467588	0.0379568	22062/21813/21812/64010/12394/18128/14465/17300/68861/75547	10
BP	Glomerulus Development	H3K27me3	9/815	66/16788	0.00442659	0.0473483	0.0384353	27205/74055/18591/18504/18131/18128/16449/15205/17300	9
BP	Regulation Of Blood Circulation	H3K27me3	22/815	247/16788	0.0045604	0.0486521	0.0394938	22003/76365/20536/238871/18438/18430/70729/140492/80906/16511/56543/16452/238130/13346/53419/108058/12296/12293/58226/11418/11551/11421	22
BP	Regulation Of Hemopoiesis	H3K27me3	30/815	372/16788	0.00460033	0.0490142	0.0397876	12193/21943/100201/68027/21813/20667/12703/59009/12399/12394/19645/19255/17863/56717/16658/16948/16842/21847/16449/22780/16147/15416/15404/15284/83924/14461/108655/13655/232174/11479	30
BP	Branching Involved In Blood Vessel Morphogenesis	H3K27me3	6/815	33/16788	0.00462242	0.0491215	0.0398747	21813/20807/67784/73181/16842/16147	6
BP	Cell Cell Adhesion Via Plasma Membrane Adhesion Molecules	H3K36me3	50/1097	267/16788	1.07e-11	4.62e-08	4.38e-08	210801/23965/23964/23963/330222/268902/19876/19281/19279/19266/93893/93872/353237/192164/54216/219257/73173/11994/245578/72333/80883/192167/241568/238205/16579/16412/331461/545370/14804/23888/71436/270120/114873/13508/13131/53870/269784/56492/12565/241201/12563/381409/23836/227485/320865/12557/12554/215654/320873/319387	50
BP	Regulation Of Membrane Potential	H3K36me3	61/1097	406/16788	8.08e-10	9.94e-07	9.42e-07	320701/20541/54403/20274/20272/110876/20265/20191/116837/19699/50873/78977/98496/18390/170762/18212/18189/192167/338370/244701/16573/140492/72413/16526/210741/16519/211468/170738/238271/57814/268345/108071/14816/242443/14811/14806/14805/14804/14803/53623/14407/14406/14405/14402/14400/14397/14395/14167/13405/216033/12638/108013/12491/12373/12296/12293/11820/109676/11549/77706/268860	61
BP	Homophilic Cell Adhesion Via Plasma Membrane Adhesion Molecules	H3K36me3	34/1097	162/16788	1.01e-09	1.09e-06	1.03e-06	23965/330222/268902/19876/19281/19279/93893/93872/353237/192164/54216/219257/73173/11994/245578/72333/16412/545370/270120/114873/13508/53870/269784/12565/241201/12563/381409/23836/227485/320865/12557/12554/215654/320873	34
BP	Synapse Organization	H3K36me3	61/1097	412/16788	1.45e-09	1.39e-06	1.32e-06	241514/108672/65114/208898/22215/77097/29819/26570/217692/380702/330222/268902/19699/19266/19024/327814/94190/18212/80883/18189/18187/211323/192167/320840/216028/16981/241568/238205/110648/242384/16337/331461/108071/14804/268566/23888/14406/14402/14395/14360/333605/71436/238988/111173/13869/270190/13642/13508/210293/103967/227325/18163/12386/12830/244682/12380/12296/11820/319387/210933/66713	61
BP	Cell Junction Assembly	H3K36me3	61/1097	414/16788	1.76e-09	1.51e-06	1.44e-06	216560/65114/22330/22239/268980/29819/17127/330222/268902/19272/19266/12695/93742/94190/18212/18189/211323/192167/320840/270163/75739/17475/216028/16981/238205/242384/77569/331461/14804/23888/14406/14402/14395/14260/71436/13869/270190/13837/13642/13605/13508/103967/227325/18163/66797/244682/56492/12565/241201/12563/23836/227485/320865/215654/320873/192197/11856/11820/109676/319387/210933	61
BP	Neuron Projection Guidance	H3K36me3	41/1097	234/16788	6.03e-09	4.32e-06	4.1e-06	210801/22253/76260/20423/20356/108151/20348/20346/73086/268902/19876/19699/72333/94190/18191/18189/18187/18028/105689/110648/16774/16773/16573/545156/104360/14360/71436/270190/13840/13837/13642/114873/13508/13176/75847/53870/244682/269784/12661/12167/11820	41
BP	Regulation Of Trans Synaptic Signaling	H3K36me3	59/1097	412/16788	9.58e-09	6.21e-06	5.89e-06	208898/20979/78808/29819/66673/67847/26570/94229/217692/380702/30945/116837/19699/19418/19266/50873/19088/227120/18795/94190/18212/80883/18189/192167/18049/18015/244049/78771/241568/16773/16573/16412/14823/108073/108071/108069/14816/242443/14811/14806/14805/14804/14803/14360/238988/111173/270190/15572/244310/224997/320127/13176/170571/269784/108013/12296/11820/11549/11514	59
BP	Dendrite Development	H3K36me3	40/1097	229/16788	1.01e-08	6.21e-06	5.89e-06	108672/22215/665113/77097/268980/29819/217692/20346/330222/19699/19266/19091/109294/327814/192167/17258/109904/17756/93688/16412/331461/94253/15182/242443/14360/270190/15572/13508/210293/103967/13176/13131/18163/12386/239420/228662/11820/11682/210933/66713	40
BP	Dendrite Morphogenesis	H3K36me3	28/1097	138/16788	6.44e-08	2.92e-05	2.77e-05	108672/22215/665113/77097/29819/217692/20346/19699/19266/109294/327814/192167/17258/17756/16412/331461/94253/14360/270190/15572/13508/210293/103967/18163/12386/228662/210933/66713	28
BP	Glutamate Receptor Signaling Pathway	H3K36me3	16/1097	51/16788	8.06e-08	3.47e-05	3.29e-05	18795/14823/108073/108071/108069/14816/242443/14811/14806/14805/14804/14803/14802/53623/14360/11820	16
BP	Synapse Assembly	H3K36me3	31/1097	176/16788	3.75e-07	0.000134571	0.000127649	65114/29819/330222/268902/19266/18212/18189/211323/192167/320840/216028/16981/238205/242384/331461/14804/23888/14406/14402/14395/71436/13869/270190/13642/13508/103967/227325/244682/11820/319387/210933	31
BP	Regulation Of Neuron Projection Development	H3K36me3	55/1097	423/16788	7.67e-07	0.000244674	0.00023209	241514/108672/22352/338362/22215/665113/23965/77097/29819/20745/277468/217692/20356/108151/20348/20346/268902/19876/19762/19699/19266/18760/327814/75769/18212/80883/13865/192167/18049/320840/109904/17756/50791/242274/241568/331461/15234/94253/15182/14804/14360/14348/13837/15572/13642/74405/13508/103967/13176/13131/12386/239420/11682/210933/66713	55
BP	Learning	H3K36me3	26/1097	143/16788	1.73e-06	0.000497519	0.00047193	22215/268354/66673/26570/19699/50873/19088/18795/18212/18191/18189/18015/16412/16337/15194/108071/14811/14360/15572/94109/66797/98388/11980/11820/210933/66713	26
BP	Neuron Recognition	H3K36me3	14/1097	49/16788	1.85e-06	0.000514746	0.000488271	20356/20346/268902/19876/72333/330908/235106/13837/114873/13508/66797/53870/269784/11820	14
BP	Regulation Of Synapse Structure Or Activity	H3K36me3	33/1097	210/16788	2.3e-06	0.000600849	0.000569945	241514/108672/65114/22215/77097/29819/26570/217692/268902/19699/19266/327814/18212/18189/18187/192167/320840/216028/16981/238205/242384/331461/14804/23888/14360/333605/71436/270190/103967/12386/11820/210933/66713	33
BP	Neuron Projection Organization	H3K36me3	19/1097	87/16788	2.61e-06	0.000642411	0.00060937	241514/108672/65114/22215/77097/29819/217692/19699/327814/102502/192167/16337/14360/270190/210293/103967/18163/11820/66713	19
BP	Regulation Of Ion Transmembrane Transport	H3K36me3	56/1097	456/16788	3.7e-06	0.000860411	0.000816157	16963/279561/22160/22068/13409/20541/69048/380702/20274/20272/110876/20265/20191/24012/19699/19418/18760/238871/18390/319239/192167/338370/244701/226922/140492/210741/16522/16519/80334/211468/170738/238271/57814/268345/98741/57339/16412/15194/94253/108071/14360/14169/14167/14065/13483/269109/13405/12671/12638/12373/12296/12294/12293/12290/11820/109676	56
BP	Axon Development	H3K36me3	57/1097	473/16788	5.44e-06	0.00119962	0.00113792	22330/338362/210801/22253/76260/69807/21974/217692/20423/20356/108151/20348/20346/73086/268902/19876/19699/93742/72333/94190/18212/80883/18191/18189/18187/18049/18028/105689/109904/17756/241568/110648/16774/16773/16573/545156/16412/104360/108073/14360/71436/270190/13840/13837/13642/114873/13508/13176/13131/12386/75847/53870/244682/269784/12661/12167/11820	57
BP	Establishment Of Cell Polarity	H3K36me3	25/1097	144/16788	6.43e-06	0.00135027	0.00128082	22390/216560/338362/76260/20423/76816/193385/241035/12695/72823/93742/94190/270163/75739/244329/269152/16412/15194/232288/209630/270190/232174/214444/192197/382543	25
BP	Regulation Of Postsynaptic Membrane Potential	H3K36me3	23/1097	129/16788	9.47e-06	0.00175959	0.00166909	116837/19699/18390/18189/192167/108071/14816/242443/14811/14806/14805/14804/14803/53623/14407/14406/14405/14400/14397/14395/108013/11820/268860	23
BP	Action Potential	H3K36me3	24/1097	138/16788	9.49e-06	0.00175959	0.00166909	20541/20274/20272/110876/20265/20191/170762/18212/244701/140492/72413/16519/170738/57814/268345/14806/14167/13405/216033/12491/12296/12293/109676/11549	24
BP	Postsynapse Organization	H3K36me3	26/1097	157/16788	1.02e-05	0.00179909	0.00170656	241514/108672/65114/22215/77097/29819/26570/217692/380702/19699/19266/327814/94190/18189/18187/192167/16337/331461/14804/268566/14360/270190/210293/103967/18163/66713	26
BP	Calcium Dependent Cell Cell Adhesion Via Plasma Membrane Cell Adhesion Molecules	H3K36me3	12/1097	43/16788	1.32e-05	0.00218	0.00206788	192167/16579/12565/241201/12563/23836/227485/320865/12557/12554/215654/320873	12
BP	Cognition	H3K36me3	40/1097	301/16788	1.45e-05	0.00231191	0.002193	22215/76260/268354/66673/26570/208431/110876/19699/211612/50873/19088/18795/18212/18191/18189/18049/18015/110648/16867/16526/16412/16337/15194/108071/14811/14360/15572/13411/94109/66797/98388/12661/12326/56710/11980/11820/14266/210933/11514/66713	40
BP	Regulation Of Postsynapse Organization	H3K36me3	17/1097	82/16788	1.81e-05	0.00277462	0.00263191	241514/108672/65114/22215/77097/29819/217692/19699/19266/327814/18187/192167/331461/14804/14360/103967/66713	17
BP	Neuron Cell Cell Adhesion	H3K36me3	7/1097	15/16788	2.02e-05	0.00304524	0.00288861	18191/18189/192167/29862/269784/56079/11899	7
BP	Locomotory Behavior	H3K36me3	29/1097	193/16788	2.23e-05	0.00330223	0.00313239	65114/271564/22215/268980/94229/20265/19699/50873/109294/170719/211323/320840/17268/110648/93688/108071/14816/14167/13860/15572/13508/13131/12661/11899/105171/11820/11682/11514/268860	29
BP	Regulation Of Synapse Assembly	H3K36me3	19/1097	101/16788	2.55e-05	0.0036798	0.00349053	65114/29819/268902/19266/18212/18189/192167/320840/216028/16981/238205/242384/331461/14804/23888/71436/270190/11820/210933	19
BP	Ligand Gated Ion Channel Signaling Pathway	H3K36me3	8/1097	21/16788	3.06e-05	0.00425009	0.00403149	242443/14806/14805/14804/14803/14802/53623/11820	8
BP	Synaptic Transmission Glutamatergic	H3K36me3	18/1097	94/16788	3.22e-05	0.00440199	0.00417558	208898/20979/19699/50873/94190/18189/192167/18015/14823/108073/108071/108069/14816/14806/14805/14804/14803/320127	18
BP	Gamma Aminobutyric Acid Signaling Pathway	H3K36me3	9/1097	27/16788	3.36e-05	0.00441178	0.00418487	227120/15550/14407/14406/14405/14402/14400/14397/14395	9
BP	Dendritic Spine Morphogenesis	H3K36me3	13/1097	57/16788	6.07e-05	0.00736058	0.006982	108672/22215/77097/29819/217692/19699/327814/192167/270190/210293/103967/18163/66713	13
BP	Regulation Of Cell Junction Assembly	H3K36me3	28/1097	197/16788	8.39e-05	0.00976146	0.0092594	216560/65114/22330/29819/17127/268902/19266/18212/18189/192167/320840/216028/16981/238205/242384/77569/331461/14804/23888/14260/71436/270190/13837/66797/192197/11856/11820/210933	28
BP	Multicellular Organismal Signaling	H3K36me3	24/1097	160/16788	0.000113254	0.0124986	0.0118557	20541/20274/20272/110876/20265/20191/238871/170762/18212/244701/17258/140492/72413/16519/57814/14806/14167/216033/66797/12373/12296/12293/54140/109676	24
BP	Positive Regulation Of Synapse Assembly	H3K36me3	13/1097	61/16788	0.00012762	0.0135624	0.0128648	29819/19266/18212/18189/192167/216028/16981/242384/331461/14804/71436/270190/210933	13
BP	Dendritic Spine Development	H3K36me3	16/1097	89/16788	0.000189193	0.0189369	0.017963	108672/22215/77097/29819/217692/330222/19699/327814/192167/15182/242443/270190/210293/103967/18163/66713	16
BP	Establishment Or Maintenance Of Cell Polarity	H3K36me3	29/1097	220/16788	0.000241075	0.0227927	0.0216204	22390/216560/338362/76260/20423/76816/193385/73296/241035/12695/72823/93742/94190/270163/75739/244329/242274/269152/16412/15194/232288/209630/270190/23859/232174/214444/192197/382543/66713	29
BP	Regulation Of Heart Rate	H3K36me3	17/1097	100/16788	0.000243603	0.0227927	0.0216204	21338/20541/20346/20191/67795/238871/16519/57814/15214/13405/216033/12373/12296/12293/54140/109676/11549	17
BP	Chloride Transmembrane Transport	H3K36me3	13/1097	66/16788	0.00029328	0.026857	0.0254756	208890/171286/14407/14406/14405/14402/14400/14397/14395/12638/320091/228432/243634	13
BP	Cardiac Muscle Cell Action Potential Involved In Contraction	H3K36me3	11/1097	50/16788	0.000310447	0.0281297	0.0266829	20265/20191/170762/140492/16519/57814/14167/216033/12296/12293/109676	11
BP	Regulation Of Dendritic Spine Morphogenesis	H3K36me3	10/1097	43/16788	0.000359368	0.0310457	0.0294489	108672/22215/77097/29819/217692/19699/327814/192167/103967/66713	10
BP	Synaptic Transmission Gabaergic	H3K36me3	11/1097	51/16788	0.00037276	0.0317695	0.0301355	227120/192167/18015/16573/14407/14406/14405/14397/14395/170571/11549	11
BP	Regulation Of Nervous System Process	H3K36me3	20/1097	134/16788	0.000436509	0.0344722	0.0326991	320701/380702/116837/19699/93742/18390/18189/216749/192167/244701/14245/15234/14816/14167/244310/224997/108013/54140/11820/268860	20
BP	Adult Behavior	H3K36me3	20/1097	135/16788	0.000481635	0.0376901	0.0357516	26570/330222/20265/50873/109294/170719/18390/18191/18189/93688/15182/14406/14167/13860/13131/66797/12661/11820/11682/268860	20
BP	Cardiac Muscle Cell Contraction	H3K36me3	13/1097	70/16788	0.000534098	0.040686	0.0385934	24052/20265/20191/238871/170762/140492/16519/57814/14167/216033/12296/12293/109676	13
BP	Regulation Of Synaptic Transmission Glutamatergic	H3K36me3	13/1097	70/16788	0.000534098	0.040686	0.0385934	20979/19699/94190/18189/192167/14823/108073/108071/108069/14816/14806/14805/320127	13
BP	Regulation Of Dendritic Spine Development	H3K36me3	11/1097	54/16788	0.000625881	0.0460477	0.0436793	22215/77097/29819/330222/19699/327814/192167/15182/242443/103967/66713	11
BP	Positive Regulation Of Cell Projection Organization	H3K27ac	67/1344	334/16788	1.52e-12	1.39e-08	1.26e-08	319740/241514/242687/19230/22368/252838/21812/29819/26901/20563/269254/20361/20354/193385/19735/67998/107746/109905/19353/53869/19266/71461/54712/18845/18708/18643/18472/18208/18080/83431/17762/11426/242274/99982/16001/56637/14360/14348/235180/13844/328572/18606/15572/13640/66573/13508/22240/103967/13430/13385/330938/69601/13048/23790/56699/12396/68732/12323/227541/319974/11908/54126/11789/68743/…	67
BP	Dendrite Development	H3K27ac	51/1344	229/16788	1.35e-11	4.66e-08	4.21e-08	216049/22215/231380/268980/29819/26901/14270/56013/57138/217692/20354/19280/19266/19091/217124/233489/218194/70584/18472/18208/83814/17999/226778/17756/270058/17754/16560/56637/242443/14360/396184/13845/13844/15572/13636/13508/103967/71228/13385/69601/13131/13048/12386/12929/12568/12323/227541/11820/210933/11350/329165	51
BP	Regulation Of Neuron Projection Development	H3K27ac	76/1344	423/16788	1.53e-11	4.66e-08	4.21e-08	319740/241514/216049/209012/22215/19230/22368/252838/21389/29819/26901/56013/20563/217692/269254/20361/20354/20353/20351/19735/67998/107746/109905/53869/19280/19266/71461/54712/18845/18472/18208/18080/83814/17999/83431/17751/17196/226778/17762/17756/11426/242274/16560/16554/99982/16001/56637/14360/14348/235180/13845/13844/328572/15572/13640/13636/13508/22240/103967/330938/19347/69601/13131/13048/…	76
BP	Synapse Organization	H3K27ac	65/1344	412/16788	9.05e-08	5.9e-05	5.32e-05	241514/216049/242687/208898/22215/22142/433485/29819/20853/56013/13602/386750/232333/217692/232813/210274/20354/20351/237979/20318/19280/19266/18645/18643/18472/18208/18189/70729/18027/18013/380684/17999/17762/19141/16560/16001/14658/14402/14395/14360/333605/111173/13845/13844/13640/13636/13508/103967/13400/71228/13385/69601/13048/12386/12929/64085/12568/12323/12296/11820/11787/210933/107831/1135…	65
BP	Regulation Of Trans Synaptic Signaling	H3K27ac	64/1344	412/16788	2.02e-07	0.000102591	9.26e-05	22628/208898/67808/54525/229521/27204/29819/20853/66673/81840/232333/94229/217692/232813/210274/20720/14739/19401/109905/19266/19262/50873/217124/230085/18645/18189/18015/18013/50997/17762/17754/19141/56637/242443/14811/14809/110637/14806/14360/72194/111173/13844/15572/13400/13385/13048/12889/12794/64085/12568/12354/12323/12296/12286/224671/98660/67979/11820/11551/11549/107831/11514/432530/11350	64
BP	Neuron Projection Organization	H3K27ac	23/1344	87/16788	2.17e-07	0.000104063	9.39e-05	241514/216049/22215/29819/56013/217692/18472/17754/19141/16560/16001/56637/14360/13845/13844/13636/103967/13385/13048/12568/12323/11820/329165	23
BP	Small Gtpase Mediated Signal Transduction	H3K27ac	72/1344	490/16788	3.29e-07	0.000136926	0.00012354	242687/223435/51789/21817/20262/14270/20563/74206/217692/20469/20439/320271/216724/20166/19877/193385/74030/320292/217944/107746/109905/19730/19353/73728/277360/19053/269608/18805/100169/108155/18208/18015/270163/17165/228355/16706/16211/16443/14784/227326/56486/23881/224014/30938/26382/13844/105445/13430/105841/227801/69601/13131/19159/19158/54366/12929/108699/12614/56699/12428/29815/319974/1096…	72
BP	Regulation Of Microtubule Cytoskeleton Organization	H3K27ac	32/1344	152/16788	3.36e-07	0.000136926	0.00012354	20262/54141/215351/19877/19353/18763/102693/18472/18080/17762/17756/270058/17754/56637/13640/13424/330938/74256/76707/75786/208092/75608/66700/74201/73420/227634/12121/54126/16800/23805/11789/11350	32
BP	Dendritic Spine Development	H3K27ac	23/1344	89/16788	3.38e-07	0.000136926	0.00012354	216049/22215/231380/29819/14270/56013/57138/217692/19280/70584/18472/16560/242443/13845/13844/13636/103967/71228/13385/13048/12568/12323/329165	23
BP	Axon Development	H3K27ac	70/1344	473/16788	3.65e-07	0.000136926	0.00012354	319740/320150/170822/22368/223435/386750/20563/217692/20361/20354/20353/20351/19353/53869/19280/54712/18845/233489/18472/18208/18189/384569/18080/18028/380684/83431/17751/17196/17762/30957/17756/270058/17754/11426/16574/16572/16554/16001/56637/14472/14360/235180/14042/13845/13844/13842/13835/13800/13640/13637/13636/230857/13508/13430/330938/13131/12386/12385/12912/108699/76893/12568/56336/53625/3…	70
BP	Dendrite Morphogenesis	H3K27ac	30/1344	138/16788	3.75e-07	0.000136926	0.00012354	216049/22215/29819/26901/56013/217692/20354/19266/233489/218194/18472/83814/17999/17756/16560/56637/14360/13845/13844/15572/13636/13508/103967/13385/13048/12386/12568/12323/210933/329165	30
BP	Regulation Of Axonogenesis	H3K27ac	32/1344	154/16788	4.58e-07	0.000149299	0.000134704	319740/22368/20563/217692/20361/20354/20353/20351/53869/19280/54712/18845/18472/18208/18080/83431/17751/17196/17762/17756/11426/16554/56637/13845/13844/13640/13636/13508/330938/13131/108699/12568	32
BP	Learning	H3K27ac	30/1344	143/16788	8.38e-07	0.000239124	0.000215747	22215/231380/229521/104015/66673/232333/57138/210274/50873/217124/19049/241656/18216/18189/18015/18013/17754/19141/14811/14360/13844/15572/13385/72108/12568/98660/67979/11820/210933/11350	30
BP	Regulation Of Synapse Structure Or Activity	H3K27ac	38/1344	210/16788	1.58e-06	0.000390523	0.000352345	241514/22215/22142/433485/29819/56013/386750/217692/210274/20354/20351/19266/18472/18208/18189/18013/17999/16560/14360/333605/13845/13844/13640/13636/103967/13400/71228/69601/13048/12386/64085/12568/12323/11820/210933/107831/11350/329165	38
BP	Regulation Of Cell Morphogenesis	H3K27ac	48/1344	298/16788	2.39e-06	0.000530415	0.000478561	67785/22388/70573/29819/26901/70834/26941/54338/20354/20351/19353/19266/50873/277360/54712/18845/170736/18472/83814/270163/17909/27418/11426/110829/20403/14360/57778/13998/224014/30938/26382/13844/269587/18606/13640/13430/13829/13385/13048/12929/23790/56699/68732/227634/12323/54126/73910/11350	48
BP	Positive Regulation Of Neuron Projection Development	H3K27ac	29/1344	144/16788	3.03e-06	0.000604873	0.00054574	241514/19230/252838/29819/269254/19735/67998/107746/109905/71461/18472/83431/242274/99982/16001/14360/14348/235180/13844/328572/15572/22240/69601/13048/12396/12323/227541/11908/11350	29
BP	Regulation Of Mrna Metabolic Process	H3K27ac	46/1344	285/16788	3.64e-06	0.000677796	0.000611534	229096/56449/22185/103213/22057/217351/213988/210106/53607/231769/74480/19877/319817/381305/666794/52897/268859/67959/59092/74108/18789/72587/218693/269966/384569/71169/17350/67493/105559/56758/235497/16549/73473/76936/15572/15568/74203/70248/105859/12877/104625/76183/78784/14007/192160/75388	46
BP	Cell Growth	H3K27ac	67/1344	480/16788	5.15e-06	0.000870333	0.000785249	319740/232334/74996/22368/21812/70834/20586/67155/17127/20563/70556/54338/20469/20393/58172/20720/20361/20354/20353/20351/74370/19735/19411/53869/19280/50873/217124/19015/241656/70584/18472/209212/18208/18080/83814/83431/17751/70088/17762/17756/11426/668303/30841/269424/20403/16396/76500/15193/56637/14609/14297/396184/14042/13640/13508/13430/54394/12929/12568/231841/12927/319974/23807/11820/11549…	67
BP	Postsynapse Organization	H3K27ac	30/1344	157/16788	6.31e-06	0.00102336	0.000923318	241514/216049/242687/22215/29819/56013/386750/217692/232813/210274/19266/18472/18189/70729/380684/19141/16560/16001/14658/14360/13845/13844/13636/103967/13385/13048/12929/12568/12323/329165	30
BP	Dendritic Spine Morphogenesis	H3K27ac	16/1344	57/16788	6.45e-06	0.00102336	0.000923318	216049/22215/29819/56013/217692/18472/16560/13845/13844/13636/103967/13385/13048/12568/12323/329165	16
BP	Cognition	H3K27ac	47/1344	301/16788	7.17e-06	0.00109466	0.000987641	22215/231380/229521/104015/20443/66673/232333/57138/232813/210274/20393/54720/50873/217124/19049/233489/241656/18472/18216/18189/18015/18013/17309/17762/17754/19141/76071/14811/14751/14360/13844/328572/15572/13385/72108/13048/12912/12568/224671/56710/98660/67979/11820/210933/11514/432530/11350	47
BP	Axo Dendritic Transport	H3K27ac	19/1344	77/16788	7.31e-06	0.00109466	0.000987641	29819/234847/18472/83431/17762/30957/17756/17754/16574/16572/16561/16560/235180/13424/13518/23859/12794/11820/67269	19
BP	Axonal Transport	H3K27ac	17/1344	65/16788	9.52e-06	0.00137868	0.0012439	234847/18472/83431/17762/30957/17756/17754/16574/16572/16561/16560/235180/13424/13518/23859/12794/67269	17
BP	Insulin Receptor Signaling Pathway	H3K27ac	24/1344	115/16788	1.12e-05	0.0016004	0.00144394	20402/20411/320706/69178/20588/23921/75747/19267/19262/19255/18718/18710/18708/18704/108155/83431/19062/16001/56637/14784/14756/29815/12927/11789	24
BP	Filopodium Assembly	H3K27ac	17/1344	66/16788	1.19e-05	0.00166696	0.001504	21812/29819/14270/14739/193385/217124/228852/18708/17909/13998/224014/30938/26382/13844/22240/103967/13829	17
BP	Regulation Of Cell Projection Assembly	H3K27ac	37/1344	220/16788	1.24e-05	0.00171783	0.00154989	242687/22335/98910/19230/21812/74694/100855/29819/14270/20563/193385/19353/228852/18805/18708/18645/18643/18438/83431/17909/269702/56637/13844/66573/22240/103967/13430/13829/74256/23790/74201/56699/319974/11789/68743/74117/329165	37
BP	Regulation Of Cell Size	H3K27ac	32/1344	180/16788	1.5e-05	0.00197619	0.001783	319740/22368/71929/26941/57138/20498/20361/20354/20353/20351/74370/19411/19353/53869/19280/71373/18472/18208/83431/17751/17762/17756/11426/107045/99982/56637/13640/13508/13430/12912/12568/11350	32
BP	Retrograde Axonal Transport	H3K27ac	9/1344	21/16788	1.59e-05	0.00204947	0.00184912	18472/83431/17754/16572/16560/13424/13518/23859/67269	9
BP	Regulation Of Gtpase Activity	H3K27ac	50/1344	338/16788	1.7e-05	0.00215189	0.00194152	232341/98910/21817/74694/100855/20262/14270/74206/217692/20469/20354/193385/320292/217944/107746/109905/19730/19091/277360/54712/18845/227937/233489/18472/18015/83431/270163/110829/107045/56637/67839/66691/13998/224014/30938/26382/13845/13835/13640/105445/69601/12929/23790/108699/29815/54126/234094/212285/23805/17356	50
BP	Regulation Of Dendritic Spine Morphogenesis	H3K27ac	13/1344	43/16788	1.96e-05	0.00235731	0.00212686	22215/29819/56013/217692/18472/16560/13844/13636/103967/13048/12568/12323/329165	13
BP	Ras Protein Signal Transduction	H3K27ac	50/1344	340/16788	1.99e-05	0.00236349	0.00213243	242687/20262/320271/20166/19877/193385/320292/217944/107746/109905/19730/19353/73728/19053/269608/18805/100169/108155/18208/18015/17165/228355/16706/16211/14784/227326/56486/23881/13844/13430/105841/227801/69601/19159/19158/54366/12929/12614/56699/12428/319974/109689/16800/69632/234094/99371/11551/11549/11350/329165	50
BP	Regulation Of Synaptic Plasticity	H3K27ac	32/1344	183/16788	2.12e-05	0.00244541	0.00220635	22628/208898/54525/29819/20853/66673/81840/94229/217692/232813/210274/20720/19401/18015/18013/50997/17762/17754/19141/56637/14811/14806/111173/13844/13385/12568/12323/11820/107831/11514/432530/11350	32
BP	Developmental Cell Growth	H3K27ac	36/1344	219/16788	2.69e-05	0.00296335	0.00267365	319740/22368/70834/20563/54338/20361/20354/20353/20351/19735/19411/53869/19280/50873/18472/18208/18080/83814/83431/17751/17762/17756/11426/20403/56637/396184/14042/13640/13508/13430/12568/319974/23807/11820/11549/11350	36
BP	Cerebral Cortex Development	H3K27ac	22/1344	106/16788	2.81e-05	0.00304674	0.00274889	328365/57752/77053/14270/20563/20525/217124/218194/19305/18472/18015/83431/77582/99982/56637/330938/69601/13131/12929/12568/668158/12015	22
BP	Cytoskeleton Dependent Intracellular Transport	H3K27ac	33/1344	194/16788	2.84e-05	0.00304674	0.00274889	22143/22142/22141/77053/29819/234847/18472/380684/83431/17920/338367/17909/17762/30957/17756/270058/17754/16574/16572/16570/16561/16560/76568/235180/13424/13518/23859/12794/12009/75665/12121/11820/67269	33
BP	Regulation Of Lamellipodium Organization	H3K27ac	14/1344	51/16788	3.19e-05	0.00339036	0.00305892	242687/19230/20563/19353/18708/18606/13430/13829/23790/68732/319974/54126/74117/329165	14
BP	Vesicle Localization	H3K27ac	32/1344	187/16788	3.3e-05	0.00346345	0.00312487	110012/229521/104015/433485/27204/59045/20619/89867/19349/53869/50873/233489/18472/83431/17920/338367/171531/17756/16574/16572/16560/210998/13424/13430/12794/76707/208092/66700/12568/75665/11981/56297	32
BP	Regulation Of Microtubule Based Process	H3K27ac	39/1344	248/16788	3.57e-05	0.00360329	0.00325103	20262/212514/54141/215351/19877/19353/18763/102693/18472/18080/380684/17762/17756/270058/17754/11426/232539/56637/235180/13640/13424/330938/74256/12794/76707/75786/208092/75608/66700/74201/12009/73420/227634/12121/54126/16800/23805/11789/11350	39
BP	Nuclear Transcribed Mrna Poly A Tail Shortening	H3K27ac	10/1344	28/16788	3.59e-05	0.00360329	0.00325103	22057/217351/213988/210106/74480/74108/72587/17350/74203/104625	10
BP	Transport Along Microtubule	H3K27ac	28/1344	156/16788	4.19e-05	0.00402576	0.0036322	22141/77053/29819/234847/18472/380684/83431/17762/30957/17756/270058/17754/16574/16572/16570/16561/16560/76568/235180/13424/13518/23859/12794/12009/75665/12121/11820/67269	28
BP	Erbb Signaling Pathway	H3K27ac	23/1344	118/16788	5.32e-05	0.00485783	0.00438292	229007/28084/21802/69178/20418/13650/215653/19349/19279/19255/18803/18704/18607/19141/14784/50754/208994/69601/208092/29815/12927/11551/11350	23
BP	Regulation Of Nervous System Development	H3K27ac	58/1344	430/16788	5.89e-05	0.0052726	0.00475715	319740/216049/22368/21817/104015/433485/29819/26901/386750/20563/64383/20720/20361/20354/20353/20351/19411/19401/53869/19280/19266/54712/18845/18472/18420/18208/18189/217166/18080/18015/83431/53605/17751/17196/17762/17756/11426/14245/99982/15213/14472/13845/13844/13640/13508/71228/330938/13131/13048/12385/64085/76893/12568/12323/56710/11865/210933/107831	58
BP	Actomyosin Structure Organization	H3K27ac	32/1344	193/16788	6.23e-05	0.00551697	0.00497762	22793/22388/242687/58800/21812/20411/17127/20166/19877/19353/19303/19084/18708/218194/18645/18643/18091/360013/77569/16419/19062/13835/13821/269587/13008/13007/76707/68732/109689/234094/68743/11350	32
BP	Stress Fiber Assembly	H3K27ac	21/1344	104/16788	6.49e-05	0.00559626	0.00504916	22793/242687/21812/20411/17127/19877/19353/19303/18708/218194/18645/18643/77569/16419/19062/13835/76707/68732/109689/234094/11350	21
BP	Positive Regulation Of Synapse Assembly	H3K27ac	15/1344	61/16788	6.87e-05	0.00586153	0.0052885	433485/29819/386750/20354/20351/19266/18189/13845/13844/13640/71228/13048/64085/210933/107831	15
BP	Establishment Of Organelle Localization	H3K27ac	55/1344	404/16788	7.06e-05	0.00593898	0.00535838	229521/104015/77053/59045/68166/212514/54141/20619/26941/89867/231452/19349/53869/50873/18707/233489/18607/18472/18208/380684/83431/17920/338367/171531/17350/226778/17762/17756/270058/17120/16211/16574/16572/16570/16560/14609/14579/235180/210998/13424/13430/12794/94040/76707/208092/75608/66700/101994/12568/75665/12121/11981/56297/67269/74117	55
BP	Vesicle Mediated Transport In Synapse	H3K27ac	32/1344	195/16788	7.63e-05	0.00618707	0.00558222	208898/54525/20975/104015/433485/27204/77057/20619/19877/109905/18805/233489/18645/20403/16443/56637/269994/242443/14809/72194/103967/13430/13195/12889/12568/12296/224671/11773/218038/11551/11549/432530	32
BP	Positive Regulation Of Lamellipodium Organization	H3K27ac	11/1344	36/16788	7.66e-05	0.00618707	0.00558222	242687/19353/18708/18606/13430/23790/68732/319974/54126/74117/329165	11
BP	Circadian Rhythm	H3K27ac	33/1344	204/16788	7.92e-05	0.00623025	0.00562118	11906/252870/22215/20439/269254/19377/98432/18628/108155/217166/18143/66108/116870/26414/94275/214162/225876/16490/16478/56637/14672/50754/328572/13655/13195/13170/12952/12912/217732/224671/11865/11622/432530	33
BP	Positive Regulation Of Mrna Metabolic Process	H3K27ac	23/1344	122/16788	9.11e-05	0.00698903	0.00630578	229096/22057/217351/213988/210106/74480/19877/319817/381305/666794/74108/72587/218693/269966/17350/67493/235497/16549/74203/70248/12877/104625/78784	23
BP	Regulation Of Protein Catabolic Process	H3K27ac	53/1344	389/16788	9.3e-05	0.00707068	0.00637944	414872/232334/252870/54609/56085/22215/217410/24086/99929/56440/20588/17127/64383/237353/20720/67025/19877/268291/13650/56438/19349/50873/18763/108155/230598/83814/17999/17309/224703/17754/210992/16396/15258/56637/14811/14756/56486/14360/18550/50754/72194/13636/13628/69601/26374/208092/231600/23807/23805/11789/67269/11551/107831	53
BP	Cerebral Cortex Cell Migration	H3K27ac	12/1344	43/16788	9.76e-05	0.007299	0.00658544	328365/77053/14270/20563/19305/18472/83431/77582/330938/69601/13131/12568	12
BP	Nuclear Envelope Organization	H3K27ac	14/1344	56/16788	9.82e-05	0.007299	0.00658544	22196/77053/64383/28193/18472/71805/83431/14245/16905/380664/13400/208092/75608/66700	14
BP	Positive Regulation Of Axonogenesis	H3K27ac	17/1344	77/16788	9.97e-05	0.007299	0.00658544	319740/22368/20563/20361/20354/53869/54712/18845/18472/18208/18080/83431/17762/11426/13640/13508/330938	17
BP	Developmental Growth Involved In Morphogenesis	H3K27ac	36/1344	233/16788	0.000101587	0.00731898	0.00660347	319740/22368/70834/20563/54338/20361/20354/20353/20351/19411/53869/19280/71461/50873/18472/18208/18080/83814/83431/17751/17762/17756/11426/226154/20403/15433/56637/396184/14042/13640/13508/13430/12568/319974/11820/11350	36
BP	Negative Regulation Of Cell Projection Organization	H3K27ac	30/1344	181/16788	0.00010487	0.00741976	0.0066944	216049/22215/21389/74694/14270/20563/20361/20354/20353/20351/19280/18645/18472/18208/17751/269702/17196/17756/14360/13844/13636/22240/103967/13430/19347/13131/76893/74201/12568/12396	30
BP	Regulation Of Extent Of Cell Growth	H3K27ac	21/1344	108/16788	0.000114792	0.00799779	0.00721592	319740/22368/20361/20354/20353/20351/53869/19280/18472/18208/83431/17751/17762/17756/11426/56637/13640/13508/13430/12568/11350	21
BP	Rna Destabilization	H3K27ac	19/1344	93/16788	0.000120895	0.00825636	0.00744921	76014/229096/22057/217351/213988/210106/74480/19877/319817/381305/666794/74108/72587/218693/17350/67493/16549/74203/104625	19
BP	Phosphatidylinositol Metabolic Process	H3K27ac	27/1344	157/16788	0.000121218	0.00825636	0.00744921	78610/104718/20975/104015/54607/18803/19679/18718/18710/18708/18707/18704/239827/224020/67063/233575/268783/77582/76500/19062/16331/212111/234515/14756/84652/668212/13480	27
BP	Hindbrain Development	H3K27ac	26/1344	149/16788	0.000125752	0.00843925	0.00761422	216049/68151/20606/17125/20720/20353/20318/18845/18028/18013/30841/16502/16001/14472/13844/13799/330938/13131/12386/12929/216274/12568/52906/67269/11350/268860	26
BP	Ameboidal Type Cell Migration	H3K27ac	55/1344	413/16788	0.000127362	0.00848489	0.0076554	24136/229096/242687/21812/14270/20563/20361/20354/20353/20351/19877/74030/67338/19353/53869/19303/19279/19015/269608/18803/18710/18707/18704/100169/18645/18643/18607/18472/18438/18015/11426/19141/15184/14756/14751/14609/14472/14182/50754/18606/13655/13636/13829/69601/241324/23790/76707/105844/12927/54126/11818/68743/107831/11477/11350	55
BP	Cerebral Cortex Radially Oriented Cell Migration	H3K27ac	10/1344	32/16788	0.000131354	0.00868744	0.00783815	328365/77053/14270/18472/83431/77582/330938/69601/13131/12568	10
BP	Ephrin Receptor Signaling Pathway	H3K27ac	13/1344	51/16788	0.000139818	0.00918071	0.0082832	268996/217692/14360/13845/13844/13842/13835/13640/13637/13636/108699/54126/224650	13
BP	Positive Regulation Of Nervous System Development	H3K27ac	39/1344	264/16788	0.000142545	0.00929293	0.00838444	319740/216049/22368/21817/104015/433485/29819/26901/386750/20563/20720/20361/20354/20351/53869/19266/54712/18845/18472/18420/18208/18189/18080/83431/53605/17762/11426/99982/13845/13844/13640/13508/71228/330938/13048/64085/12323/210933/107831	39
BP	Locomotory Behavior	H3K27ac	31/1344	193/16788	0.000146859	0.00942163	0.00850056	11906/271564/22215/231380/268980/94229/210274/54720/50873/19049/241656/18472/18216/78286/116870/15258/14658/14297/15572/13508/13385/72108/13131/76524/22295/224671/98660/11820/67269/11514/268860	31
BP	Positive Regulation Of Cell Development	H3K27ac	42/1344	292/16788	0.000147589	0.00942163	0.00850056	319740/216049/22368/21817/104015/29819/26901/20563/64383/20720/20361/20354/14739/19353/53869/19266/277360/54712/18845/18472/18420/18208/18080/83431/53605/17762/11426/110829/99982/13844/13640/13508/13430/13829/330938/13048/12929/68732/12323/12015/54126/11350	42
BP	Phosphatidylinositol Phosphate Biosynthetic Process	H3K27ac	15/1344	65/16788	0.000149111	0.00942163	0.00850056	78610/104718/20975/104015/54607/18718/18710/18708/18707/18704/224020/76500/234515/84652/668212	15
BP	Actin Filament Bundle Organization	H3K27ac	27/1344	159/16788	0.000150758	0.00942163	0.00850056	22793/242687/21812/68166/20411/17127/19877/19353/19303/50873/18708/218194/18645/18643/77569/16419/19062/13835/22240/13829/76707/68732/109624/109689/234094/108897/11350	27
BP	Lamellipodium Organization	H3K27ac	18/1344	87/16788	0.000152778	0.00942163	0.00850056	242687/19230/14270/56440/20563/19353/18708/170736/18606/13430/13829/23790/68732/319974/54126/74117/231148/329165	18
BP	Protein Transport Along Microtubule	H3K27ac	6/1344	12/16788	0.000157716	0.00947023	0.00854441	30957/17754/16574/16572/23859/12009	6
BP	Regulation Of Mrna Catabolic Process	H3K27ac	28/1344	168/16788	0.000159457	0.00951217	0.00858225	229096/56449/103213/22057/217351/213988/210106/74480/19877/319817/381305/666794/59092/74108/72587/218693/71169/17350/67493/16549/76936/15572/15568/74203/105859/104625/192160/75388	28
BP	Positive Regulation Of Cell Junction Assembly	H3K27ac	20/1344	103/16788	0.000168751	0.0100012	0.00902351	433485/29819/17127/386750/20354/20351/19877/19353/19266/18189/110829/13845/13844/13640/71228/13048/64085/210933/107831/11350	20
BP	Regulation Of Small Gtpase Mediated Signal Transduction	H3K27ac	42/1344	294/16788	0.000171792	0.0101158	0.00912684	223435/21817/20262/14270/20563/74206/217692/20469/320271/193385/19353/73728/277360/19053/269608/108155/18015/270163/228355/16443/227326/56486/224014/30938/26382/13844/13430/105841/227801/69601/19159/19158/108699/319974/109689/16800/69632/234094/73910/99371/11549/11350	42
BP	Regulation Of Cell Development	H3K27ac	62/1344	487/16788	0.000177408	0.0103622	0.00934916	319740/216049/22368/21817/21389/104015/29819/26901/20563/64383/20720/20361/20354/20353/20351/14739/19877/19353/53869/19280/19266/277360/54712/18845/18472/18420/18208/217166/18080/18015/83431/53605/17751/17196/17762/17756/11426/110829/99982/15213/56637/50754/13844/13640/13508/13430/13829/330938/13131/13048/12385/12929/23790/76893/12568/68732/12323/56710/12015/11865/54126/11350	62
BP	Forebrain Development	H3K27ac	50/1344	371/16788	0.000189712	0.0108219	0.00976394	328365/231380/252838/57752/77053/20606/14270/20674/20563/94229/20525/235626/20361/19401/19091/217124/18991/218194/19305/18472/18420/18080/18028/18015/83431/77582/30841/99982/16502/16001/56637/14472/14360/235180/14042/13845/13844/15572/13637/330938/69601/13131/12929/12912/12568/668158/12015/98660/11820/67269	50
BP	Protein Localization To Synapse	H3K27ac	15/1344	67/16788	0.000213651	0.0118802	0.0107188	386750/109905/53869/18189/227157/17762/30957/17754/16574/16572/14811/13385/23859/12889/12568	15
BP	Regulation Of Dendrite Development	H3K27ac	19/1344	97/16788	0.000216075	0.0118802	0.0107188	29819/26901/217692/20354/19266/18472/83814/17999/226778/56637/13844/15572/69601/13048/12929/12323/227541/210933/11350	19
BP	Protein Containing Complex Disassembly	H3K27ac	36/1344	242/16788	0.000219794	0.0120123	0.010838	22388/78610/56085/19230/104015/20262/20742/83797/20588/20586/269254/217124/210356/68572/194401/320878/270058/17754/16593/16001/14852/56637/13829/76707/75786/208092/75608/66700/73420/68732/227634/77044/93760/16800/23805/11789	36
BP	Axon Extension	H3K27ac	22/1344	121/16788	0.00022149	0.0120329	0.0108566	319740/22368/20563/20361/20354/20353/20351/53869/19280/18472/18208/83431/17751/17762/17756/11426/56637/13508/13430/12568/319974/11350	22
BP	Telencephalon Development	H3K27ac	36/1344	243/16788	0.000238604	0.0126338	0.0113987	328365/231380/57752/77053/14270/20563/20525/20361/19401/217124/218194/19305/18472/18080/18028/18015/83431/77582/30841/99982/16001/56637/235180/14042/13845/13844/13637/330938/69601/13131/12929/12568/668158/12015/98660/67269	36
BP	Neuron Projection Extension	H3K27ac	28/1344	172/16788	0.00023947	0.0126338	0.0113987	319740/22368/70834/20563/54338/20361/20354/20353/20351/53869/19280/50873/18472/18208/83814/83431/17751/17762/17756/11426/20403/56637/396184/13508/13430/12568/319974/11350	28
BP	Cell Cell Signaling By Wnt	H3K27ac	56/1344	434/16788	0.000254435	0.0133461	0.0120414	24136/75607/232341/68151/232334/93840/74996/74493/67020/621976/21885/81004/268980/20729/20674/20586/17127/26941/20439/66743/68031/56438/19411/19353/71461/50873/18763/18091/29811/17191/226778/11426/226154/235497/16646/66277/269424/15248/56637/26385/30838/14042/330938/69601/74256/103236/67772/12614/77578/11865/56297/11820/23805/11789/140577/11350	56
BP	Regulation Of Dendritic Spine Development	H3K27ac	13/1344	54/16788	0.000259646	0.0134729	0.0121558	22215/29819/14270/19280/18472/16560/242443/13844/13636/103967/71228/13048/12323	13
BP	Cellular Response To Peptide	H3K27ac	47/1344	347/16788	0.000259804	0.0134729	0.0121558	20402/22628/20411/320706/69178/20588/70556/23921/75747/19877/19303/19267/19262/19255/217124/18984/18718/18710/18708/18704/18607/108155/257632/83431/14245/19141/66277/19062/16001/15184/56637/14811/14784/14756/14609/14360/13844/12877/12568/12428/12286/29815/12927/16800/11820/11789/11514	47
BP	Telencephalon Glial Cell Migration	H3K27ac	8/1344	23/16788	0.000271941	0.0139234	0.0125623	328365/77053/14270/18472/77582/69601/13131/12568	8
BP	Negative Regulation Of Dendritic Spine Development	H3K27ac	6/1344	13/16788	0.000273069	0.0139234	0.0125623	22215/14270/19280/242443/13636/103967	6
BP	Phosphatidylinositol Biosynthetic Process	H3K27ac	23/1344	131/16788	0.000274746	0.0139311	0.0125692	78610/104718/20975/104015/54607/19679/18718/18710/18708/18707/18704/239827/224020/67063/233575/77582/76500/19062/16331/234515/84652/668212/13480	23
BP	Cytosolic Transport	H3K27ac	27/1344	165/16788	0.000281513	0.0141174	0.0127373	68299/73288/30930/271564/252870/100855/54525/58244/70834/69178/56440/19349/50873/18718/338367/67074/17756/16572/16560/111173/13858/235567/19347/78885/66700/11981/11765	27
BP	Substrate Adhesion Dependent Cell Spreading	H3K27ac	20/1344	107/16788	0.000287749	0.0142733	0.0128779	14270/56013/19353/19303/277360/18708/170736/230316/110829/13845/13835/13640/13636/13430/13829/12929/23790/68732/54126/11350	20
BP	Regulation Of Cellular Component Size	H3K27ac	47/1344	349/16788	0.000296618	0.0145884	0.0131622	319740/22388/19230/22368/71929/20742/20563/26941/57138/20498/20361/20354/20353/20351/74370/19411/19353/53869/19280/71373/233489/18645/18643/18472/18208/83431/17751/17762/17756/11426/107045/99982/80880/15441/56637/14784/13640/13508/13430/13829/12912/12568/56699/68732/73910/11773/11350	47
BP	Negative Regulation Of Sodium Ion Transport	H3K27ac	7/1344	18/16788	0.000300057	0.0145884	0.0131622	75607/232341/26941/20720/83814/17999/98660	7
BP	Lamellipodium Assembly	H3K27ac	15/1344	69/16788	0.000301028	0.0145884	0.0131622	242687/19230/14270/20563/19353/18708/170736/13430/13829/68732/319974/54126/74117/231148/329165	15
BP	Glial Cell Migration	H3K27ac	12/1344	48/16788	0.000305051	0.0146537	0.0132211	328365/77053/14270/18472/18438/77582/69601/13131/12929/76893/12568/12527	12
BP	Response To Transforming Growth Factor Beta	H3K27ac	36/1344	247/16788	0.000329083	0.0152781	0.0137845	22793/328365/11906/24136/21812/20679/20678/102141/17127/17125/170441/19877/19303/18607/15379/224109/14815/26409/76905/110829/380664/52662/16419/16001/15258/14538/14360/18550/328572/13430/12929/12914/77578/77794/11477/11350	36
BP	Dephosphorylation	H3K27ac	53/1344	410/16788	0.000351969	0.0160621	0.0144919	319939/20975/104015/74585/229512/17127/227059/20354/70470/19877/54720/19281/19280/19279/19267/19266/19262/19255/71474/70351/26931/269643/19053/217124/19049/228852/319468/14208/53892/268373/74776/216152/381925/75454/98432/270198/76952/268783/74249/14245/19062/16331/212111/234515/56637/14756/14049/235584/67603/80281/229776/100072/98660	53
BP	Histone Modification	H3K27ac	61/1344	490/16788	0.000364335	0.0165437	0.0149264	252870/72344/93765/214133/81004/71954/100043597/13990/64383/75565/66083/224440/235626/239510/74016/21652/76073/108155/234135/18044/17769/17765/116870/17751/74026/70088/17192/17191/26409/16905/235497/225888/214162/193796/104263/30841/225876/99982/226976/108829/81703/269424/73473/110948/15184/232232/14113/14049/328572/77683/66310/208266/12914/12568/12428/223770/80748/319974/109689/214855/11785	61
BP	Anterograde Axonal Transport	H3K27ac	12/1344	49/16788	0.000374921	0.0168567	0.0152088	234847/30957/17756/17754/16574/16572/16561/16560/235180/23859/12794/67269	12
BP	Positive Regulation Of Cell Morphogenesis Involved In Differentiation	H3K27ac	16/1344	78/16788	0.000386489	0.017041	0.015375	29819/26901/19353/19266/277360/18472/110829/13844/13430/13829/13048/12929/68732/12323/54126/11350	16
BP	Regulation Of Cell Matrix Adhesion	H3K27ac	21/1344	118/16788	0.00041204	0.017908	0.0161573	22288/17127/19877/74030/19353/19262/18708/15379/18015/11426/110829/77569/56637/13835/13640/13829/23790/76707/11490/230379/11350	21
BP	Regulation Of Cell Morphogenesis Involved In Differentiation	H3K27ac	18/1344	94/16788	0.000418937	0.0180843	0.0163163	29819/26901/19353/19266/277360/18472/110829/13844/13640/13430/13829/13048/12929/23790/68732/12323/54126/11350	18
BP	Rhythmic Process	H3K27ac	41/1344	297/16788	0.000422039	0.0180843	0.0163163	11906/252870/22215/20563/20439/269254/19377/101476/98432/18628/108155/217166/18143/18044/66108/116870/26414/94275/214162/225876/16490/16478/16001/217082/56637/242443/14672/50754/328572/13655/13195/13170/12952/12914/12912/217732/12568/224671/11865/11622/432530	41
BP	Inositol Phosphate Catabolic Process	H3K27ac	7/1344	19/16788	0.000442413	0.0184517	0.0166479	20975/104015/56409/18216/19062/212111/234515	7
BP	Corticosteroid Receptor Signaling Pathway	H3K27ac	6/1344	14/16788	0.000445565	0.0184517	0.0166479	14815/17999/109593/12952/11865/93760	6
BP	Regulation Of Cell Junction Assembly	H3K27ac	30/1344	197/16788	0.000476425	0.0194122	0.0175144	433485/29819/17127/386750/20354/20351/19877/107746/109905/19353/19266/19262/18208/18189/11426/110829/77569/13845/13844/13640/13829/71228/13048/23790/64085/76707/11820/210933/107831/11350	30
BP	Neuron Projection Guidance	H3K27ac	34/1344	234/16788	0.000503073	0.0202271	0.0182496	170822/223435/20563/20361/20354/20353/20351/19353/54712/18845/18208/18189/384569/18028/16574/16572/14472/14360/235180/14042/13845/13844/13842/13835/13800/13640/13637/13636/230857/13508/108699/12568/53625/11820	34
BP	Microtubule Based Transport	H3K27ac	30/1344	198/16788	0.000519496	0.0204771	0.0184753	22141/77053/29819/234847/26941/18472/380684/83431/17762/30957/17756/270058/17754/16574/16572/16570/16561/16560/76568/235180/13424/13518/110084/23859/12794/12009/75665/12121/11820/67269	30
BP	Central Nervous System Neuron Development	H3K27ac	16/1344	80/16788	0.00052051	0.0204771	0.0184753	328365/20563/94229/18472/384569/18080/18028/83431/17762/17756/14472/13845/13844/12568/56336/67269	16
BP	Neuron Migration	H3K27ac	26/1344	163/16788	0.000541706	0.0211288	0.0190633	328365/209012/14270/18952/19353/19091/218194/19305/18472/18208/83431/215690/226778/14609/14360/14182/69601/13131/12386/12929/100038725/12614/12568/12323/319974/16800	26
BP	Pallium Development	H3K27ac	26/1344	163/16788	0.000541706	0.0211288	0.0190633	328365/231380/57752/77053/14270/20563/20525/19401/217124/218194/19305/18472/18015/83431/77582/99982/16001/56637/235180/330938/69601/13131/12929/12568/668158/12015	26
BP	Protein Localization To Cell Junction	H3K27ac	18/1344	96/16788	0.000546116	0.0212102	0.0191367	21873/386750/109905/53869/18189/227157/17762/30957/17754/16574/16572/16451/14811/71228/13385/23859/12889/12568	18
BP	Regulation Of Developmental Growth	H3K27ac	42/1344	311/16788	0.000572616	0.0220518	0.019896	319740/56449/232334/22368/74493/21812/70834/54338/20361/20354/20353/20351/64010/19735/19377/53869/19280/50873/19015/19305/18472/18208/18091/83814/83431/17751/17762/17756/11426/19141/20403/56637/14431/14297/13640/67603/13508/13430/12912/12568/11820/11350	42
BP	Protein Localization To Presynapse	H3K27ac	5/1344	10/16788	0.000584323	0.0222213	0.0200489	30957/17754/16574/16572/23859	5
BP	3 Utr Mediated Mrna Stabilization	H3K27ac	7/1344	20/16788	0.000633883	0.0237109	0.0213929	56449/210106/666794/67493/15572/15568/75388	7
BP	Presynaptic Endocytosis	H3K27ac	13/1344	59/16788	0.000651756	0.0241812	0.0218172	20975/104015/77057/19877/233489/20403/16443/103967/13430/12568/224671/11773/218038	13
BP	Regulation Of Neurogenesis	H3K27ac	46/1344	352/16788	0.000663962	0.0244354	0.0220466	319740/216049/22368/21817/104015/29819/26901/20563/64383/20720/20361/20354/20353/20351/53869/19280/19266/54712/18845/18472/18420/18208/217166/18080/18015/83431/53605/17751/17196/17762/17756/11426/99982/15213/13844/13640/13508/330938/13131/13048/12385/76893/12568/12323/56710/11865	46
BP	Regulation Of Integrin Mediated Signaling Pathway	H3K27ac	6/1344	15/16788	0.00069249	0.0251815	0.0227197	170441/100169/110829/13829/12385/12512	6
BP	Regulation Of Postsynapse Organization	H3K27ac	16/1344	82/16788	0.000692512	0.0251815	0.0227197	241514/22215/29819/56013/217692/19266/18472/16560/14360/13844/13636/103967/13048/12568/12323/329165	16
BP	Glycerophospholipid Biosynthetic Process	H3K27ac	31/1344	211/16788	0.000721062	0.0259817	0.0234417	78610/104718/20975/104015/54607/242259/18805/19679/320951/18718/18710/18708/18707/18704/239827/224020/67063/233575/77582/14245/210992/16816/76500/19062/16331/234515/231510/84652/668212/13480/12334	31
BP	Positive Regulation Of Axon Extension	H3K27ac	10/1344	39/16788	0.000772834	0.0272342	0.0245717	319740/22368/20361/53869/18472/18208/83431/17762/11426/13508	10
BP	Regulation Of Lamellipodium Assembly	H3K27ac	10/1344	39/16788	0.000772834	0.0272342	0.0245717	242687/19230/20563/19353/18708/13430/13829/319974/74117/329165	10
BP	Cell Junction Assembly	H3K27ac	52/1344	414/16788	0.000781836	0.0274455	0.0247624	22388/70549/433485/268980/29819/20411/17127/386750/210274/20354/20351/237979/19877/107746/109905/19353/19266/19262/227937/18208/18189/270163/11426/110829/77569/14609/14402/14395/13845/13844/13640/13518/13508/103967/13829/71228/13048/12385/12929/23790/64085/76707/12568/12527/54126/11820/11789/109676/17356/210933/107831/11350	52
BP	Negative Regulation Of Protein Modification Process	H3K27ac	60/1344	495/16788	0.000799824	0.0279693	0.025235	229007/22628/28084/22258/22185/217410/56013/76857/70834/102141/20563/64383/20354/67025/19877/19735/215653/19281/19255/50873/19084/217124/19049/228852/268373/21652/18607/238871/108155/18015/211329/17765/17762/52662/66277/104263/99982/19062/108837/74770/56637/217039/14360/13844/13835/235584/67603/13829/52840/69601/12952/12929/23790/208092/12568/109689/11789/107831/230379/11350	60
BP	Mrna Catabolic Process	H3K27ac	33/1344	231/16788	0.000815018	0.0283919	0.0256163	387609/229096/56449/103213/22057/217351/213988/210106/229512/74480/19877/319817/381305/666794/59092/74108/72587/218693/71169/67440/17350/67493/16549/76936/14852/15572/15568/74203/105859/104625/192160/75388/236511	33
BP	Negative Regulation Of Synaptic Transmission	H3K27ac	14/1344	68/16788	0.00084383	0.0292838	0.026421	229521/29819/66673/81840/232333/210274/14739/109905/50873/18015/17762/14806/67979/11514	14
BP	Cellular Response To Insulin Stimulus	H3K27ac	30/1344	204/16788	0.000857451	0.0296438	0.0267458	20402/22628/20411/320706/69178/20588/70556/23921/75747/19267/19262/19255/18718/18710/18708/18704/18607/108155/83431/14245/19062/16001/15184/56637/14784/14756/12877/29815/12927/11789	30
BP	Phosphatidylinositol 3 Phosphate Biosynthetic Process	H3K27ac	7/1344	21/16788	0.000885602	0.0299662	0.0270367	78610/20975/104015/18710/18707/18704/234515	7
BP	Regulation Of Wnt Signaling Pathway	H3K27ac	42/1344	318/16788	0.000901066	0.0302354	0.0272796	24136/75607/232341/68151/232334/74996/74493/67020/621976/21885/81004/20729/20674/20586/17127/26941/20439/66743/68031/56438/71461/50873/18091/17191/11426/226154/16646/66277/269424/15248/56637/330938/69601/74256/103236/67772/11865/11820/23805/11789/140577/11350	42
BP	Polyol Catabolic Process	H3K27ac	8/1344	27/16788	0.000922634	0.0306214	0.0276278	20975/104015/56409/18216/19062/212111/234515/14571	8
BP	Negative Regulation Of Neuron Projection Development	H3K27ac	22/1344	134/16788	0.000947843	0.0313441	0.0282798	216049/22215/21389/20361/20354/20353/20351/19280/18472/18208/17751/17196/17756/13844/13636/22240/103967/19347/13131/76893/12568/12396	22
BP	Inositol Phosphate Metabolic Process	H3K27ac	12/1344	54/16788	0.000960292	0.0316411	0.0285478	20975/104015/19228/71207/56409/102954/18216/75678/76500/19062/212111/234515	12
BP	Microtubule Depolymerization	H3K27ac	11/1344	47/16788	0.00098141	0.0321226	0.0289822	20262/210356/270058/17754/76707/75786/73420/227634/16800/23805/11789	11
BP	Tissue Migration	H3K27ac	40/1344	300/16788	0.000981943	0.0321226	0.0289822	24136/21812/20563/20351/19877/74030/19353/53869/19303/19279/19015/269608/18803/18710/18707/18704/18645/18643/18607/18438/18015/11426/19141/15184/14756/14751/14182/50754/18606/13655/13636/69601/23790/76707/105844/12927/11818/68743/107831/11350	40
BP	Positive Regulation Of Cellular Component Biogenesis	H3K27ac	59/1344	489/16788	0.000985543	0.0321252	0.0289846	242687/21812/433485/71116/29819/54141/17127/386750/20354/20351/19877/193385/19353/19349/19303/19266/18718/18708/234839/102693/18645/18643/72587/18189/18080/83431/17762/110829/77569/56637/14784/23881/13845/13844/13835/13640/66573/13424/22240/103967/13430/71228/69601/13048/104625/64085/76707/75786/56699/68732/319974/234094/11789/68743/210933/107831/74117/11350/329165	59
BP	Response To Forskolin	H3K27ac	5/1344	11/16788	0.00100076	0.0322323	0.0290812	14148/13640/11622/11514/432530	5
BP	Negative Regulation Of Catabolic Process	H3K27ac	41/1344	310/16788	0.00100295	0.0322323	0.0290812	56449/252870/72344/103213/22057/24086/210106/100855/20588/17127/64383/20720/67025/19877/666794/74108/218693/108155/223649/71169/17751/17309/67493/17754/15258/14811/14756/14360/18550/235180/15572/15568/74203/13636/69601/70461/75608/75388/11551/11549/107831	41
BP	Proteasomal Protein Catabolic Process	H3K27ac	60/1344	500/16788	0.00102493	0.0325865	0.0294008	414872/252870/66435/22230/54609/56085/63958/80890/66597/217410/24086/81004/76857/54607/20588/64383/20439/237353/67025/268291/13650/67338/56438/50873/26931/19053/18763/67245/76302/108155/217166/217365/83814/17999/116870/17754/232539/69259/16396/52668/14950/56637/67604/56486/14155/50754/30838/72194/244373/192193/69601/26374/231600/75452/109689/11865/23807/56317/59008/52206	60
BP	Calcium Ion Transport	H3K27ac	51/1344	409/16788	0.00102826	0.0325865	0.0294008	56085/22368/58800/17364/22070/110213/69179/20866/17254/94249/19165/73078/381925/18803/244646/18763/18607/238871/18438/18216/70729/270028/68514/76137/66815/16439/19062/16170/108837/26558/26557/68312/242443/14811/546134/14579/14360/269587/12568/22295/100503659/12323/12296/12291/12290/12286/98660/109676/11551/11549/11350	51
BP	Organelle Transport Along Microtubule	H3K27ac	16/1344	85/16788	0.00104021	0.0326253	0.0294359	77053/18472/380684/83431/17762/17756/270058/16572/16570/16560/235180/13424/12794/75665/12121/67269	16
BP	Proteasome Mediated Ubiquitin Dependent Protein Catabolic Process	H3K27ac	52/1344	421/16788	0.00114287	0.0353592	0.0319025	414872/252870/22230/54609/56085/63958/80890/66597/217410/24086/81004/76857/20588/64383/20439/237353/67025/268291/67338/56438/50873/26931/19053/67245/76302/108155/217365/83814/17999/116870/17754/232539/69259/16396/52668/56637/56486/14155/50754/30838/72194/244373/192193/26374/231600/75452/109689/11865/23807/56317/59008/52206	52
BP	Protein Depolymerization	H3K27ac	20/1344	119/16788	0.00117795	0.0362894	0.0327417	22388/19230/104015/20262/20742/217124/210356/194401/320878/270058/17754/13829/76707/75786/73420/68732/227634/16800/23805/11789	20
BP	Chromosome Localization	H3K27ac	16/1344	86/16788	0.00118486	0.0362894	0.0327417	77053/212514/54141/53869/83431/17350/17120/16905/16211/14579/13424/208092/75608/66700/101994/74117	16
BP	Positive Regulation Of Long Term Synaptic Potentiation	H3K27ac	7/1344	22/16788	0.00120991	0.0365464	0.0329736	20853/232813/19141/13844/11820/11514/432530	7
BP	Nuclear Transcribed Mrna Catabolic Process Deadenylation Dependent Decay	H3K27ac	13/1344	63/16788	0.00124986	0.0372793	0.0336349	22057/217351/213988/210106/74480/319817/381305/74108/72587/218693/17350/74203/104625	13
BP	Regulation Of Dendrite Morphogenesis	H3K27ac	13/1344	63/16788	0.00124986	0.0372793	0.0336349	29819/26901/217692/20354/19266/18472/83814/17999/56637/13844/13048/12323/210933	13
BP	Synaptic Vesicle Recycling	H3K27ac	14/1344	71/16788	0.00131583	0.038992	0.0351801	54525/20975/104015/77057/19877/233489/20403/16443/103967/13430/12568/224671/11773/218038	14
BP	Negative Regulation Of Cell Growth	H3K27ac	27/1344	182/16788	0.00132965	0.039144	0.0353173	232334/70834/20586/67155/17127/20563/20469/58172/20720/20361/20354/20353/20351/19735/19280/217124/19015/209212/18208/17751/17756/269424/76500/14609/54394/12568/11490	27
BP	Receptor Clustering	H3K27ac	12/1344	56/16788	0.00134731	0.039144	0.0353173	386750/232813/64010/18189/242274/14809/14806/14658/13385/23859/12929/12568	12
BP	Regulation Of Filopodium Assembly	H3K27ac	11/1344	49/16788	0.00141626	0.0402113	0.0362802	21812/29819/14270/193385/228852/18708/17909/13844/22240/103967/13829	11
BP	Cell Substrate Adhesion	H3K27ac	45/1344	355/16788	0.00141865	0.0402113	0.0362802	22793/22288/58800/14270/56013/20411/17127/19877/74030/19353/19303/19262/277360/19015/18763/18708/170736/15379/18015/27418/230316/11426/110829/77569/16419/56637/14538/329872/13845/13835/13640/13636/13612/13430/13829/12929/23790/76707/12568/12512/68732/54126/11490/230379/11350	45
BP	Cellular Response To Amyloid Beta	H3K27ac	10/1344	42/16788	0.00143537	0.0405591	0.036594	19141/16001/56637/14811/14609/14360/13844/12568/12286/11820	10
BP	Establishment Or Maintenance Of Cell Polarity	H3K27ac	31/1344	220/16788	0.00144516	0.0407098	0.03673	22388/103213/26941/74206/19877/193385/19353/71461/18763/170736/18472/83431/270163/360013/242274/16905/16001/56637/14609/232288/235180/13518/71228/23859/19159/12385/12929/241324/76707/75786/74117	31
BP	Receptor Metabolic Process	H3K27ac	25/1344	165/16788	0.00145864	0.040963	0.0369585	78610/54609/102141/56440/233489/17999/27418/19141/100017/16396/269994/14784/18550/230857/103967/13430/13385/12568/12527/12512/67979/109689/99371/11773/52906	25
BP	Protein Polyubiquitination	H3K27ac	33/1344	239/16788	0.00146341	0.0409709	0.0369655	63958/22215/66589/67615/93765/80890/103213/74493/268291/68031/67338/319817/381305/56438/50873/268373/67245/19155/257632/83814/17999/71779/232539/16396/52668/56486/231600/12400/23807/56317/59008/52206/69010	33
BP	Cell Matrix Adhesion	H3K27ac	32/1344	230/16788	0.00151048	0.0421594	0.0380379	22793/22288/58800/20411/17127/19877/74030/19353/19303/19262/18763/18708/15379/18015/27418/11426/110829/77569/16419/56637/329872/13835/13640/13829/23790/76707/12568/12512/54126/11490/230379/11350	32
BP	Regulation Of Spindle Assembly	H3K27ac	8/1344	29/16788	0.00154486	0.042857	0.0386673	54141/215351/13424/208092/75608/66700/74201/73420	8
BP	Nucleus Organization	H3K27ac	22/1344	139/16788	0.00154968	0.0428604	0.0386703	72344/22196/64009/20957/77053/64383/28193/56305/18472/269966/71805/83431/14245/16905/380664/104263/15258/13400/208092/75608/66700/78784	22
BP	Positive Regulation Of Protein Catabolic Process	H3K27ac	32/1344	231/16788	0.00162231	0.0439587	0.0396612	414872/232334/54609/56085/217410/99929/56440/64383/237353/268291/56438/19349/50873/230598/83814/17999/224703/210992/16396/56637/14756/56486/18550/50754/69601/26374/231600/23807/23805/11789/67269/11551	32
BP	Positive Regulation Of Gtpase Activity	H3K27ac	34/1344	250/16788	0.0016231	0.0439587	0.0396612	98910/21817/74694/100855/14270/74206/217692/20469/20354/320292/217944/107746/109905/19730/277360/227937/233489/18015/83431/270163/110829/107045/56637/13835/105445/12929/23790/108699/29815/54126/234094/212285/23805/17356	34
BP	Neuromuscular Process	H3K27ac	23/1344	149/16788	0.0017251	0.0462539	0.041732	233335/268859/50873/19305/18472/18189/140781/17754/15258/68312/242443/14811/14658/14297/13400/13385/12386/67772/22295/100072/11820/67269/11350	23
BP	Histone Methylation	H3K27ac	24/1344	158/16788	0.0017339	0.0462539	0.041732	214133/66083/224440/235626/74016/21652/108155/234135/18044/17769/17765/16905/225888/214162/104263/99982/226976/73473/14113/77683/66310/208266/12914/319974	24
BP	Negative Regulation Of Cellular Catabolic Process	H3K27ac	34/1344	251/16788	0.00173688	0.0462539	0.041732	56449/252870/72344/103213/22057/24086/210106/100855/20588/64383/67025/19877/666794/74108/218693/108155/223649/71169/17751/17309/67493/17754/15258/14756/18550/235180/15572/15568/74203/13636/69601/75608/75388/11549	34
BP	Positive Regulation Of Plasma Membrane Bounded Cell Projection Assembly	H3K27ac	18/1344	106/16788	0.00180026	0.0476747	0.043014	242687/21812/193385/19353/18708/18643/83431/56637/66573/22240/103967/13430/56699/319974/11789/68743/74117/329165	18
BP	Actin Filament Organization	H3K27ac	53/1344	440/16788	0.0018021	0.0476747	0.043014	22793/22388/242687/19230/21812/20742/68166/20411/17127/20563/19877/19353/19303/50873/277360/217124/18708/218194/18645/18643/17920/338367/26936/194401/320878/77569/80880/16419/19062/14784/13835/13800/22240/13829/216033/12386/12385/78885/216961/23790/76707/56699/68732/109624/12927/109689/16800/234094/73910/108897/74117/11350/329165	53
BP	Regulation Of Transporter Activity	H3K27ac	36/1344	271/16788	0.00182689	0.0481908	0.0434797	75607/232341/22288/56085/20974/69179/20866/26941/232813/20393/235281/238871/18216/70729/83814/17999/214162/212919/241794/16502/68312/269994/14579/13844/13430/13385/80281/12794/12568/100503659/12296/98660/11820/214917/109676/11551	36
BP	Negative Regulation Of Intracellular Signal Transduction	H3K27ac	58/1344	492/16788	0.00186536	0.0490638	0.0442673	66505/56449/75607/232334/74996/22230/22070/110213/21885/20262/20563/26941/210274/75747/20720/320271/193385/19735/67338/54720/215653/19279/19255/50873/19053/268373/101476/98432/238871/23984/18472/217166/217365/18015/29811/17165/109593/99982/16396/19062/16001/26558/26557/56637/13853/13844/13636/235584/67603/71228/69601/74256/80909/68480/11865/16800/11549/11350	58
CC	Transcription Regulator Complex	H3K4me3	49/939	473/16788	2.33e-05	0.00518171	0.00460681	22059/21887/21679/21416/21413/76365/21349/68776/20677/27681/17131/17130/207667/20474/20466/20181/12393/19726/217864/19411/70673/18996/18991/18741/18515/18124/15370/18024/17977/17869/17859/238317/17133/16842/16814/16477/16476/69260/15191/234366/56484/13871/53975/233490/12609/66671/30948/11695/16475	49
CC	Cell Cell Junction	H3K4me3	49/939	494/16788	7.08e-05	0.00950776	0.00845289	30960/93840/50875/21872/68188/17131/105835/53378/399548/76089/19273/19272/217124/18708/75599/56217/269116/58235/67154/14924/16582/16449/16416/16412/100039795/14784/14366/14086/327826/228564/232288/218952/22350/56320/19159/18163/71994/29876/104010/217866/240514/69697/16800/11820/11735/56332/16475/319387/107831	49
CC	Adherens Junction	H3K4me3	23/939	172/16788	9.08e-05	0.0110844	0.00985459	50875/21872/17131/53378/19272/217124/56217/58235/14924/16582/16449/327826/228564/232288/218952/22350/19159/18163/71994/104010/240514/69697/16475	23
CC	Axon Initial Segment	H3K4me3	7/939	21/16788	9.74e-05	0.0111408	0.00990476	20273/269116/17756/17754/242274/30948/11735	7
CC	Leading Edge Membrane	H3K4me3	23/939	175/16788	0.000118409	0.012072	0.0107326	107448/20742/435145/19272/215632/73728/217124/67784/23969/50884/210376/17762/11426/16416/16412/14395/218952/22350/50768/67972/16800/218038/11652	23
CC	Cell Leading Edge	H3K4me3	42/939	414/16788	0.000140089	0.0136256	0.0121139	83767/22253/107448/20742/435145/67742/19272/215632/73728/217124/67784/23969/50884/107589/211401/210376/17762/11426/57748/16416/16412/16332/14395/14086/232288/218952/22350/50768/56320/19159/23789/12571/217866/67972/54126/16800/11845/11840/11820/218038/11652/16475	42
CC	Glutamatergic Synapse	H3K4me3	34/939	315/16788	0.000186422	0.0152982	0.0136009	22631/22418/22416/207777/20742/66673/243961/53869/229791/18187/16647/16416/16412/16180/26556/108071/14803/14366/238988/59079/94245/13491/56077/56320/81904/30948/110279/67972/223666/11845/319924/100986/11551/319387	34
CC	Glial Cell Projection	H3K4me3	8/939	33/16788	0.000368804	0.0229472	0.0204013	269116/17762/16526/16412/108071/14645/14360/11820	8
CC	Site Of Polarized Growth	H3K4me3	21/939	167/16788	0.000423264	0.0249005	0.0221379	73750/22284/22253/243931/23964/19206/19164/217124/58235/17762/17756/269473/14086/72313/238988/94245/56320/12402/319974/11820/330814	21
CC	Main Axon	H3K4me3	11/939	62/16788	0.000581652	0.0291392	0.0259063	20742/20745/20273/269116/17762/17756/17754/242274/30948/11820/11735	11
CC	Perinuclear Endoplasmic Reticulum	H3K4me3	6/939	20/16788	0.000592914	0.02917	0.0259336	54524/18708/50490/14360/67800/67006	6
CC	Rna Polymerase Ii Transcription Repressor Complex	H3K4me3	5/939	14/16788	0.000709348	0.0331519	0.0294738	76365/17869/56484/53975/30948	5
CC	Synaptic Membrane	H3K4me3	36/939	370/16788	0.000884514	0.0379937	0.0337784	23964/24071/66673/81840/435145/243961/19164/217124/229791/18189/18187/58235/16647/20403/16416/16412/235086/15551/108071/170935/14803/14395/238988/111173/94245/56320/74325/11441/81904/12288/67972/319924/11735/100986/11551/330814	36
CC	Ruffle	H3K4me3	21/939	177/16788	0.000915207	0.0391135	0.034774	67742/215632/73728/217124/23969/50884/211401/210376/11426/16416/16412/14086/232288/22350/50768/19159/12571/54126/16800/11845/11652	21
CC	Node Of Ranvier	H3K4me3	5/939	15/16788	0.0010153	0.0411073	0.0365466	20745/20273/269116/30948/11735	5
CC	Distal Axon	H3K4me3	28/939	270/16788	0.00123521	0.0466623	0.0414852	73750/22284/22253/207777/243931/23964/19206/19164/19142/217124/23969/58235/17762/17756/269473/16526/15551/14645/14086/238988/94245/56320/12402/30948/319974/11820/11551/330814	28
CC	Nuclear Periphery	H3K4me3	16/939	123/16788	0.00137346	0.0496674	0.0441569	353310/22059/20843/13006/106583/12395/228005/59004/101706/17863/17762/320678/13435/29876/13498/226747	16
CC	Transcription Regulator Complex	H3K9me3	47/714	473/16788	5.82e-08	6.85e-05	5.98e-05	22761/22632/21416/20683/20671/17131/17126/207667/71514/20182/12399/170767/19664/70673/18996/18992/18991/268448/18018/17977/74838/116870/17134/16658/16909/72568/16869/16814/99982/231986/56856/53626/15384/15361/208727/14634/14461/56484/15227/108961/52679/50496/13017/13016/12914/77987/11864	47
CC	Transcription Repressor Complex	H3K9me3	14/714	73/16788	2.01e-06	0.000616875	0.000538272	22761/20683/19664/70673/268448/72568/231986/56856/53626/208727/14634/56484/13017/13016	14
CC	Cell Cortex	H3K9me3	27/714	309/16788	0.000333381	0.0154279	0.0134621	22288/80297/20742/234857/68166/66616/72080/11852/19684/75646/14083/19165/102502/17999/17920/214459/14269/14183/13860/13017/13016/12808/76499/12550/12075/54126/11845	27
CC	Filopodium	H3K9me3	13/714	106/16788	0.000555557	0.0210236	0.0183448	22288/71653/19684/77300/27205/17920/17912/544963/23879/224014/11845/329165/11308	13
CC	Cell Leading Edge	H3K9me3	32/714	414/16788	0.00085294	0.0271879	0.0237236	20779/20742/66616/71653/232813/59009/67742/19684/77300/19271/234353/27205/269608/50884/17920/11426/77113/544963/14397/224014/14163/13860/12385/12808/76499/12550/108686/67972/54126/11845/329165/11308	32
CC	Ruffle	H3K9me3	17/714	177/16788	0.00147614	0.0370579	0.032336	20779/66616/67742/19271/234353/27205/50884/17920/11426/77113/224014/14163/13860/12808/76499/54126/11845	17
CC	Chromaffin Granule	H3K9me3	4/714	13/16788	0.00170539	0.0391038	0.0341212	20980/109552/18619/11980	4
CC	Transcription Regulator Complex	H3K27me3	56/815	473/16788	5.83e-10	1.83e-07	1.49e-07	11906/21416/76365/21384/237336/81004/20687/20682/20672/20671/20669/17130/20474/20473/20471/212712/20181/12399/12394/19726/19645/70673/18992/18741/18740/14536/26424/18124/18227/18143/18024/73181/20185/17977/58805/16658/16909/16871/16842/56856/15361/15110/14581/14465/14461/14284/12609/12606/12591/12417/381319/12014/11864/11695/16475/56321	56
CC	Cell Cell Junction	H3K27me3	48/815	494/16788	3.75e-06	0.000253402	0.000205701	22330/27375/21872/21844/21812/110380/64010/72080/19684/69903/215449/19272/18753/19055/27205/233765/18711/213019/75599/18430/98733/380698/18128/18053/269116/18016/58235/99470/110829/240185/16449/230868/14784/14388/14367/13690/13346/56320/18163/12385/53624/104445/217866/66898/16475/381353/66395/109711	48
CC	Cell Leading Edge	H3K27me3	41/815	414/16788	1.21e-05	0.000612144	0.000496913	107448/22003/319565/13852/56013/20779/24064/57138/71653/435145/59009/19684/77300/19334/19272/215632/27205/67784/234779/74055/18577/23969/18016/244654/11426/99738/240185/140486/29816/14407/14404/104418/13199/56320/12385/240505/217866/108686/226970/16475/109711	41
CC	Leading Edge Membrane	H3K27me3	23/815	175/16788	1.33e-05	0.000653699	0.000530645	107448/22003/319565/20779/24064/57138/435145/19272/215632/67784/234779/18577/23969/18016/244654/11426/99738/240185/29816/14407/14404/13199/226970	23
CC	Neuron To Neuron Synapse	H3K27me3	35/815	344/16788	2.97e-05	0.00119724	0.000971869	171180/433485/56013/20779/22784/435145/58234/19280/19206/229791/18619/18438/20320/18053/58235/14299/17974/16975/16510/56543/29816/269994/108071/14813/110637/14360/268882/13841/13669/72685/13175/56320/18163/12307/11551	35
CC	Adherens Junction	H3K27me3	21/815	172/16788	9.31e-05	0.00291426	0.00236567	22330/21872/110380/19684/19272/233765/213019/18430/18128/18016/58235/240185/16449/230868/13690/18163/12385/104445/66898/16475/381353	21
CC	Synaptic Membrane	H3K27me3	35/815	370/16788	0.000130213	0.00369479	0.00299928	22288/433485/13852/67847/20616/104245/435145/58234/19280/229791/18213/80883/18189/20320/58235/16510/56543/230868/29816/269994/108071/14813/110637/170935/14407/14404/268882/223254/111173/13841/13199/56320/110835/11551/23792	35
CC	Cell Projection Membrane	H3K27me3	32/815	340/16788	0.000272937	0.00680014	0.00552006	22288/107448/22003/319565/20779/24064/57138/435145/58234/19206/215632/27205/67784/234779/18763/18577/23969/18016/244654/11426/99738/240185/74239/29816/14407/14404/107221/13492/13199/13196/226970/11421	32
CC	Glutamatergic Synapse	H3K27me3	30/815	315/16788	0.000342876	0.00796017	0.00646173	22418/20779/22784/20404/19055/319468/76787/229791/18795/18213/80883/18183/211323/20320/70729/16452/269994/108071/14813/268882/223254/13841/68097/13491/56320/12307/11551/23792/109711/109934	30
CC	Actin Cytoskeleton	H3K27me3	41/815	483/16788	0.000372005	0.00844695	0.00685687	22330/22288/22003/21916/21872/56013/20779/24064/432572/110380/53860/104215/19684/19334/17931/213019/18131/18016/667663/244654/59003/11426/225266/18519/14360/14254/14201/56226/68097/56320/12385/230872/53419/217866/12307/66898/13196/75547/66395/109711/231148	41
CC	Ruffle Membrane	H3K27me3	13/815	97/16788	0.00080917	0.0145651	0.0118233	22003/20779/24064/215632/234779/18577/23969/18016/244654/11426/240185/29816/226970	13
CC	Presynapse	H3K27me3	40/815	487/16788	0.000831586	0.0148703	0.0120711	171180/433485/13852/56013/67847/20616/104245/53945/22348/22784/239606/20508/20404/19280/19142/76787/18619/23969/18438/80883/18189/20320/58235/17380/16510/230868/15893/99296/110637/14415/14365/268882/111173/72685/235380/12307/12296/545192/11551/23792	40
CC	Postsynaptic Membrane	H3K27me3	25/815	269/16788	0.00145996	0.0224066	0.0181887	22288/433485/435145/58234/19280/229791/18213/20320/16510/56543/230868/269994/108071/14813/110637/170935/14407/14404/268882/223254/13841/13199/56320/110835/11551	25
CC	Sarcolemma	H3K27me3	15/815	131/16788	0.0017311	0.0252167	0.0204698	22330/22288/217154/19684/19055/380698/70729/16514/56543/16001/13346/108058/12296/12293/66395	15
CC	Neuron Spine	H3K27me3	18/815	173/16788	0.00190497	0.02698	0.0219012	433485/435145/58234/19055/18438/18053/140492/56543/140486/29816/108071/223254/13199/12307/11418/13196/109711/109934	18
CC	Cortical Cytoskeleton	H3K27me3	13/815	107/16788	0.00201803	0.0276701	0.0224614	22288/21916/110380/19684/18016/244654/59003/111173/269587/56320/12307/75547/109711	13
CC	Chromatin Silencing Complex	H3K27me3	4/815	13/16788	0.00277235	0.0345887	0.0280777	19645/12417/116848/228536	4
CC	Rna Polymerase Ii Transcription Regulator Complex	H3K27me3	21/815	225/16788	0.00320529	0.0388054	0.0315006	21416/237336/17130/20181/12399/12394/19645/26424/18143/18024/17977/16658/16842/15361/15110/14284/12609/12606/12417/381319/12014	21
CC	Presynaptic Active Zone	H3K27me3	10/815	75/16788	0.00326663	0.039315	0.0319143	13852/22348/76787/80883/20320/58235/14415/14365/111173/11551	10
CC	Presynaptic Membrane	H3K27me3	15/815	142/16788	0.00379807	0.0429097	0.0348323	13852/67847/20616/104245/80883/18189/20320/58235/16510/230868/110637/268882/111173/11551/23792	15
CC	Lamellipodium	H3K27me3	19/815	200/16788	0.00405261	0.0449361	0.0364773	319565/13852/56013/71653/59009/19684/77300/27205/67784/74055/18016/244654/140486/104418/56320/12385/217866/108686/16475	19
CC	Actin Based Cell Projection	H3K27me3	20/815	216/16788	0.00433607	0.0466856	0.0378974	22288/319565/56013/71653/19684/77300/27205/18430/269116/18016/667663/328789/140486/14365/223254/56226/238130/12307/54670/11830	20
CC	Synaptic Membrane	H3K36me3	67/1097	370/16788	1.7e-14	1.46e-10	1.39e-10	208898/23964/20979/64009/268980/66673/67847/20541/380702/110876/116837/19266/18390/80883/18189/18187/192167/243499/216028/241568/238205/16519/268345/16412/331461/108073/108071/108069/14816/242443/14811/14806/14805/14804/14803/14802/53623/268566/14417/14407/14406/14405/14402/14400/14397/14395/71436/238988/111173/13869/13642/103967/13405/23859/320127/217480/227801/13176/170571/53870/244682/12671/32…	67
CC	Intrinsic Component Of Synaptic Membrane	H3K36me3	35/1097	157/16788	1e-10	2.4e-07	2.28e-07	66673/20541/380702/110876/19266/18390/80883/18187/192167/216028/241568/238205/16519/16412/108071/108069/242443/14811/14804/14803/268566/14407/14406/14397/14395/71436/13869/13642/13176/53870/244682/320873/11549/11514/11496	35
CC	Postsynaptic Membrane	H3K36me3	48/1097	269/16788	1.6e-10	2.75e-07	2.61e-07	23964/64009/268980/66673/20541/380702/18390/18187/192167/243499/216028/241568/238205/268345/331461/108073/108071/108069/14816/242443/14811/14806/14805/14804/14803/14802/53623/268566/14407/14406/14405/14402/14400/14397/14395/71436/13869/13642/103967/13405/23859/217480/13176/12671/320873/109676/11549/11496	48
CC	Ion Channel Complex	H3K36me3	48/1097	281/16788	7.42e-10	9.94e-07	9.42e-07	320460/319922/329178/22068/78808/380702/20274/20272/110876/20265/20192/20191/238871/229759/226922/72413/16526/16522/16519/80334/268345/98741/242443/14811/14806/14804/14802/53623/14407/14406/14405/14402/14400/14397/14395/13860/13483/269109/78070/66797/12638/12373/12296/12294/12293/12290/320508/243634	48
CC	Neuron To Neuron Synapse	H3K36me3	52/1097	344/16788	1.18e-08	6.55e-06	6.21e-06	108672/65114/665113/60510/20979/78808/268980/20742/20745/66673/20541/217692/380702/30945/19266/234353/50873/18212/192167/17475/50791/216028/242274/241568/238205/545156/108073/108071/108069/14816/242443/14811/14806/14804/14803/268566/14360/71436/13869/13860/13642/103967/244310/224997/23859/320127/13176/18163/12877/11514/11496/66713	52
CC	Glutamatergic Synapse	H3K36me3	49/1097	315/16788	1.22e-08	6.55e-06	6.21e-06	65114/665113/20979/20742/66673/380702/20404/110876/30945/19266/19088/18795/94190/80883/18187/211323/192167/216028/241568/238205/16412/331461/108071/108069/14816/242443/14811/14806/14804/14803/14406/71436/238988/13869/13860/270190/15572/13642/103967/244310/224997/78070/320873/12326/320405/27062/11549/319387/11514	49
CC	Cation Channel Complex	H3K36me3	37/1097	212/16788	3.67e-08	1.86e-05	1.76e-05	320460/319922/329178/22068/380702/20274/20272/110876/20265/20192/20191/238871/229759/226922/72413/16526/16522/16519/80334/268345/98741/242443/14811/14806/14802/53623/13860/13483/269109/78070/66797/12373/12296/12294/12293/12290/320508	37
CC	Presynapse	H3K36me3	64/1097	487/16788	6.43e-08	2.92e-05	2.77e-05	241514/53611/65114/22283/208898/665113/72160/60510/20979/72003/78808/67847/20541/94229/20404/110876/116837/67295/19276/19266/50873/19024/327814/66625/18390/94190/18212/80883/18189/192167/18049/18015/244049/78771/16526/16519/268345/15194/108073/108069/14811/14806/14417/14395/71436/238988/111173/13869/268780/13642/103967/320127/227801/170571/53870/244682/320873/320405/27062/12296/11820/11549/11514/…	64
CC	Intrinsic Component Of Postsynaptic Membrane	H3K36me3	25/1097	121/16788	2.24e-07	9.2e-05	8.72e-05	66673/20541/380702/18390/18187/192167/216028/241568/238205/108071/108069/242443/14811/14804/14803/14406/14397/14395/71436/13869/13642/13176/320873/11549/11496	25
CC	Catenin Complex	H3K36me3	12/1097	31/16788	2.52e-07	9.86e-05	9.35e-05	12386/12565/241201/12563/381409/23836/227485/320865/12557/12554/215654/320873	12
CC	Transporter Complex	H3K36me3	52/1097	386/16788	5.16e-07	0.000177791	0.000168647	320460/319922/329178/22068/78808/380702/20274/20272/110876/20265/20192/20191/238871/229759/226922/72413/16526/16522/16519/80334/268345/98741/242443/14811/14806/14804/14802/53623/14407/14406/14405/14402/14400/14397/14395/13860/13483/269109/78070/66797/30952/12638/12373/12296/12294/12293/12290/320508/241633/11980/320940/243634	52
CC	Neuron Projection Membrane	H3K36me3	16/1097	58/16788	5.82e-07	0.000192581	0.000182676	22283/21338/20742/380702/268902/193385/18390/268345/16337/14407/14406/14405/14397/14395/66797/110789	16
CC	Presynaptic Membrane	H3K36me3	26/1097	142/16788	1.51e-06	0.000448488	0.000425421	208898/20979/67847/110876/116837/19266/18390/80883/18189/16519/268345/108069/14811/14806/14417/238988/111173/13869/13642/227801/170571/53870/244682/320873/11549/11514	26
CC	Intrinsic Component Of Postsynaptic Specialization Membrane	H3K36me3	18/1097	78/16788	2.06e-06	0.000552864	0.000524428	66673/380702/192167/216028/241568/238205/242443/14811/14804/14803/14406/14397/14395/13869/13642/13176/320873/11496	18
CC	Postsynaptic Specialization Membrane	H3K36me3	22/1097	114/16788	3.89e-06	0.000881819	0.000836464	66673/380702/192167/216028/241568/238205/108071/14816/242443/14811/14804/14803/268566/14406/14397/14395/13869/13642/23859/13176/320873/11496	22
CC	Neurotransmitter Receptor Complex	H3K36me3	12/1097	42/16788	1.01e-05	0.00179909	0.00170656	320460/319922/380702/229759/242443/14811/14806/14804/14802/53623/13860/78070	12
CC	Intrinsic Component Of Postsynaptic Density Membrane	H3K36me3	13/1097	53/16788	2.66e-05	0.00375799	0.00356471	66673/380702/216028/241568/238205/242443/14811/14804/14803/13869/13642/13176/11496	13
CC	Adherens Junction	H3K36me3	26/1097	172/16788	5.23e-05	0.00662599	0.0062852	279561/22330/208431/110380/19272/72823/93742/75739/545370/232288/209630/14260/13642/18163/216033/12386/12565/241201/12563/23836/227485/320865/215654/320873/216613/231532	26
CC	Neuron Spine	H3K36me3	26/1097	173/16788	5.79e-05	0.00711416	0.00674826	241514/23964/77097/268980/20541/217692/380702/19088/327814/18390/94190/18212/192167/140492/16412/108071/108069/14811/14804/14802/53623/333605/210293/103967/320127/11820	26
CC	Basement Membrane	H3K36me3	17/1097	93/16788	9.73e-05	0.0108782	0.0103187	319922/22283/21859/80883/16775/16774/16773/545370/333315/242022/231470/268780/12837/12830/12829/12828/213945	17
CC	Postsynaptic Density Membrane	H3K36me3	16/1097	86/16788	0.000124616	0.0134087	0.012719	66673/380702/216028/241568/238205/108071/14816/242443/14811/14804/14803/13869/13642/23859/13176/11496	16
CC	Main Axon	H3K36me3	13/1097	62/16788	0.000151947	0.015571	0.0147701	20742/20745/110876/20265/30953/268902/93742/17756/242274/268345/23859/66797/11820	13
CC	Glial Cell Projection	H3K36me3	9/1097	33/16788	0.000193896	0.0191846	0.0181979	26570/20272/16526/16412/108071/108069/14360/11829/11820	9
CC	Dendrite Membrane	H3K36me3	10/1097	41/16788	0.000236743	0.0226432	0.0214786	21338/380702/18390/268345/16337/14407/14406/14405/14397/14395	10
CC	Gaba Receptor Complex	H3K36me3	7/1097	21/16788	0.000257424	0.023827	0.0226015	14407/14406/14405/14402/14400/14397/14395	7
CC	Sarcolemma	H3K36me3	20/1097	131/16788	0.000322431	0.0289113	0.0274243	22330/20541/24052/110876/20265/20192/20191/19058/78977/18390/16773/16519/16412/13405/12296/12293/65257/11829/109676/11549	20
CC	Gaba Ergic Synapse	H3K36me3	13/1097	68/16788	0.000398473	0.032495	0.0308237	18795/211323/238205/14407/14406/14400/14397/14395/238988/13869/244682/320873/11549	13
CC	Cell Leading Edge	H3K27ac	74/1344	414/16788	3.67e-11	8.38e-08	7.56e-08	242687/19230/58800/70549/14270/56013/20742/69178/56440/71096/26941/57138/232813/19877/193385/19353/19303/73728/217124/269608/101476/18803/234839/100169/18585/18577/170736/18472/83431/17920/338367/17909/50997/27418/17762/11426/16911/16706/16502/16490/16443/19062/14407/14395/232288/13998/224014/30938/26382/13800/13518/22240/13430/19159/80281/216033/12385/23790/12568/68732/12927/54126/16800/73910/11…	74
CC	Microtubule	H3K27ac	70/1344	426/16788	5.26e-09	8.01e-06	7.22e-06	241514/22143/22142/22070/110012/21371/104015/20866/29819/54141/64383/28193/192678/53869/18472/18080/83431/210356/215690/102103/116870/17751/17762/17756/270058/17754/11426/226154/16594/16593/16574/16572/16570/668303/16565/16561/16560/16554/71206/76071/56486/235180/319670/13424/13518/103967/13430/105000/327954/110084/74256/78785/76707/75786/208092/75608/66700/103268/217882/12568/12464/73420/227634/…	70
CC	Site Of Polarized Growth	H3K27ac	37/1344	167/16788	9.91e-09	9.24e-06	8.33e-06	319740/241514/22368/20262/64383/210274/269254/19280/19165/217124/18472/18080/29811/83431/270163/17762/30957/17756/16593/16574/16565/233552/72313/235180/13807/15572/13508/22240/13430/19158/12568/100503659/319974/11820/11787/11785/11350	37
CC	Distal Axon	H3K27ac	49/1344	270/16788	4.66e-08	3.27e-05	2.95e-05	319740/241514/208898/22368/67808/104015/20262/94229/64383/210274/269254/19280/19165/217124/18472/18438/18216/18080/29811/83431/270163/17762/30957/17756/16593/16574/16565/16502/16490/14809/14806/233552/235180/13807/15572/13508/22240/13430/330938/19158/12889/12568/100503659/319974/11820/11787/11785/11551/11350	49
CC	Ruffle	H3K27ac	36/1344	177/16788	1.57e-07	8.97e-05	8.1e-05	242687/19230/58800/70549/69178/71096/26941/19877/19353/73728/217124/101476/18803/18585/18577/17920/17909/27418/11426/16706/19062/232288/13998/224014/30938/26382/13430/19159/23790/12927/54126/16800/73910/11789/108897/11350	36
CC	Lamellipodium	H3K27ac	38/1344	200/16788	4.5e-07	0.000149299	0.000134704	242687/14270/56013/56440/19877/19353/19303/217124/269608/18803/234839/100169/170736/17909/16490/16443/13998/224014/30938/26382/13800/22240/13430/80281/216033/12385/23790/12568/68732/12927/54126/11820/23805/11789/11787/11785/74117/329165	38
CC	Neuron To Neuron Synapse	H3K27ac	55/1344	344/16788	5.71e-07	0.00017974	0.000162169	54525/229521/433485/27204/268980/14270/56013/20742/66673/81840/217692/232813/210274/20353/68052/19280/19266/73728/50873/217124/109135/227937/18607/18438/18216/380684/17751/50997/242274/16646/26558/26557/269994/242443/14811/14809/110637/14806/14360/13528/103967/13430/13829/71228/13385/23859/12877/12794/64085/12568/99371/11551/107831/11514/432530	55
CC	Synaptic Membrane	H3K27ac	57/1344	370/16788	1.23e-06	0.000319603	0.000288358	387524/320150/22288/208898/54525/229521/104015/64009/433485/268980/14270/66673/81840/386750/232333/232813/271849/210274/20353/19280/19266/19262/217124/233489/18189/16502/16490/20403/16443/269994/242443/14811/14809/110637/14806/14658/14407/14402/14395/242425/111173/13844/13807/103967/13430/13385/23859/227801/12929/12794/64085/67979/109676/11551/11549/11514/432530	57
CC	Cell Cortex	H3K27ac	49/1344	309/16788	2.96e-06	0.000604873	0.00054574	22388/22288/208898/69179/20866/20742/68166/20525/18952/24050/20166/19353/19303/19165/217124/102693/18643/245469/18472/17999/17920/338367/17909/171531/27418/194401/16439/16396/67839/72313/14269/57778/111173/269587/13807/13424/13518/13829/13385/67665/103236/23790/76707/12334/109624/71764/107993/54126/68743	49
CC	Leading Edge Membrane	H3K27ac	33/1344	175/16788	3e-06	0.000604873	0.00054574	19230/20742/71096/57138/232813/193385/19353/73728/217124/101476/18803/234839/18585/18577/17920/338367/50997/17762/11426/16706/16502/16490/19062/14407/14395/26382/13430/23790/16800/23805/11789/218038/108897	33
CC	Presynapse	H3K27ac	68/1344	487/16788	4.33e-06	0.000760474	0.00068613	387524/241514/320150/22628/208898/67808/54525/229521/20975/104015/20974/433485/27204/75209/58244/77057/56013/20619/232333/94229/20525/210274/18952/24050/20353/56807/19349/19280/19266/50873/233489/18645/18438/18216/18189/18015/83431/17751/16561/16502/16490/20403/16443/14811/14809/110637/14806/14395/72194/111173/13844/103967/13430/13385/330938/227801/13195/12889/12568/100503659/12296/11820/11784/11…	68
CC	Neuron Spine	H3K27ac	32/1344	173/16788	6.42e-06	0.00102336	0.000923318	241514/229521/433485/97387/268980/14270/81840/217692/232813/210274/19353/73728/217124/18438/18216/217166/17999/17751/50997/17762/14811/333605/13844/103967/13385/12794/98660/99371/11820/11784/107831/329165	32
CC	Clathrin Coated Pit	H3K27ac	17/1344	69/16788	2.24e-05	0.00254201	0.00229351	51789/104015/233489/66147/17920/435965/20403/16443/14269/74015/13858/13430/109689/11820/11773/11772/11514	17
CC	Nbaf Complex	H3K27ac	7/1344	15/16788	7.52e-05	0.00618156	0.00557724	83797/20588/20586/67155/70127/19708/93760	7
CC	Postsynaptic Membrane	H3K27ac	40/1344	269/16788	0.000101996	0.00731898	0.00660347	22288/64009/433485/268980/14270/66673/81840/386750/232333/232813/271849/210274/20353/19280/233489/16502/269994/242443/14811/14809/110637/14806/14658/14407/14402/14395/242425/13844/103967/13430/13385/23859/12929/12794/64085/67979/109676/11551/11549/432530	40
CC	Cytoplasmic Stress Granule	H3K27ac	17/1344	78/16788	0.000118137	0.00816847	0.00736992	229096/29819/20853/74370/19877/319817/381305/19663/268859/226562/192173/56758/16211/23881/15568/192160/233871	17
CC	Npbaf Complex	H3K27ac	6/1344	12/16788	0.000157716	0.00947023	0.00854441	268996/83797/20588/20586/67155/93760	6
CC	Neuron Projection Cytoplasm	H3K27ac	18/1344	89/16788	0.0002066	0.0115683	0.0104374	29819/234847/18472/83431/17762/30957/17756/17754/16574/16572/16561/16560/14806/13424/13518/13385/23859/67269	18
CC	Ruffle Membrane	H3K27ac	19/1344	97/16788	0.000216075	0.0118802	0.0107188	19230/71096/19353/73728/217124/101476/18803/18585/18577/17920/11426/16706/19062/26382/13430/23790/16800/11789/108897	19
CC	Cytoplasmic Microtubule	H3K27ac	16/1344	76/16788	0.000283293	0.014129	0.0127478	22143/22142/22070/28193/18472/18080/13424/74256/76707/73420/12121/56297/73910/99371/23805/11789	16
CC	Axon Cytoplasm	H3K27ac	14/1344	62/16788	0.000312801	0.0148695	0.0134158	234847/18472/83431/17762/30957/17754/16574/16572/16561/16560/13424/13518/23859/67269	14
CC	Main Axon	H3K27ac	14/1344	62/16788	0.000312801	0.0148695	0.0134158	20742/64383/215690/338367/17196/17762/17756/17754/242274/16502/16490/13385/23859/11820	14
CC	Kinesin Complex	H3K27ac	12/1344	49/16788	0.000374921	0.0168567	0.0152088	18472/83431/16594/16593/16574/16572/16570/668303/16565/16561/16560/16554	12
CC	Dendritic Shaft	H3K27ac	10/1344	36/16788	0.000385295	0.017041	0.015375	241514/433485/29819/19165/18216/50997/17756/17754/12794/11820	10
CC	Intrinsic Component Of Synaptic Membrane	H3K27ac	25/1344	157/16788	0.000704006	0.0254979	0.0230052	54525/66673/386750/232333/232813/19280/19266/19262/16502/16490/269994/242443/14811/14809/110637/14407/14395/13844/13385/12794/64085/11551/11549/11514/432530	25
CC	Presynaptic Membrane	H3K27ac	23/1344	142/16788	0.00088976	0.0299662	0.0270367	387524/320150/208898/54525/229521/232333/19266/233489/18189/16502/16490/20403/16443/14811/14809/110637/14806/111173/13844/227801/11551/11549/11514	23
CC	Postsynaptic Density Membrane	H3K27ac	16/1344	86/16788	0.00118486	0.0362894	0.0327417	433485/66673/81840/232813/20353/19280/269994/242443/14811/14809/13385/23859/12794/64085/11551/432530	16
CC	Perikaryon	H3K27ac	24/1344	154/16788	0.00121204	0.0365464	0.0329736	229521/81840/20595/94229/20527/57138/64383/18952/19280/18585/18216/338367/16572/16490/14809/14806/13807/15572/13637/23859/12889/12568/223770/11820	24
CC	Actin Cytoskeleton	H3K27ac	58/1344	483/16788	0.00121279	0.0365464	0.0329736	22793/22388/242687/22288/19230/70549/56013/20742/20411/26941/20525/74206/217692/20166/19401/19353/19303/217124/170736/270163/17920/338367/360013/17909/140781/110265/26936/227157/171531/320878/11426/210126/77569/56486/14360/114601/668212/22240/13829/67665/80281/12386/12385/23790/56699/68732/12334/109624/12927/319974/23805/68743/218038/108897/11514/74117/231148/11350	58
CC	Glutamatergic Synapse	H3K27ac	41/1344	315/16788	0.00136864	0.0394055	0.0355532	27204/20853/20742/13602/66673/232813/210274/109905/19353/53869/19266/19084/319468/109135/18645/18643/70729/16646/26557/56637/269994/242443/14811/14809/14806/72194/13844/15572/15568/103967/13430/13385/12889/12794/64085/12568/11773/11551/11549/11514/432530	41
CC	Cell Substrate Junction	H3K27ac	52/1344	428/16788	0.00164401	0.0443931	0.0400532	22793/22628/170822/19230/319939/70549/21817/56013/20411/20619/20535/223870/68052/19353/19303/19262/71461/268373/224020/18643/18607/170736/70584/17765/26936/210126/110829/16451/16419/16170/14609/26431/396184/13800/13518/13430/330938/67665/12385/13008/13007/23790/76707/12527/12334/29815/12927/54126/16800/108897/107831/74117	52
MF	Dna Binding Transcription Activator Activity	H3K4me3	52/939	424/16788	8.08e-08	0.000560612	0.000498414	68992/232976/238690/22431/22059/21418/21679/21413/20677/20666/20664/20474/12393/68750/70673/18996/18667/18515/107586/18124/15370/18024/17869/17864/17863/27217/14013/17133/16872/16870/16842/50794/16477/16476/16392/15242/14886/14842/56484/14234/17300/14247/14009/26381/13655/207785/215418/12609/69743/12173/58208/11695	52
MF	Dna Binding Transcription Factor Binding	H3K4me3	50/939	464/16788	6.59e-06	0.00302334	0.00268791	353310/22631/22346/22282/22059/21416/21349/68776/57752/57376/20466/20181/12393/12395/56736/19411/19231/70673/18996/18741/18515/18193/18124/15370/18024/17977/17975/76044/17869/67154/59030/27217/16543/16842/104263/16476/16392/15242/15213/15184/14886/17300/23872/13435/15502/216877/53975/266692/208908/116848	50
MF	Protein Tyrosine Kinase Binding	H3K4me3	17/939	101/16788	4.17e-05	0.00678658	0.00603362	22059/18412/20418/327958/19679/18708/50490/16412/16367/108071/14389/107971/327826/238130/70568/12402/11876	17
MF	Receptor Tyrosine Kinase Binding	H3K4me3	14/939	75/16788	6.11e-05	0.00846975	0.00753005	22059/18412/20418/327958/19679/18708/16367/14389/107971/327826/238130/70568/12402/11876	14
MF	Transcription Coregulator Activity	H3K4me3	46/939	486/16788	0.000339751	0.0221152	0.0196615	22416/22215/93679/269389/21887/21418/66855/68776/27878/20382/57376/67155/20466/58172/12395/56736/68703/217864/70673/226169/59004/18676/18193/17977/67154/238317/277250/104263/225876/106931/57748/238330/270110/15191/67933/14056/59022/29861/13436/13435/74106/66935/208908/217218/13498/16475	46
MF	Molecular Adaptor Activity	H3K4me3	38/939	379/16788	0.000361099	0.0228031	0.0202732	52357/22346/67727/70834/243961/53860/18951/53378/237868/12421/67967/18708/83679/73945/17762/19099/17754/14924/76788/20403/66383/16367/26556/14784/14783/14688/234366/14389/14086/107971/327826/13871/53975/11772/11735/11733/100986/226250	38
MF	Protein C Terminus Binding	H3K4me3	22/939	179/16788	0.000430478	0.0249005	0.0221379	70160/21413/20788/27681/243961/53378/19361/217124/59004/101706/17975/14924/16527/71375/23876/22350/13871/269587/12812/23825/20239/239528	22
MF	Rna Polymerase Ii Specific Dna Binding Transcription Factor Binding	H3K4me3	35/939	346/16788	0.000515941	0.0278082	0.024723	22059/21416/21349/68776/57752/57376/20466/20181/56736/19411/18996/18741/18193/18124/15370/18024/17977/67154/59030/27217/16543/16842/104263/16476/16392/15213/15184/14886/17300/23872/13435/15502/266692/208908/116848	35
MF	Signaling Adaptor Activity	H3K4me3	13/939	81/16788	0.000525123	0.028106	0.0249877	70834/243961/237868/18708/19099/16367/26556/14783/14688/14389/107971/327826/226250	13
MF	Dna Binding Transcription Repressor Activity	H3K4me3	29/939	270/16788	0.000582933	0.0291392	0.0259063	238690/69890/228913/22661/72465/24136/381990/22059/21418/76365/20788/170729/58198/70673/18996/107586/13865/17869/17859/16842/16476/110521/15242/15213/15208/15191/56484/23872/13875	29
MF	Transmembrane Receptor Protein Tyrosine Kinase Adaptor Activity	H3K4me3	5/939	14/16788	0.000709348	0.0331519	0.0294738	18708/16367/14389/107971/327826	5
MF	Cadherin Binding	H3K4me3	33/939	327/16788	0.000766425	0.0345548	0.030721	22631/54401/30960/56041/50875/21872/20742/54673/53860/19384/19164/11426/16709/16412/110611/14086/71409/22350/52635/111173/22384/229317/66656/56419/56320/18163/23789/71994/104010/17221/12402/66882/11735	33
MF	Sh3 Domain Binding	H3K4me3	16/939	123/16788	0.00137346	0.0496674	0.0441569	243961/19707/19317/17762/14725/170771/16332/14784/53618/140580/13491/238130/208869/76551/12402/226250	16
MF	Dna Binding Transcription Repressor Activity	H3K9me3	35/714	270/16788	4.19e-09	2.59e-05	2.26e-05	228913/80902/24136/21417/16969/232879/75580/268564/22632/22326/21420/64406/170729/58198/70673/18996/18426/18420/13864/353187/12020/67991/66830/17701/56856/53626/15248/15220/56484/56458/108961/52679/50496/79362/14025	35
MF	Rna Polymerase Ii Specific Dna Binding Transcription Factor Binding	H3K9me3	35/714	346/16788	1.94e-06	0.000616875	0.000538272	22761/16969/21848/21416/20779/20683/20671/66993/17126/52690/19664/18996/18129/18018/17979/17977/116870/17261/16909/50868/99982/15361/208727/14472/14461/17300/13654/13435/13017/13016/12952/12914/79362/11864/93760	35
MF	Transcription Coregulator Activity	H3K9me3	44/714	486/16788	2e-06	0.000616875	0.000538272	80292/328365/22761/67057/216825/19777/21848/269389/217031/66993/83796/54650/52690/56353/12395/70673/268448/17979/17977/116870/103806/16909/231051/99982/106931/231986/269424/270110/15361/14056/13548/13435/13017/13016/12914/104625/72068/12398/100072/57261/13498/109689/239985/93760	44
MF	Transcription Coregulator Binding	H3K9me3	17/714	108/16788	2.96e-06	0.000785305	0.000685241	16969/20683/66993/12399/268448/18018/16909/15361/14461/56484/14056/110147/13017/13016/12914/72068/71389	17
MF	Dna Binding Transcription Activator Activity	H3K9me3	39/714	424/16788	5.26e-06	0.00126225	0.00110142	320683/67370/22632/21420/71069/20683/20671/17126/20182/68750/170767/19664/70673/18996/18992/18742/11859/18507/15379/18181/18028/18018/17701/17261/17134/16658/16870/50794/15434/14472/14461/56484/56458/15227/17300/15375/13655/13654/11864	39
MF	Transcription Coactivator Activity	H3K9me3	28/714	263/16788	7.85e-06	0.00154285	0.00134626	80292/328365/67057/216825/21848/269389/217031/66993/83796/52690/70673/17979/17977/116870/103806/16909/231051/99982/269424/15361/13548/13017/12914/104625/57261/109689/239985/93760	28
MF	Dna Binding Transcription Factor Binding	H3K9me3	41/714	464/16788	8.09e-06	0.00154285	0.00134626	22761/16969/22632/21848/21416/109552/20779/20683/20671/66993/17126/52690/12395/19664/19290/70673/18996/18129/18018/17979/17977/116870/17261/16909/50868/99982/15361/208727/14472/14461/17300/13654/13435/13017/13016/12952/70461/12914/79362/11864/93760	41
MF	Glutamate Receptor Binding	H3K9me3	8/714	41/16788	0.000282704	0.0144196	0.0125823	433485/65962/232813/58234/19258/26558/14683/12569	8
MF	Beta Catenin Binding	H3K9me3	12/714	87/16788	0.000303436	0.0149467	0.0130422	21416/20671/17131/65962/58198/19271/14634/56484/56458/12385/12550/72125	12
MF	P53 Binding	H3K9me3	10/714	66/16788	0.000443971	0.0183365	0.016	252870/22224/381406/21848/226830/17701/99982/110147/12914/57261	10
MF	Transcription Corepressor Binding	H3K9me3	8/714	44/16788	0.000468631	0.0187501	0.016361	16969/12399/268448/14056/110147/13017/13016/72068	8
MF	Signaling Adaptor Activity	H3K9me3	11/714	81/16788	0.000612978	0.0229702	0.0200434	70834/216233/58234/59009/14783/14696/13860/69601/105844/329165/11308	11
MF	Transcription Corepressor Activity	H3K9me3	18/714	187/16788	0.00105897	0.0315874	0.0275625	22761/67057/19777/54650/56353/12395/268448/116870/106931/231986/270110/14056/13435/13017/13016/12914/12398/13498	18
MF	Guanyl Nucleotide Exchange Factor Activity	H3K9me3	20/714	219/16788	0.00110647	0.0321966	0.0280941	57257/223435/77980/69581/320292/217944/234353/269608/545156/232227/224014/14163/105445/19347/227801/19157/231874/108686/73205/54126	20
MF	Nucleotide Sugar Transmembrane Transporter Activity	H3K9me3	4/714	12/16788	0.00122151	0.0330326	0.0288236	215436/76157/242585/229782	4
MF	Histone Deacetylase Binding	H3K9me3	13/714	118/16788	0.00152589	0.037691	0.0328884	230796/20683/71514/67991/66830/116870/17261/53626/15248/208727/14634/12952/79362	13
MF	Cadherin Binding	H3K9me3	26/714	327/16788	0.00170028	0.0391038	0.0341212	21917/21873/21872/20779/20742/66616/65962/71653/19684/19271/17912/17391/27008/11426/214459/52635/105445/69601/12385/75786/12569/12552/12550/234023/17356/11308	26
MF	Bmp Receptor Binding	H3K9me3	4/714	13/16788	0.00170539	0.0391038	0.0341212	20779/268935/110075/12156	4
MF	Gamma Catenin Binding	H3K9me3	4/714	13/16788	0.00170539	0.0391038	0.0341212	21416/19271/12385/12550	4
MF	Histone Lysine N Methyltransferase Activity	H3K9me3	7/714	43/16788	0.00206957	0.0445821	0.0389014	226830/52690/70673/231051/14056/110147/208266	7
MF	Nucleoside Triphosphatase Regulator Activity	H3K9me3	33/714	456/16788	0.00212088	0.0452849	0.0395147	57257/223435/210789/67231/209478/77980/69581/24012/320292/217944/229877/234353/269608/545156/232227/544963/224014/14163/105445/19347/227801/69601/19157/231874/108686/73205/211914/109689/54126/14570/171207/78514/347722	33
MF	Peptide N Acetyltransferase Activity	H3K9me3	7/714	44/16788	0.00237245	0.0489923	0.0427497	216825/217031/17979/17977/74838/12914/109689	7
MF	Dna Binding Transcription Activator Activity	H3K27me3	71/815	424/16788	2.46e-20	1e-16	8.15e-17	79233/22062/332937/21420/21419/21418/71069/20807/20682/20672/20671/20667/20666/20474/20473/20471/212712/12394/70673/18992/18988/18740/18508/18507/107586/18423/15379/14536/26424/18124/18227/21907/18029/18024/17863/16658/378435/16871/16870/16842/21847/22780/15436/15434/15422/15415/15410/15404/15110/230587/14461/56458/17300/14284/54713/260298/104156/13656/13655/226049/13393/13392/12609/12606/69743/1…	71
MF	Dna Binding Transcription Repressor Activity	H3K27me3	51/815	270/16788	3.76e-17	5.12e-14	4.15e-14	226442/11906/24136/73754/21815/21420/21418/76365/21384/64406/20687/20679/20230/58198/70779/70673/18508/107586/18426/18420/13864/21907/14912/12020/73181/67991/66830/17702/58805/16842/16371/56856/15438/15416/15399/15208/15205/15110/14581/74123/114142/108655/56458/17425/15221/54713/13984/12591/381319/12014/11568	51
MF	Dna Binding Transcription Factor Binding	H3K27me3	48/815	464/16788	6.38e-07	6.28e-05	5.1e-05	353310/329003/22062/21848/217410/21416/57752/20807/20779/20687/20682/20671/20181/19645/19255/70779/70673/18741/18740/18193/18124/18227/18024/20185/211329/17977/58805/327987/16909/16871/16842/54169/18519/15422/15404/15364/15361/15205/15110/14465/14461/108655/17300/12606/71458/116848/71093/11864	48
MF	Rna Polymerase Ii Specific Dna Binding Transcription Factor Binding	H3K27me3	38/815	346/16788	2.29e-06	0.000169836	0.000137865	22062/21848/217410/21416/57752/20807/20779/20687/20671/20181/19645/19255/18741/18740/18193/18124/18227/18024/20185/211329/17977/58805/327987/16909/16871/16842/54169/15364/15361/15205/15110/14465/14461/108655/17300/12606/116848/11864	38
MF	Insulin Receptor Binding	H3K27me3	8/815	22/16788	5.19e-06	0.000321292	0.000260811	20779/16370/16367/16336/16002/16001/14783/108686	8
MF	Beta Catenin Binding	H3K27me3	15/815	87/16788	1.72e-05	0.000805232	0.000653653	22330/21416/81004/20682/20671/110380/58198/19272/18227/329650/16842/56458/13544/18163/12385	15
MF	Transcription Coregulator Binding	H3K27me3	15/815	108/16788	0.000222604	0.00572051	0.00464367	20473/20471/20181/12399/18508/26424/18024/16909/16842/15361/15205/15110/14465/14461/12417	15
MF	Voltage Gated Cation Channel Activity	H3K27me3	17/815	142/16788	0.000529067	0.010918	0.00886279	14299/227632/16539/140492/16514/80906/211468/16511/16510/56543/99738/14813/12298/12296/12295/12293/58226	17
MF	Insulin Like Growth Factor Receptor Binding	H3K27me3	5/815	15/16788	0.000532048	0.0109519	0.00889027	216233/12703/16367/16002/14683	5
MF	Wnt Activated Receptor Activity	H3K27me3	5/815	16/16788	0.000743134	0.0138673	0.0112569	18763/14370/14369/14367/14365	5
MF	Protein Serine Threonine Kinase Inhibitor Activity	H3K27me3	7/815	33/16788	0.000873609	0.0155199	0.0125984	24064/55948/108099/18519/12580/12579/12577	7
MF	Sh3 Domain Binding	H3K27me3	15/815	123/16788	0.000909294	0.0158117	0.0128353	71943/58234/70432/235527/20218/29816/14784/53618/56226/14357/13491/238130/72685/226250/11502	15
MF	Insulin Receptor Substrate Binding	H3K27me3	4/815	10/16788	0.000915191	0.0158117	0.0128353	18753/16452/16001/14784	4
MF	Neurotrophin Binding	H3K27me3	4/815	10/16788	0.000915191	0.0158117	0.0128353	20661/18213/18211/18053	4
MF	Nuclear Receptor Binding	H3K27me3	16/815	138/16788	0.00108027	0.0181299	0.0147171	21848/21416/57752/20779/20181/18193/18124/18227/20185/211329/17977/327987/16842/15361/108655/116848	16
MF	Kinase Regulator Activity	H3K27me3	23/815	235/16788	0.00112314	0.0185796	0.0150822	22411/217410/71943/56274/24064/216233/12703/55948/108099/18183/211323/18519/16002/108071/12580/12579/12577/227210/218630/12428/73047/12156/226250	23
MF	Protein Tyrosine Kinase Binding	H3K27me3	13/815	101/16788	0.0011862	0.0193873	0.0157378	71609/19255/234779/18183/211323/17974/20218/16367/108071/14573/13669/238130/11876	13
MF	Receptor Serine Threonine Kinase Binding	H3K27me3	6/815	26/16788	0.00128273	0.0205137	0.0166522	20779/17130/64010/231014/12163/12156	6
MF	Protein Serine Threonine Tyrosine Kinase Activity	H3K27me3	36/815	438/16788	0.00146488	0.0224066	0.0181887	75607/223435/53416/56274/20779/11790/235344/170755/73086/56613/18754/18753/18711/230809/380698/18213/18211/667663/56717/17295/26412/65964/233328/16452/16001/14841/14360/14254/14184/78943/13841/13175/69562/240505/217866/108058	36
MF	Growth Factor Activity	H3K27me3	17/815	156/16788	0.00152796	0.022869	0.0185641	54635/18591/18183/211323/16449/16324/16156/16002/11692/14573/242316/14560/67112/14166/12163/12156/11876	17
MF	Signaling Adaptor Activity	H3K27me3	11/815	81/16788	0.00179068	0.0256684	0.0208365	71609/216233/58234/59009/64010/17974/20218/16367/14783/75547/226250	11
MF	Cyclin Dependent Protein Serine Threonine Kinase Inhibitor Activity	H3K27me3	4/815	12/16788	0.00199542	0.0276382	0.0224355	18519/12580/12579/12577	4
MF	Transmembrane Receptor Protein Kinase Activity	H3K27me3	11/815	83/16788	0.00218415	0.0292605	0.0237524	21813/21812/18213/18211/17295/268977/16001/14254/14184/13841/11479	11
MF	Cation Channel Activity	H3K27me3	28/815	325/16788	0.00242684	0.0312047	0.0253307	22065/116873/94249/110380/18763/18438/14299/227632/16539/140492/241769/16514/80906/211468/16511/16510/56543/99738/14813/110637/110835/12298/12296/12295/12293/58226/11418/101772	28
MF	Protein Serine Threonine Kinase Activity	H3K27me3	34/815	422/16788	0.00270385	0.0340986	0.0276798	75607/223435/21813/21812/53416/56274/11790/235344/170755/73086/56613/18754/18753/108099/18711/230809/380698/667663/56717/26412/65964/268977/233328/73914/14841/78943/13175/12675/69562/240505/217866/108058/75547/11479	34
MF	Bmp Receptor Binding	H3K27me3	4/815	13/16788	0.00277235	0.0345887	0.0280777	20779/231014/12163/12156	4
MF	Gamma Catenin Binding	H3K27me3	4/815	13/16788	0.00277235	0.0345887	0.0280777	21416/19272/16842/12385	4
MF	Growth Factor Binding	H3K27me3	15/815	138/16788	0.00288941	0.0355711	0.0288751	21813/21812/20661/18591/18213/18211/72293/18053/268977/16001/56213/14254/14184/13841/11479	15
MF	Kinase Inhibitor Activity	H3K27me3	10/815	74/16788	0.00295659	0.0361154	0.029317	217410/24064/12703/55948/108099/18519/12580/12579/12577/73047	10
MF	Postsynaptic Neurotransmitter Receptor Activity	H3K27me3	9/815	63/16788	0.00321971	0.0388736	0.031556	99296/108071/14813/110637/14407/14404/13492/13491/110835	9
MF	Receptor Tyrosine Kinase Binding	H3K27me3	10/815	75/16788	0.00326663	0.039315	0.0319143	71609/19255/18183/211323/17974/16367/14573/13669/238130/11876	10
MF	Voltage Gated Channel Activity	H3K27me3	19/815	197/16788	0.00343317	0.0404847	0.0328637	14299/227632/16539/140492/241769/16514/80906/211468/16511/16510/56543/99738/14813/12298/12296/12295/12293/58226/101772	19
MF	Scaffold Protein Binding	H3K27me3	9/815	65/16788	0.00399063	0.0443692	0.0360171	20779/58234/234779/238871/17974/16511/14360/12675/58226	9
MF	Notch Binding	H3K27me3	5/815	23/16788	0.00431648	0.0466856	0.0378974	208777/18128/16449/14357/13389	5
MF	Acetylgalactosaminyltransferase Activity	H3K27me3	6/815	33/16788	0.00462242	0.0491215	0.0398747	207839/108760/230145/269941/330671/330406	6
MF	Gated Channel Activity	H3K36me3	55/1097	330/16788	1.12e-10	2.4e-07	2.28e-07	171382/226025/13409/110380/20274/20272/110876/20265/20192/20191/18390/216749/270028/338370/240776/226922/140492/72413/16526/210741/16522/16519/80334/211468/170738/238271/57814/268345/98741/16439/242443/14811/14806/14805/14804/14803/14802/53623/14407/14406/14405/14402/14400/14397/14395/30952/12638/12296/12294/12293/12290/320508/320091/228432/243634	55
MF	Glutamate Receptor Activity	H3K36me3	13/1097	27/16788	3.13e-09	2.45e-06	2.32e-06	14823/108073/108071/108069/14816/242443/14811/14806/14805/14804/14803/14802/53623	13
MF	Passive Transmembrane Transporter Activity	H3K36me3	60/1097	464/16788	2.93e-07	0.000109511	0.000103878	329178/171382/225997/226025/22068/13409/208890/110380/20274/20272/110876/20265/20192/20191/18390/216749/270028/338370/240776/226922/140492/72413/16526/210741/16522/16519/80334/211468/170738/238271/57814/268345/98741/16439/242443/14811/14806/14805/14804/14803/14802/53623/14407/14406/14405/14402/14400/14397/14395/30952/12638/12296/12294/12293/12290/320508/11829/320091/228432/243634	60
MF	Ligand Gated Ion Channel Activity	H3K36me3	26/1097	138/16788	8.58e-07	0.000263622	0.000250063	171382/110380/20192/20191/140492/16522/16519/170738/16439/242443/14811/14806/14805/14804/14803/14802/53623/14407/14406/14405/14402/14400/14397/14395/30952/12638	26
MF	Transmitter Gated Channel Activity	H3K36me3	15/1097	57/16788	2.51e-06	0.000636109	0.000603392	242443/14811/14806/14805/14804/14803/14802/53623/14407/14406/14405/14402/14400/14397/14395	15
MF	Cation Channel Activity	H3K36me3	44/1097	325/16788	3.37e-06	0.000805865	0.000764417	329178/171382/225997/226025/22068/13409/110380/20274/20272/110876/20265/20192/20191/18390/270028/338370/240776/226922/140492/72413/16526/210741/16522/16519/80334/211468/170738/238271/57814/268345/98741/16439/242443/14811/14806/14805/14802/53623/30952/12296/12294/12293/12290/320508	44
MF	Gaba Gated Chloride Ion Channel Activity	H3K36me3	7/1097	13/16788	6.04e-06	0.00129991	0.00123305	14407/14406/14405/14402/14400/14397/14395	7
MF	Neurotransmitter Receptor Activity	H3K36me3	20/1097	101/16788	7.06e-06	0.00144639	0.001372	15557/15550/108071/14816/242443/14811/14806/14805/14804/14803/14802/53623/14407/14406/14405/14402/14400/14397/14395/12671	20
MF	Ligand Gated Anion Channel Activity	H3K36me3	8/1097	18/16788	7.86e-06	0.00155515	0.00147516	14407/14406/14405/14402/14400/14397/14395/12638	8
MF	Metal Ion Transmembrane Transporter Activity	H3K36me3	52/1097	423/16788	7.95e-06	0.00155515	0.00147516	171382/225997/226025/22068/13409/226999/20541/103098/218756/54403/94229/277468/69048/381417/171286/110380/20274/20272/110876/20265/20192/20191/18390/223473/270028/338370/240776/226922/140492/72413/16526/210741/16522/16519/80334/211468/170738/238271/57814/268345/98741/16439/242443/14811/14806/14805/12296/12294/12293/12290/320508/170759	52
MF	Postsynaptic Neurotransmitter Receptor Activity	H3K36me3	15/1097	63/16788	9.61e-06	0.00175959	0.00166909	108071/14816/242443/14806/14805/14804/14803/53623/14407/14406/14405/14400/14397/14395/12671	15
MF	Ionotropic Glutamate Receptor Activity	H3K36me3	8/1097	19/16788	1.28e-05	0.00215896	0.00204792	242443/14811/14806/14805/14804/14803/14802/53623	8
MF	Minus End Directed Microtubule Motor Activity	H3K36me3	8/1097	19/16788	1.28e-05	0.00215896	0.00204792	110350/237806/100101919/227058/627872/110082/381917/13411	8
MF	Extracellular Ligand Gated Ion Channel Activity	H3K36me3	15/1097	68/16788	2.56e-05	0.0036798	0.00349053	242443/14811/14806/14805/14804/14803/14802/53623/14407/14406/14405/14402/14400/14397/14395	15
MF	Neurotransmitter Receptor Activity Involved In Regulation Of Postsynaptic Membrane Potential	H3K36me3	12/1097	49/16788	5.5e-05	0.00686348	0.00651047	242443/14806/14805/14804/14803/53623/14407/14406/14405/14400/14397/14395	12
MF	Voltage Gated Channel Activity	H3K36me3	28/1097	197/16788	8.39e-05	0.00976146	0.0092594	13409/20274/20272/110876/20265/18390/338370/240776/226922/140492/16526/210741/16522/16519/80334/211468/170738/238271/57814/268345/98741/242443/14811/12296/12294/12293/12290/320508	28
MF	Calmodulin Binding	H3K36me3	28/1097	198/16788	9.18e-05	0.0105341	0.0099923	208898/20979/268980/20742/20541/20192/20191/19762/19418/19058/18795/102093/18679/18575/18573/667663/667772/17756/226922/140492/238271/544963/16348/14102/13143/214444/12326/11514	28
MF	Gaba Receptor Activity	H3K36me3	7/1097	22/16788	0.000356389	0.0310457	0.0294489	14407/14406/14405/14402/14400/14397/14395	7
MF	Voltage Gated Cation Channel Activity	H3K36me3	21/1097	142/16788	0.000360661	0.0310457	0.0294489	13409/18390/240776/226922/140492/16526/16522/16519/211468/170738/238271/57814/268345/98741/242443/14811/12296/12294/12293/12290/320508	21
MF	Benzodiazepine Receptor Activity	H3K36me3	5/1097	11/16788	0.000391123	0.032495	0.0308237	14407/14406/14405/14397/14395	5
MF	Dynein Light Intermediate Chain Binding	H3K36me3	8/1097	29/16788	0.000403923	0.032495	0.0308237	110350/237806/100101919/227058/627872/110082/381917/13411	8
MF	Actin Binding	H3K27ac	64/1344	435/16788	1.42e-06	0.000359197	0.000324082	22388/242687/22288/19230/58800/70549/64009/20742/68166/20411/71096/50873/217124/76448/100169/74189/215789/218194/18645/18643/170736/257632/270163/17920/338367/360013/17909/140781/26936/171531/194401/320878/17762/270058/17754/11426/77569/26557/57778/224014/13821/269587/13800/13518/13829/330938/54366/216033/12386/12385/78885/216961/23790/94040/12323/109624/12296/68743/108897/17356/11514/74117/23114…	64
MF	Tubulin Binding	H3K27ac	56/1344	368/16788	2.24e-06	0.000511542	0.000461534	218035/110012/21371/229521/20262/20866/54141/235626/19735/28193/52055/53869/50873/18472/18080/380684/83431/102103/17762/17756/270058/17754/11426/16574/16572/16570/668303/16565/16561/16560/16554/71206/76071/14609/56486/14360/235180/319670/13518/103967/13430/105000/330938/78785/76707/75786/103268/216274/12568/73420/227634/54126/16800/23805/11789/67269	56
MF	Sh3 Domain Binding	H3K27ac	26/1344	123/16788	3.83e-06	0.000698962	0.000630631	20402/242687/78610/209456/20975/104015/210274/216724/107746/30939/50873/17762/16331/14809/14784/13858/13800/14357/22240/13430/69601/76551/12927/11490/11350/329165	26
MF	Kinesin Binding	H3K27ac	13/1344	42/16788	1.48e-05	0.00197619	0.001783	29819/70834/380684/30957/16709/16594/16572/16561/16502/16490/13385/234094/11765	13
MF	Microtubule Binding	H3K27ac	42/1344	267/16788	1.81e-05	0.00222631	0.00200867	218035/110012/20866/54141/28193/53869/18472/18080/380684/83431/102103/17762/17756/270058/17754/11426/16574/16572/16570/668303/16565/16561/16560/16554/71206/76071/56486/319670/13518/103967/13430/78785/76707/75786/103268/216274/12568/73420/227634/16800/23805/11789	42
MF	Proline Rich Region Binding	H3K27ac	8/1344	17/16788	2.08e-05	0.00243828	0.00219992	22380/18643/17999/16443/74256/11785/11350/329165	8
MF	Ephrin Receptor Binding	H3K27ac	10/1344	28/16788	3.59e-05	0.00360329	0.00325103	217692/14784/14360/13640/13637/13636/108699/12568/224650/11350	10
MF	Transcription Coregulator Activity	H3K27ac	64/1344	486/16788	5.19e-05	0.00478584	0.00431797	80292/228880/66505/328365/52708/22215/27223/66597/22057/21885/66855/81004/68776/26901/268996/100043597/83797/20588/20586/67155/109108/20439/54650/58172/320271/50724/19663/19383/19303/50873/269966/211329/116870/68975/67219/327987/94275/14245/104263/30841/225876/99982/106931/108829/269424/53415/15258/15193/328572/13549/14357/70127/19708/12914/104625/12400/12396/100072/77578/109689/214855/93760/1178…	64
MF	Protein Phosphorylated Amino Acid Binding	H3K27ac	14/1344	54/16788	6.39e-05	0.00559626	0.00504916	20418/230126/18710/18708/18643/228866/17999/235497/100017/14784/50754/12929/29815/11350	14
MF	Protein Phosphatase Binding	H3K27ac	26/1344	145/16788	7.9e-05	0.00623025	0.00562118	97387/268980/20853/229512/19303/19281/71474/217124/228852/72590/18708/100169/74189/218194/17762/16451/242443/14784/13385/69601/80281/12015/56317/59008/52206/11514	26
MF	Phosphatase Binding	H3K27ac	31/1344	189/16788	9.9e-05	0.007299	0.00658544	232341/97387/268980/20853/229512/17127/26941/19303/19281/71474/217124/76448/228852/72590/18708/100169/74189/218194/17762/16451/242443/14784/13385/69601/80281/12952/12015/56317/59008/52206/11514	31
MF	Beta Catenin Binding	H3K27ac	18/1344	87/16788	0.000152778	0.00942163	0.00850056	21413/81004/17127/26941/19303/19281/50873/56637/14609/328572/71228/216033/12386/12385/67772/77578/23805/11789	18
MF	Dynactin Binding	H3K27ac	6/1344	12/16788	0.000157716	0.00947023	0.00854441	69178/18472/17762/56637/75665/12121	6
MF	Signaling Adaptor Activity	H3K27ac	17/1344	81/16788	0.000192413	0.0109078	0.00984144	70834/20411/210274/23921/64010/18708/94212/30957/100017/16706/26557/23881/71228/69601/12929/105844/329165	17
MF	Protein Phosphatase 2a Binding	H3K27ac	9/1344	29/16788	0.000302094	0.0145884	0.0131622	97387/268980/229512/72590/17762/242443/69601/80281/11514	9
MF	Tau Protein Binding	H3K27ac	11/1344	43/16788	0.000435827	0.0184157	0.0166154	19877/19053/233489/226778/17756/17754/19141/56637/14360/328572/12568	11
MF	Signaling Receptor Complex Adaptor Activity	H3K27ac	12/1344	50/16788	0.000457847	0.0187389	0.016907	70834/20411/210274/23921/64010/18708/30957/100017/26557/23881/71228/105844	12
MF	Nucleoside Triphosphatase Regulator Activity	H3K27ac	57/1344	456/16788	0.000505747	0.0202454	0.0182662	98910/223435/51789/74694/100855/14270/20563/74206/217692/20469/20166/74030/19735/71729/105670/320292/217944/107746/109905/19730/54189/73728/277360/269608/18015/270163/228355/107045/20403/16443/67839/26431/66691/13998/224014/30938/26382/105445/19347/105841/227801/243780/69601/19159/19158/108699/29815/109689/54126/16800/69632/234094/73910/99371/212285/347722/210933	57
MF	Transcription Coactivator Activity	H3K27ac	37/1344	263/16788	0.000548632	0.0212176	0.0191434	80292/328365/22215/66597/68776/26901/268996/100043597/83797/20588/20586/67155/109108/58172/19663/269966/211329/116870/68975/327987/94275/14245/99982/269424/53415/15258/328572/13549/14357/12914/104625/12400/77578/109689/93760/11785/11350	37
MF	Inositol Trisphosphate Phosphatase Activity	H3K27ac	5/1344	10/16788	0.000584323	0.0222213	0.0200489	104015/19062/16331/212111/234515	5
MF	Phosphatidylinositol Transfer Activity	H3K27ac	5/1344	10/16788	0.000584323	0.0222213	0.0200489	18830/19679/71795/56305/71764	5
MF	Guanyl Nucleotide Exchange Factor Activity	H3K27ac	32/1344	219/16788	0.000657063	0.0242794	0.0219058	223435/74030/105670/320292/217944/107746/109905/19730/73728/277360/269608/228355/20403/16443/66691/13998/224014/30938/26382/105445/19347/105841/227801/243780/19159/19158/29815/54126/16800/69632/234094/99371	32
MF	Cadherin Binding	H3K27ac	43/1344	327/16788	0.000861815	0.0296822	0.0267805	242687/19230/21873/20742/69178/56440/17254/67959/19281/72590/227937/233489/224020/18643/70584/18438/26936/11426/16709/16594/231659/66691/111173/13858/13855/22384/105445/69601/54366/216033/12386/12385/12929/75786/75608/22295/109624/233871/73910/11789/68743/17356/11477	43
MF	Transcription Coregulator Binding	H3K27ac	19/1344	108/16788	0.000879874	0.0299662	0.0270367	75079/232334/22196/66226/20586/17127/19401/19015/21652/18628/217166/17765/16478/15184/328572/77683/12914/71389/11622	19
MF	Microtubule Plus End Binding	H3K27ac	7/1344	21/16788	0.000885602	0.0299662	0.0270367	20866/18472/13518/78785/76707/75786/11789	7
MF	Actin Filament Binding	H3K27ac	31/1344	215/16788	0.00098965	0.0321443	0.0290018	22388/22288/19230/70549/64009/20742/217124/17920/338367/360013/17909/140781/26936/270058/11426/57778/13829/54366/216033/12386/12385/78885/216961/23790/94040/12296/108897/17356/74117/231148/11350	31
MF	G Protein Coupled Glutamate Receptor Binding	H3K27ac	5/1344	11/16788	0.00100076	0.0322323	0.0290812	26941/26558/26557/14360/103967	5
MF	Molecular Adaptor Activity	H3K27ac	48/1344	379/16788	0.00102246	0.0325865	0.0294008	76014/21873/64009/77053/58244/71116/77057/70834/20411/20619/83797/26941/210274/23921/18952/24050/64010/74370/18708/94212/380684/171531/17762/30957/17754/100017/16706/20403/16443/75678/26557/14784/23881/396184/14155/50754/66573/71228/69601/12929/12419/105844/12121/11773/11772/11765/109676/329165	48
MF	Gtpase Binding	H3K27ac	39/1344	295/16788	0.00132413	0.0391112	0.0352877	56449/73192/98910/170822/238799/74694/14270/20742/20166/19877/74030/109905/19349/52055/233489/18643/58869/19305/171531/194401/16211/230673/74105/66691/57778/13998/224014/30938/26382/111173/19347/23790/56699/75665/12121/16800/11765/17356/329165	39
MF	Phosphoprotein Binding	H3K27ac	16/1344	87/16788	0.00134615	0.039144	0.0353173	20418/230126/18710/18708/18643/228866/18472/17999/235497/100017/14784/50754/269587/12929/29815/11350	16
MF	Protein Macromolecule Adaptor Activity	H3K27ac	41/1344	315/16788	0.00136864	0.0394055	0.0355532	76014/21873/64009/77053/58244/71116/77057/70834/20411/20619/26941/210274/23921/64010/74370/18708/94212/380684/171531/17762/30957/17754/100017/16706/26557/14784/23881/396184/14155/50754/71228/69601/12929/12419/105844/12121/11773/11772/11765/109676/329165	41
MF	Phospholipid Binding	H3K27ac	55/1344	457/16788	0.00152302	0.0423799	0.0382368	217695/208898/19230/54525/229521/20742/69178/102141/69024/71982/56440/50724/73728/19156/277360/18830/109135/18805/18781/19679/71795/56305/18704/233489/18645/18643/108155/18015/17909/226778/17762/100017/16439/546134/235283/74105/333605/26382/14066/13855/269587/227801/69601/19159/234577/76524/66700/71764/12015/56297/212285/11818/218038/347722/107831	55
MF	Phosphotyrosine Residue Binding	H3K27ac	10/1344	43/16788	0.00173826	0.0462539	0.041732	20418/230126/18710/18708/18643/100017/14784/12929/29815/11350	10
