# Supplementary material for: The Hypothalamic Epigenetic Landscape in Dietary Obesity
Source: Adv Sci (Weinh). 2023 Dec 20;11(9):2306379. doi: 10.1002/advs.202306379 (PMC10916675; doi:10.1002/advs.202306379)
Supplement: Supplementary file 4 — Supplemental Table 3 [file ADVS-11-2306379-s006.xlsx]

## Sheet: Full profile information
Table S3 The trend analysis of histone modification during the treatment with HFD
H3K4me3	H1M_vs_C3M	H3M_vs_C3M	H6M_vs_C6M	Symbol	Profile		H3K27ac	H1M_vs_C3M	H3M_vs_C3M	H6M_vs_C6M	Symbol	Profile		H3K9me3	H1M_vs_C3M	H3M_vs_C3M	H6M_vs_C6M	Symbol	Profile		H3K27me3	H1M_vs_C3M	H3M_vs_C3M	H6M_vs_C6M	Symbol	Profile
1	-6.3208	-2.65708	-1.36497	Zfp963	P1		1	1.18722	2.88777	6.51294	Pgm1	P1		1	-7.20325	-1.97745	2.71373	Znhit2	P1		1	-7.07028	-3.24412	-2.07384	Zfp703	P1
2	-6.42643	-2.64982	-0.861024	Wt1	P1		2	-3.28523	-1.79356	1.06129	Mphosph9	P1		2	-2.87511	-1.41886	1.44073	Zmiz1	P1		2	-2.64296	-1.32753	1.22556	Wnk2	P1
3	-6.42643	-2.65708	1.68118	Slco6c1	P1		3	-6.90107	1.75532	3.08075	Mlph	P1		3	-2.43373	-1.00126	0.926633	Zic5	P1		3	-7.23901	-2.42173	2.70276	Ube2e2	P1
4	-5.9477	-3.40868	-1.91357	Naxe	P1		4	-1.20136	1.75265	6.51294	Mir128-2	P1		4	-3.50445	-1.12405	1.38549	Zfp598	P1		4	-3.41052	-1.82385	-0.594747	Tmem121b	P1
5	-5.9477	-3.12155	1.30599	Klra22	P1		5	-1.05336	1.87564	2.94682	Krba1	P1		5	-3.45828	-1.22086	2.31581	Zfp592	P1		5	-7.15711	-2.37875	2.70276	Tent2	P1
6	-5.9477	-3.34208	-1.8785	Grid2ip	P1		6	1.1488	2.52777	6.51294	Kpnb1	P1		6	-2.89051	-1.51106	1.3035	Zfp503	P1		6	-3.64519	-2.48075	1.62533	Tbl1xr1	P1
7	-6.93596	-1.76514	-0.56587	Gm6345	P1		7	-1.75139	1.58652	3.48096	Hhatl	P1		7	-3.37891	-1.60353	2.31581	Zfp358	P1		7	-6.39863	-2.10064	1.67702	Stimate	P1
8	-3.03437	-1.20586	0.821477	Fancl	P1		8	-6.83128	-1.24493	3.74136	Cep97	P1		8	-2.34627	-0.790674	0.890821	Zfp217	P1		8	-6.97788	-2.11945	2.70276	Srf	P1
9	-6.42643	-2.76271	3.82628	Cd46	P1		9	-1.81989	2.26034	3.74136	Ccdc12	P1		9	-4.09522	-1.26655	2.78377	Zbtb45	P1		9	-6.87917	-3.05289	-1.65251	Smg7	P1
10	-2.95269	1.25812	1.97903	Zfp982	P2		10	-5.97911	-3.05993	-1.57366	Aldh6a1	P1		10	-2.52137	-1.28205	4.06247	Zbtb1	P1		10	-7.31651	-3.04271	-1.66326	Shtn1	P1
11	-6.20683	2.04507	2.22578	Zfp936	P2		11	-5.97911	-3.15246	-1.13303	Aifm2	P1		11	-2.41768	-1.24454	1.2499	Yy1	P1		11	-2.50084	-1.39553	1.62533	Setbp1	P1
12	-3.03437	-1.52632	-0.868625	Wdr90	P2		12	-6.10274	-2.23567	3.33071	3930402G23Rik	P1		12	-3.45828	-1.65757	1.73736	Wnk2	P1		12	-3.20471	-1.6435	1.57559	Rgs12	P1
13	-6.3208	1.90868	2.11529	Vmn2r56	P2		13	-0.82072	1.46092	-1.24347	Zmynd8	P3		13	-2.40307	-1.11393	1.97072	Vkorc1l1	P1		13	-6.39863	-1.63629	2.27374	Raph1	P1
14	-2.85564	2.46469	1.80415	Vmn1r235	P2		14	-1.07313	3.17564	-3.11885	Zfp410	P3		14	-2.30331	-0.935816	1.22262	Vav3	P1		14	-3.41534	-2.15474	-1.0926	Prrxl1	P1
15	-2.09222	2.04507	1.67284	Sult2a8	P2		15	2.89471	5.27867	-0.674088	Zfp219	P3		15	-2.95281	-1.19988	1.0573	Vamp5	P1		15	-7.15711	-2.06719	-0.778522	Oxtr	P1
16	-2.85564	-1.17621	-0.809178	Smn1	P2		16	-2.76028	2.52777	-6.55966	Utp6	P3		16	-3.15224	-1.41628	2.09515	Usp7	P1		16	-7.07028	-2.29187	1.66888	Nudt19	P1
17	1.90598	3.90699	2.9263	Rasgrf2	P2		17	-0.993284	2.39711	-1.71705	Tuba1a	P3		17	-2.66445	-1.20846	2.08206	Uri1	P1		17	-3.59781	-2.25672	-1.11382	Ntng1	P1
18	-3.03437	-1.5031	-0.692861	Pear1	P2		18	3.41588	4.84277	-0.332776	Tnk2	P3		18	-2.98313	-1.60353	1.78359	Unkl	P1		18	-5.19809	-2.1715	-0.858246	Notch1	P1
19	-5.9477	-3.19887	-2.93888	Eif2ak4	P2		19	1.20256	3.05854	1.60827	Tmem178b	P3		19	-4.01315	-1.50142	2.28253	Ubr3	P1		19	-7.31651	-3.82577	-1.36244	Nacc1	P1
20	-6.3208	2.48956	2.05775	Cyp2c53-ps	P2		20	3.04614	4.20915	-3.33887	Tmem170b	P3		20	-3.51353	-1.26655	6.63793	Ube2w	P1		20	-6.39863	-3.48098	-2.07384	Lrrc42	P1
21	-3.33659	-1.76514	-1.77229	Cyp2c29	P2		21	-2.49574	1.86839	-1.57366	Tmem169	P3		21	-2.66445	-1.20846	1.93953	Trim7	P1		21	-2.83177	-1.56271	1.80466	Lingo2	P1
22	-6.42643	-1.136	-0.654377	Cyb5r4	P2		22	-1.09537	2.52777	-2.06858	Tmbim6	P3		22	-2.84212	-1.66555	0.959922	Tox2	P1		22	-7.59057	-1.82541	2.41645	L3mbtl3	P1
23	-6.3208	-2.65708	-2.31341	Abhd3	P2		23	3.1737	4.8518	3.48096	Sycp1	P3		23	-2.87511	-1.18072	1.96775	Tnpo1	P1		23	-6.39863	-2.57198	-1.3947	Khdrbs1	P1
24	-6.08307	2.87633	1.97903	1700001F09Rik	P2		24	-1.05987	3.65388	1.97966	Stard6	P3		24	-3.13031	-1.41886	1.25799	Tmem64	P1		24	-6.65881	-2.83238	-1.01193	Kcns2	P1
25	1.6953	3.90699	-1.67831	Zscan25	P3		25	1.50911	4.11055	2.27905	Snx1	P3		25	-2.79154	1.31286	2.49307	Tmem259	P1		25	-7.07028	-2.37875	-1.03659	Kcnn2	P1
26	1.39913	3.01264	-1.38719	Zic4	P3		26	-1.32682	3.17564	2.10062	Snap23	P3		26	-2.98313	-1.84995	7.55705	Tmem245	P1		26	-6.77319	-4.15311	-2.31207	Hnrnpll	P1
27	1.76374	2.87633	1.06329	Zfp985	P3		27	0.918298	7.47641	-2.1926	Slc37a1	P3		27	-2.84199	-1.24742	1.20355	Tmem238	P1		27	-2.53776	-1.51991	2.09527	Hip1r	P1
28	0.946034	2.59485	-0.774878	Zfp655	P3		28	1.76357	4.4569	1.15224	Slc35e2	P3		28	-3.62434	-1.88784	1.44073	Tmem11	P1		28	-7.52678	-3.70084	-2.19787	Gpr85	P1
29	1.15199	4.19402	-0.654377	Zfp580	P3		29	1.1488	3.43189	-2.41263	Sgk1	P3		29	-4.24657	-1.92355	1.76052	Tjp2	P1		29	-6.65881	-2.83238	-1.43743	Gm13275	P1
30	-2.85564	2.46469	-2.15637	Zfp369	P3		30	-0.822579	3.65388	-1.24347	Setd4	P3		30	-2.53383	-1.24742	2.39648	Tjp1	P1		30	-6.87917	-2.29962	1.67702	Glcci1	P1
31	1.34109	4.05763	-0.991592	Zfp148	P3		31	-0.94333	2.61304	-2.28994	Scrn1	P3		31	-2.48709	-1.15996	1.2499	Tex15	P1		31	-6.53458	-2.61181	-1.2476	Ep400	P1
32	0.869	1.90029	-0.894379	Ywhab	P3		32	-1.73199	1.31842	-2.36342	Scn3b	P3		32	-6.94218	-2.66783	3.15893	Tcf20	P1		32	-2.14301	-0.91199	1.39011	Ctnnd2	P1
33	1.08668	3.01264	-1.14235	Wnt3a	P3		33	3.3876	4.78515	2.27905	Sall3	P3		33	-2.73814	-1.73453	1.62962	Tbkbp1	P1		33	-6.39863	-3.48098	4.23484	Ces5a	P1
34	0.784981	3.01264	-0.504977	Wdr43	P3		34	-1.10223	2.32517	-1.8878	Rmst	P3		34	-2.48129	-1.11393	1.16305	Tbc1d12	P1		34	-3.24569	-1.92571	-0.64325	Cdc42ep1	P1
35	-6.3208	1.75472	-1.77229	Vmn2r106	P3		35	-6.32213	3.11198	-2.99482	Rian	P3		35	-2.50072	-0.911185	1.26321	Syt2	P1		35	-6.39863	-2.57198	2.82709	Cdc34	P1
36	0.697874	2.29646	-0.510795	Unc5a	P3		36	3.41924	4.48884	-0.276269	Ppp4r1	P3		36	-1.52725	1.42787	2.52146	Steap1	P1		36	-7.46004	-3.63407	-2.34284	Btbd11	P1
37	0.820497	3.90699	-0.875915	Ube3a	P3		37	-1.14603	1.52205	-1.371	Pik3r3	P3		37	-2.65371	-0.980994	1.53668	St6galnac2	P1		37	-6.65881	-2.83238	2.01334	Baz2a	P1
38	1.73561	3.29968	-2.80183	Ubac2	P3		38	1.05754	2.52777	-0.998343	Pak4	P3		38	-7.07861	-1.85307	1.32748	Srsf7	P1		38	-2.62507	-1.48517	3.47584	1700025G04Rik	P1
39	0.917999	2.61534	-0.879034	Trim8	P3		39	3.1388	4.17066	-1.20925	Otp	P3		39	-2.94019	-1.089	1.27925	Spats2l	P1		39	3.19631	6.18572	1.95678	Zfp759	P3
40	0.772621	2.84442	-0.41022	Trappc14	P3		40	3.50966	4.90996	-2.99482	Nudt10	P3		40	-7.42425	-1.62982	2.23245	Sp1	P1		40	-6.97788	-1.88723	-6.76647	Zfp706	P3
41	0.917678	3.90699	-0.83411	Tcf20	P3		41	-1.25839	2.21922	-2.06858	Nckap5	P3		41	-3.47708	-0.911185	1.27717	Sort1	P1		41	-2.18415	1.24218	-2.6955	Zfp516	P3
42	0.768271	2.29646	-0.668206	Taf11	P3		42	-1.94288	1.92145	-6.32143	Mrpl42	P3		42	-4.24657	-2.92833	7.0131	Snx3	P1		42	-3.42629	-2.11313	-6.44785	Zfp385a	P3
43	1.42934	3.01264	-0.88558	Tada1	P3		43	-0.960583	2.52777	-1.57366	Mpp2	P3		43	-2.84212	-1.04019	1.61272	Smox	P1		43	-7.07028	-2.29187	-6.66788	Zfp319	P3
44	0.997534	3.53897	-0.774274	Syncrip	P3		44	1.33779	3.65388	-1.57366	Mmp16	P3		44	-2.22609	1.61118	3.77651	Smad7	P1		44	-6.77319	-3.85584	-6.18812	Zdhhc5	P3
45	0.708539	1.75803	-0.639349	St3gal5	P3		45	1.13673	3.11198	-3.11885	Mlh1	P3		45	-2.58679	-1.58338	2.28253	Sltm	P1		45	-6.65881	-2.83238	-6.85875	Wdr20	P3
46	0.885641	2.84442	-1.09055	Sqle	P3		46	-1.54674	1.58652	-6.18573	Mir3093	P3		46	-2.98313	-1.8211	2.36452	Slc38a2	P1		46	-3.49304	-1.19636	-2.21785	Wapl	P3
47	0.977714	2.04507	-0.512159	Sptb	P3		47	2.82716	3.87706	-0.996593	Mir3083	P3		47	-3.73452	-1.62982	6.63793	Slc35g2	P1		47	-6.97788	-2.19942	-3.46117	Vwa5b2	P3
48	1.57405	2.84442	-0.743662	Spag9	P3		48	-1.11725	2.57922	1.56792	Mbnl2	P3		48	-2.56275	-1.55138	1.37777	Slc35f3	P1		48	-2.84542	2.19258	-3.53487	Ubr3	P3
49	0.987848	2.61534	-0.84899	Smc3	P3		49	2.14118	3.17149	-2.51122	Lrrc36	P3		49	-4.14477	-1.50142	1.29989	Slc35e3	P1		49	-3.55683	-0.841651	-2.34284	Ube2q2	P3
50	1.13889	3.01264	-1.24287	Smap2	P3		50	-1.41081	1.09275	-2.30681	Lpin1	P3		50	-3.3737	-1.52374	1.73736	Slc35a3	P1		50	-2.94414	-1.63073	-2.71443	Trim8	P3
51	-6.42643	2.27899	-1.21074	Skint8	P3		51	-1.38209	1.31842	-6.18573	Lmo3	P3		51	-3.3737	-1.11393	2.25963	Shoc2	P1		51	-3.35631	-1.82541	-2.90972	Tmod1	P3
52	-6.20683	2.80004	-0.882887	Skint4	P3		52	-6.32213	7.61318	2.17988	Lars	P3		52	-2.40307	-1.2281	1.34721	Sfpq	P1		52	-2.94414	-1.37992	-6.56205	Tmem259	P3
53	1.38309	3.01264	-1.68445	Shprh	P3		53	1.96097	8.15144	0.70424	Klc2	P3		53	-3.00512	-1.52715	1.7985	Sfmbt1	P1		53	-6.65881	-2.83238	-6.76647	Tmem237	P3
54	0.653288	2.87633	-0.407262	Sgk3	P3		54	-1.62607	2.26034	-3.11885	Kctd7	P3		54	-2.8167	-1.14384	1.654	Setd3	P1		54	-3.7463	-0.956384	-2.13467	Tmem158	P3
55	1.22678	3.90699	-0.970739	Setd5	P3		55	3.08381	4.25682	-0.268045	Inpp5a	P3		55	-3.51353	-2.37593	1.83453	Sesn1	P1		55	-6.87917	-2.70805	-6.66788	Thap1	P3
56	0.972766	3.90699	-1.15257	Scn8a	P3		56	-2.31936	3.65388	-3.11885	Il16	P3		56	-7.07861	-2.25155	2.31581	Sdhaf2	P1		56	-6.39863	2.8591	-3.24814	Tgif1	P3
57	1.1361	3.01264	-0.641794	Samd4b	P3		57	0.958687	3.11198	-1.8878	Hsd17b4	P3		57	-3.25245	-1.97745	2.46546	Sbf1	P1		57	-7.39006	-1.67429	-2.87764	Tgfbr2	P3
58	0.649658	1.90029	-1.14995	Ryr2	P3		58	-1.14951	7.47641	1.53193	Gramd1b	P3		58	-7.42425	-2.19803	2.10844	Sapcd2	P1		58	-6.65881	-2.83238	-6.56205	Tbc1d4	P3
59	1.07431	2.84442	-1.4527	Rusc2	P3		59	-3.21109	3.11198	-2.41263	Gpr165	P3		59	-2.73814	-1.15807	1.27717	Rybp	P1		59	-2.98314	-1.231	-2.54826	Specc1	P3
60	-1.13024	1.90029	-1.10676	Rtn4rl1	P3		60	-1.75139	3.11198	-6.55966	Gm7819	P3		60	-7.20325	-2.66783	1.2499	Rxrb	P1		60	-6.39863	-2.01868	-8.1732	Sox2ot	P3
61	1.02426	2.84442	-0.774727	Rreb1	P3		61	-2.31936	1.59672	-1.43204	Gm4792	P3		61	-3.51353	-1.66555	2.58576	Rufy1	P1		61	-2.20783	-1.02537	-3.12397	Sort1	P3
62	1.08222	2.29646	-0.855162	Ptma	P3		62	-1.60627	3.11198	-3.23305	Get3	P3		62	-3.46594	-1.50142	2.50716	Rock2	P1		62	-2.66264	-1.37992	-2.4179	Snap91	P3
63	2.47036	3.90699	-3.93361	Prpf3	P3		63	2.12509	3.65388	-2.69023	Frem1	P3		63	-2.3672	-1.29488	3.53691	Rnf165	P1		63	-4.20048	-1.54637	-2.99812	Rnf225	P3
64	0.893087	2.46469	-0.390563	Pou4f1	P3		64	1.97759	2.97884	-0.537802	Fcho1	P3		64	-3.73452	-2.19803	2.99201	Ring1	P1		64	-6.77319	-2.39354	-6.66788	Rexo2	P3
65	1.08014	4.19402	-2.86996	Polr1d	P3		65	2.24983	5.52684	2.1994	Eci2	P3		65	-2.68527	-1.52374	2.91996	Rilpl1	P1		65	-2.88401	-1.66676	-2.86424	Rdx	P3
66	1.79609	2.91398	-6.51596	Pisd-ps1	P3		66	-1.26385	3.30056	2.01866	Dnm3	P3		66	-3.10175	-1.96511	1.64206	Rictor	P1		66	-3.50077	6.18572	-0.97963	Prss12	P3
67	1.0638	2.84442	-1.88126	Pik3r1	P3		67	1.96099	3.57472	0.616233	Dnajc13	P3		67	-3.27236	-1.57759	2.46546	Rhou	P1		67	-6.87917	-1.53195	-6.18812	Prrg3	P3
68	0.974616	6.88148	-0.442251	Phf21b	P3		68	-2.42565	1.58652	-3.11885	Dglucy	P3		68	-2.59501	-1.07493	2.11741	Reln	P1		68	-3.95606	2.04396	-1.56957	Pou2f3	P3
69	0.644024	2.29646	-3.06938	Pds5b	P3		69	-0.960583	3.65388	-1.64184	Dctn4	P3		69	-2.79154	-1.62982	3.68731	Rcan2	P1		69	-6.53458	-2.15474	-3.23818	Pdcd2l	P3
70	1.06661	2.84442	-0.523836	Otud4	P3		70	4.38014	7.7381	3.61703	Cyp2j8	P3		70	-2.68527	-1.07493	2.09515	Rbpj	P1		70	-4.35201	-2.17963	-6.44785	Pcolce2	P3
71	0.902573	2.84442	-0.823921	Olig1	P3		71	-6.32213	2.71897	-2.84946	Ctnna3	P3		71	-2.44841	-0.93238	1.3035	Rassf3	P1		71	-7.87302	-1.22412	-2.93564	Pax6	P3
72	1.05046	3.90699	-0.819904	Nt5c2	P3		72	-1.42373	2.10924	-2.99482	Coro7	P3		72	-2.38048	-0.741237	1.53988	Rapgef5	P1		72	-6.39863	-1.78845	-6.18812	P2rx4	P3
73	0.795208	1.90868	-0.642734	Nsd3	P3		73	2.77023	4.12264	-0.581795	Clmn	P3		73	-3.96142	-1.99629	1.54065	Rai14	P1		73	-3.20527	-1.48517	-3.03869	Ovol1	P3
74	1.13191	2.46469	-0.466649	Nr4a1	P3		74	0.717721	1.75265	-1.4634	Cipc	P3		74	-2.41587	-1.11248	0.947076	Rab11fip1	P1		74	-2.94414	-1.39553	-2.71443	Nsd1	P3
75	1.73561	6.88148	-0.510447	Nr2f1	P3		75	2.25451	3.82268	-3.11885	Cdk7	P3		75	-1.99047	1.81064	7.63067	Pygo1	P1		75	-3.41534	-2.15474	-5.35879	Nr5a2	P3
76	-7.07239	7.01787	2.05775	Nlrp9b	P3		76	-1.69885	3.97379	2.59834	Cdk5	P3		76	-2.55455	-1.26655	0.961359	Pxdc1	P1		76	-3.03654	-1.96954	-3.70341	Nfic	P3
77	0.612701	2.06852	-2.77392	Naaladl2	P3		77	-2.31369	7.47641	-2.51122	Cc2d2a	P3		77	-2.75991	-0.955552	1.46306	Ptprn2	P1		77	2.13989	6.32142	-2.31207	Naip6	P3
78	0.717217	2.29646	-0.756978	Mreg	P3		78	1.38114	3.82268	1.05311	Castor2	P3		78	-7.20325	-2.92833	1.83453	Ptpn5	P1		78	-2.84542	6.32142	-3.81115	Myo3a	P3
79	0.959056	4.05763	-0.480142	Mcm9	P3		79	3.23031	4.3425	-0.475688	Camk2b	P3		79	-2.73814	-1.15807	1.80905	Ptbp2	P1		79	-7.23901	-2.85963	-6.32382	Mthfd2	P3
80	0.746812	1.90868	-2.0048	Mapk4	P3		80	-1.22293	3.97379	2.1994	Cacnb2	P3		80	-3.25245	-2.11543	2.31581	Psen2	P1		80	-2.66264	-1.44532	-2.4897	Mlxipl	P3
81	3.42991	7.01787	-2.33681	Lsamp	P3		81	1.13161	2.33424	0.929444	Cacna1g	P3		81	-2.65834	-1.18072	1.12734	Pou3f2	P1		81	-3.42629	-1.63629	-3.04308	Mfsd6	P3
82	0.858295	4.05763	-1.56758	Lrch3	P3		82	-1.81989	2.33424	-3.23305	Cacna1e	P3		82	-2.58679	-1.41628	2.46546	Pnrc1	P1		82	-2.84542	2.8591	-1.62163	Mfsd4b2	P3
83	0.824799	1.90029	-0.375523	Lpgat1	P3		83	2.10612	3.74715	-0.643551	Bbc3	P3		83	-2.06443	-1.03734	1.53794	Plxna1	P1		83	-2.93442	-1.71719	-3.12397	Magi3	P3
84	-5.9477	1.81212	-1.43636	Lipo2	P3		84	2.09248	7.85305	-3.11885	B230303A05Rik	P3		84	-3.11529	-1.85307	1.84702	Plekhh3	P1		84	-2.8713	-1.10507	-6.66788	Lrg1	P3
85	0.735044	2.29646	-0.456708	Lifr	P3		85	-1.89861	2.26034	-3.33887	Atp5md	P3		85	-2.76439	-1.42065	1.21498	Pi4k2b	P1		85	-6.65881	-1.892	-2.99994	Kcnh8	P3
86	-2.02052	3.09726	1.20373	Klrh1	P3		86	-0.980691	2.06031	-2.77204	Ap2m1	P3		86	-3.15224	-1.26655	1.12598	Penk	P1		86	-6.77319	-2.27907	-6.18812	Kbtbd11	P3
87	0.571141	4.43332	-6.29619	Klhdc10	P3		87	-2.67328	7.61318	2.94682	Ano3	P3		87	-3.83634	-1.29488	1.83453	Pcolce2	P1		87	-2.84542	2.41261	-2.84657	Irak3	P3
88	0.947573	3.90699	-0.563017	Kdm3b	P3		88	1.42707	3.21343	2.10062	Ank2	P3		88	-3.38889	-1.85307	1.12598	P3h4	P1		88	-6.87917	-3.05289	-7.10471	Impa2	P3
89	0.784499	3.90699	-0.47831	Jarid2	P3		89	0.846604	2.04102	0.617377	Ablim2	P3		89	-3.30359	-1.15807	1.97072	P3h3	P1		89	-2.10946	-1.00735	-2.02872	Htra1	P3
90	-7.00579	3.01264	-6.03682	Islr2	P3		90	0.865178	2.52202	-0.724987	4933406C10Rik	P3		90	-3.30359	-1.42065	1.47114	Otud1	P1		90	-2.62507	6.32142	-1.57903	Hoxd3os1	P3
91	1.11615	3.16329	-1.68564	Ilrun	P3		91	1.50319	2.71897	2.01866	Ube4b	P2		91	-3.46594	-1.908	1.42466	Nub1	P1		91	-3.12929	2.8591	0.987416	Hoxb7	P3
92	0.528249	2.46469	-0.56587	Igdcc3	P3		92	0.646815	2.71897	2.83236	Sugt1	P2		92	-2.53156	-0.817459	0.907566	Nrxn1	P1		92	-2.72125	-1.40323	-2.62913	Haspin	P3
93	0.797617	6.88148	-0.399132	Homer1	P3		93	-1.78664	1.92145	2.39352	Stmn3	P2		93	-2.87511	-1.29488	1.7769	Nrg4	P1		93	-2.36489	6.66548	-2.07384	Gvin2	P3
94	1.04804	2.61534	-0.749859	Hivep2	P3		94	0.987729	2.52777	2.01866	Srgap2	P2		94	-7.42425	-2.19803	1.85715	Nrbf2	P1		94	-3.41534	-1.99459	-3.6216	Grik4	P3
95	0.819469	3.01264	-0.956405	Hdac5	P3		95	-1.03347	2.71897	3.05287	Slc35c2	P2		95	-4.52057	-1.8211	1.62962	Ndst3	P1		95	-2.36489	2.19258	-1.57903	Gm13057	P3
96	-5.9477	4.05763	-2.92555	Grm5	P3		96	1.84518	3.17564	3.48096	Slc30a6	P2		96	-2.31984	-1.03325	1.53988	Nacc2	P1		96	-7.59057	-1.66971	-4.23052	Gabrg3	P3
97	1.17685	2.84442	-0.40407	Grb2	P3		97	-1.38652	2.41042	2.27905	Rprd1b	P2		97	-4.09522	-1.84995	3.26505	Nacc1	P1		97	-7.23901	-1.48517	-6.94548	Gabpb1	P3
98	0.782485	2.84442	-0.838446	Gng10	P3		98	1.03873	2.41042	1.41604	Pnma2	P2		98	-2.30946	-1.15807	1.65916	Mtln	P1		98	-1.9335	2.9948	-2.65743	Foxp2	P3
99	0.843592	2.04507	-0.47946	Gnb1	P3		99	-1.92664	2.92078	2.59834	Pam16	P2		99	-2.67288	-1.52374	7.11921	Mta1	P1		99	-3.42629	-1.39553	-2.99812	Foxk1	P3
100	1.74586	2.82887	-0.696398	Gm23284	P3		100	-1.32375	2.47628	1.68239	Necap2	P2		100	-3.30359	-1.3441	2.08206	Msantd3	P1		100	-3.53957	-1.88013	-3.68963	Fgf11	P3
101	1.76374	3.01264	1.67641	Gm2101	P3		101	-1.3644	2.15637	1.63627	Hif3a	P2		101	-2.16634	-1.15807	2.30405	Misp3	P1		101	-6.39863	6.18572	-2.28656	Fezf2	P3
102	2.85003	3.90699	-2.99926	Glt1d1	P3		102	-7.3634	2.26034	1.40321	Gm15663	P2		102	-2.68527	-1.52374	1.49623	Mir760	P1		102	-4.15998	-1.20709	-2.27764	Fam171a2	P3
103	1.58503	3.01264	-0.519478	Fsd1l	P3		103	1.1096	2.47628	1.63071	Enpp2	P2		103	-3.10175	-1.96511	2.49307	Mir1199	P1		103	-6.77319	-2.39354	-6.76647	Eif4g2	P3
104	0.73977	2.84442	-0.806329	Fryl	P3		104	-1.33089	1.92145	2.39352	Dmpk	P2		104	-2.75991	-1.62982	2.4421	Map4k4	P1		104	-2.40844	-1.37992	-2.4179	Dtx1	P3
105	1.57856	2.84442	-2.02165	Frmd4b	P3		105	2.25106	3.65388	3.2441	Dennd3	P2		105	-3.28629	-1.3441	1.97072	Map4k2	P1		105	-6.39863	-2.57198	-6.18812	Dock4	P3
106	0.757466	2.48016	-0.885997	Fmnl2	P3		106	-2.06976	1.75265	1.56792	Cul9	P2		106	-3.62825	-2.49043	2.46546	Lzts2	P1		106	-7.52678	-1.77307	-3.12854	Dipk1b	P3
107	-5.9477	1.90029	-3.04998	Eml6	P3		107	-1.48018	1.90642	1.97966	Csrp1	P2		107	-3.00019	-1.73453	1.83453	Lingo3	P1		107	-3.12929	-1.7063	-2.96164	Ddit4l	P3
108	1.07596	2.29646	-1.07534	Eif4h	P3		108	-1.98282	2.88777	2.94682	Chd8	P2		108	-2.39413	-1.03734	1.3499	Lifr	P1		108	-3.04751	-0.858482	-2.10945	Dbx2	P3
109	1.1219	2.46469	-0.869659	Eif4g3	P3		109	-1.10455	2.15637	2.01866	Bphl	P2		109	-2.24469	-0.716506	1.20312	Lhx2	P1		109	-3.35631	-2.29962	-6.32382	Cyhr1	P3
110	0.758892	1.90868	-0.579824	Dnaaf9	P3		110	0.787229	1.99909	1.04509	Actr3	P2		110	-1.97621	-0.62934	1.0811	Lbx1	P1		110	-2.84542	2.7093	-2.76707	Cnpy1	P3
111	-6.3208	2.46469	-2.3352	Defb7	P3		111	-1.11034	2.52777	2.27905	Acad11	P2		111	-1.86535	-0.862484	1.02237	Klf2	P1		111	3.06049	6.32142	-2.71443	Clec4a2	P3
112	-2.5247	6.88148	1.54835	Defa27	P3		112	2.58988	-6.63192	2.27905	Zfyve27	P4		112	-2.50072	-1.14384	1.53514	Kcnn1	P1		112	-2.35883	-1.15306	-7.10471	C130021I20Rik	P3
113	1.93146	4.31863	-0.820096	Csmd2	P3		113	0.705697	-1.76502	3.61703	Zfyve1	P4		113	-3.87815	-0.935816	1.74818	Kcnk6	P1		113	-6.39863	-2.57198	-6.76647	Btbd10	P3
114	0.776219	2.21917	-0.992417	Cpne1	P3		114	2.7318	1.46454	2.83236	Xpnpep1	P4		114	-3.21778	-1.38541	1.3035	Kbtbd13	P1		114	-6.65881	-3.74138	-6.32382	Bcor	P3
115	-5.9477	1.27838	-2.56772	Clec4a2	P3		115	2.42724	-1.4454	3.48096	Wdyhv1	P4		115	-3.08105	-1.52374	2.08206	Iqgap2	P1		115	-3.12337	-1.81006	-3.12854	Artn	P3
116	-2.75723	2.84442	-1.48591	Catsperb	P3		116	1.66564	-2.05042	3.33071	Wdr25	P4		116	-2.49057	-0.937796	1.53323	Insm2	P1		116	2.39984	6.18572	-2.07384	Art2b	P3
117	0.962493	2.48016	-0.403887	Bcr	P3		117	-2.53209	-6.7052	2.57196	Utp23	P4		117	-5.13889	-1.67346	1.53514	Igdcc3	P1		117	-3.00153	-1.83689	-2.99994	Arnt2	P3
118	1.40703	2.84442	-1.27224	Atxn7l2	P3		118	1.8198	-7.02436	2.83236	Tsga10	P4		118	-4.01315	-1.33432	3.82349	Hspa12b	P1		118	-2.66264	3.11883	-7.10471	Akap13	P3
119	0.663513	2.84442	-2.06575	Asic2	P3		119	-3.08652	-6.7052	2.83236	Tcte1	P4		119	-1.80861	-0.59378	0.689176	Hoxd11	P1		119	-3.39674	-1.18114	-2.99812	Ak4	P3
120	1.07215	3.01264	-0.519738	Arhgap39	P3		120	2.39584	-1.50666	0.446201	Tcf25	P4		120	-2.41768	-1.24742	2.77753	Hace1	P1		120	-2.62979	-1.4415	-6.85875	Agap1	P3
121	0.791563	2.84442	-0.442251	Ap2a2	P3		121	1.21564	-7.54703	3.74136	Tbccd1	P4		121	-3.44055	-2.27793	1.27717	H2ac12	P1		121	2.13989	3.33885	-2.86424	4930504C09Rik	P3
122	1.14619	6.88148	-2.24855	Adgrl1	P3		122	-2.79957	-6.96592	-3.23305	Sv2c	P4		122	-2.23269	-0.935816	1.25799	Gxylt2	P1		122	-4.03116	-2.31138	-1.96663	Zfyve9	P2
123	1.01972	3.90699	-0.921437	Adcy6	P3		123	-2.06976	-6.84144	-3.33887	Spin4	P4		123	-3.31409	-1.25852	1.75638	Gm21671	P1		123	-1.96802	-0.911565	-1.73392	Zfta	P2
124	2.85003	4.05763	-4.55939	Adamts9	P3		124	1.69467	-2.4381	0.559649	Spag1	P4		124	-2.19325	-1.18072	0.804456	Gbx2	P1		124	-3.03654	-1.72318	-1.72242	Zfr	P2
125	0.606992	-2.33024	-0.371145	Zswim6	P4		125	2.62841	-2.67941	2.49956	Sox6	P4		125	-2.58679	-1.26655	1.97072	Gabra4	P1		125	-2.50446	-1.24001	-1.13776	Zeb2	P2
126	0.594379	-6.70554	-0.851444	Zfp91	P4		126	-1.29155	-2.34433	2.49956	Snrpa	P4		126	-4.24657	-2.39743	3.53691	Frg2f1	P1		126	-6.77319	-2.42173	-2.13604	Zdhhc14	P2
127	1.52267	-2.95326	-0.75831	Zfp827	P4		127	2.84101	1.52898	2.57196	Slc25a10	P4		127	-3.73452	-1.62982	1.78359	Foxo3	P1		127	-6.39863	-2.01868	-2.85473	Wrnip1	P2
128	1.02202	-6.52681	-0.41022	Zfp706	P4		128	1.49791	-1.53431	0.633051	Sipa1l3	P4		128	-2.80825	-1.28755	1.20857	Fgfrl1	P1		128	-2.46475	-1.11765	-1.69473	Wnt5a	P2
129	1.47329	-2.76015	-0.757878	Zfp703	P4		129	2.00943	-7.08051	0.946741	Sipa1	P4		129	-2.93901	-1.13875	2.28441	Fbrsl1	P1		129	-2.01183	-0.820433	-1.38756	Wnt11	P2
130	0.735946	-6.08503	-0.688743	Zfp651	P4		130	1.24184	-2.27849	2.49956	Sgf29	P4		130	-4.72581	-2.29684	1.3035	Fam76a	P1		130	-3.09608	-1.80152	-1.52397	Wnt1	P2
131	1.08997	-6.08503	-1.59314	Zfp628	P4		131	1.09985	-6.84144	1.72316	Senp1	P4		131	-3.2299	-1.41886	1.47114	Fam171a1	P1		131	-2.36489	2.06856	2.27374	Vps8	P2
132	1.09348	-6.32276	-0.580603	Zfp598	P4		132	2.96362	1.39281	3.74136	Scai	P4		132	-2.59501	-1.54381	1.77972	Fam117b	P1		132	-7.15711	-2.61181	-2.13604	Vps13a	P2
133	0.64054	-6.08503	-0.819437	Zfp131	P4		133	1.38548	-6.96592	1.68239	S1pr2	P4		133	-3.99407	-2.51751	1.84702	Evc	P1		133	-3.37591	-1.93676	-1.7263	Utrn	P2
134	1.09621	-2.76015	-1.19273	Zbtb24	P4		134	-2.14947	-6.38672	2.27905	Rpp25	P4		134	-2.41768	-1.18072	2.82727	Esyt2	P1		134	-3.24521	-2.16377	-2.73199	Usp44	P2
135	1.06415	-6.08503	-0.81183	Yipf4	P4		135	2.02264	-2.3605	0.556073	Rpl11	P4		135	-3.2299	-1.66094	1.89814	Erbb4	P1		135	-3.47051	-1.48147	-0.694016	Usp43	P2
136	0.667486	-6.08503	-0.518856	Yeats2	P4		136	-1.22293	-6.7052	-2.77204	Rnf32	P4		136	-3.38889	-1.85307	1.96775	Eps8	P1		136	-2.3724	-0.925646	-1.069	Uncx	P2
137	1.03382	-5.94965	-3.06439	Wnt6	P4		137	-2.14947	-7.4222	-3.23305	Rnf208	P4		137	-2.39413	-0.980994	1.27373	Eml5	P1		137	-3.31594	-1.35701	-2.228	Unc5a	P2
138	1.15778	-2.09785	-0.665157	Wnt5a	P4		138	1.90687	-2.07691	2.57196	Rell1	P4		138	-2.84199	-1.26655	2.89731	Eif3f	P1		138	-6.65881	-1.88013	-2.07384	Uba6	P2
139	1.14642	-6.20879	-0.637099	Whrn	P4		139	3.62189	-7.83514	1.88721	Pttg1	P4		139	-3.1942	-1.35871	1.16305	Ecpas	P1		139	-6.53458	-2.37875	-1.97244	Tspan9	P2
140	-2.6516	-6.20879	-2.56772	Wdr17	P4		140	-3.15014	-6.09113	-2.21252	Ptprr	P4		140	-2.87511	-1.29488	1.31912	E2f8	P1		140	-6.39863	-2.10064	-2.19787	Trib2	P2
141	3.30531	-1.76209	-0.737376	Vwc2	P4		141	1.72044	-2.04389	2.42171	Psat1	P4		141	-2.51182	-1.0575	1.96775	E2f7	P1		141	-6.53458	-2.19942	-2.06803	Tradd	P2
142	0.84211	-7.07436	-1.23131	Vps36	P4		142	-1.01018	-2.49851	2.59834	Prr14l	P4		142	-3.62825	-1.58338	1.62016	Dynll2	P1		142	-3.37274	-2.01926	-1.27116	Tnxb	P2
143	1.09621	-6.61894	-1.69243	Virma	P4		143	4.25426	-6.47317	3.61703	Prlr	P4		143	-2.4459	1.24761	3.53691	Dtnb	P1		143	-2.94441	-1.17028	-1.5355	Tnfaip2	P2
144	0.532977	-7.07436	-0.484154	Utp18	P4		144	2.04285	-2.05042	1.50545	Prkn	P4		144	-7.07861	-2.80395	1.93953	Dpy30	P1		144	-6.39863	-2.57198	-3.24814	Tmem25	P2
145	0.944141	-1.99132	-0.693443	Ust	P4		145	0.814796	-1.1244	0.891161	Ppp1r16b	P4		145	-3.30359	-1.15807	1.85334	Dpp8	P1		145	-6.97788	-2.07664	-1.83263	Tmem151a	P2
146	0.978652	-2.09785	-0.912198	Usp9x	P4		146	0.762649	-1.32543	1.56792	Plxna2	P4		146	-4.07652	-1.51106	1.48352	Dock9	P1		146	-4.70154	-1.61451	-2.19787	Tmem121	P2
147	1.11482	-2.03379	-0.597458	Ubr4	P4		147	2.68951	-1.82813	2.1994	Pla2g2c	P4		147	-6.94218	-2.11543	2.49307	Dnajc16	P1		147	-6.87917	-2.49958	-2.15061	Tjp3	P2
148	1.52682	-2.09785	-1.07144	U2af2	P4		148	0.905299	-1.4454	2.0431	Pitpnc1	P4		148	-2.96632	-1.85307	2.71373	Dmxl2	P1		148	-3.87787	-1.89375	-1.20137	Tgif2	P2
149	1.40703	-2.01771	-0.839311	Ttc7	P4		149	1.2237	-1.33033	0.998944	Pgd	P4		149	-2.16511	-0.686692	1.05433	Dmrt3	P1		149	-2.36018	-1.17681	-0.961949	Tfap2c	P2
150	1.21935	-6.93793	-1.99103	Tspan13	P4		150	0.973767	-1.90369	1.75181	Pgap2	P4		150	-2.72928	-1.23371	1.53668	Dll3	P1		150	-3.14724	-1.53134	-1.16732	Tfap2a	P2
151	0.947958	-2.08471	-0.392153	Trio	P4		151	2.31362	1.03645	2.77767	Pdzrn4	P4		151	-3.38889	-1.04019	1.89104	Dgcr8	P1		151	-2.98685	-1.62169	-0.967873	Tbx18	P2
152	1.79609	-2.52582	-1.27943	Tra2a	P4		152	-1.743	-2.94289	2.39352	Pdzd7	P4		152	-3.92612	-1.8211	1.42466	Dgcr6	P1		152	-6.87917	-2.10064	-2.71443	Tbpl1	P2
153	1.03382	-6.20879	-0.441923	Tpbgl	P4		153	2.04285	-7.08051	-3.23305	Parn	P4		153	-7.07861	-2.80395	1.12598	D930020B18Rik	P1		153	-3.68458	-1.86353	-1.25252	Tacc2	P2
154	1.78568	-2.86113	-1.24222	Tmod3	P4		154	1.68114	-1.43072	6.51294	Pag1	P4		154	-2.79154	-1.62982	6.77412	Cyth1	P1		154	-3.67652	-1.35942	-1.23408	Syne2	P2
155	0.877659	-6.20879	-1.05377	Tmod2	P4		155	1.1894	-6.63192	-3.05953	P4ha1	P4		155	-8.07327	-1.29488	1.12734	Cpsf7	P1		155	-6.39863	-2.94684	-2.31207	Stk3	P2
156	1.45273	-6.42839	-1.00349	Tmem70	P4		156	2.04285	-6.84144	-3.33887	Oxct2b	P4		156	-4.24657	-2.39743	2.78377	Cln5	P1		156	-3.93841	-1.67429	-0.833104	St8sia6	P2
157	2.30213	-2.59131	-1.22776	Tmem59l	P4		157	-1.98282	-6.19654	6.51294	Otos	P4		157	-4.24657	-2.14112	2.09515	Clk2	P1		157	-6.53458	-2.70805	-1.96663	Spock2	P2
158	1.0865	-5.94965	-0.523665	Tmcc1	P4		158	-2.44101	-6.77493	-2.1926	Opalin	P4		158	-7.20325	-2.92833	3.4564	Ciapin1	P1		158	-2.84542	-1.68024	-1.54049	Spint1	P2
159	1.91439	-2.59131	-0.846995	Tlx3	P4		159	1.22801	-1.82318	1.265	Opa3	P4		159	-3.38889	-1.03508	2.96411	Cdk8	P1		159	-2.95855	-1.29871	-1.78945	Sox18	P2
160	1.32265	-1.76514	-0.739086	Tle3	P4		160	3.1737	-2.61583	6.51294	Nrros	P4		160	-2.91965	-1.20846	1.53794	Cdh1	P1		160	-2.47355	-1.37148	-1.32396	Sox17	P2
161	1.58968	-6.42839	-1.42754	Tipin	P4		161	1.54055	-1.53168	2.27905	Nol4	P4		161	-2.59148	-1.2281	1.88702	Cdc16	P1		161	-2.58908	-1.27814	-1.25252	Sox11	P2
162	1.72241	-6.08503	-1.23176	Tgfbr3	P4		162	-0.919552	-2.10919	3.48096	Neil1	P4		162	-2.65371	-1.47847	2.36864	Cd276	P1		162	-2.28757	-1.11345	-1.41334	Sowahb	P2
163	1.45386	-3.49362	-0.877085	Tent4a	P4		163	-0.953303	-2.04057	1.59233	Ndufs2	P4		163	-2.33773	-1.0677	1.75638	Ccna1	P1		163	-3.12337	-2.06656	-1.73392	Socs1	P2
164	0.748484	-2.76271	-0.822927	Tcf7l2	P4		164	2.12509	-1.42609	2.01866	Mtpap	P4		164	-2.98313	-1.8211	1.65916	Ccdc74a	P1		164	-3.64519	-1.90404	-1.58952	Sncaip	P2
165	2.85003	-6.08503	-2.41723	Tcf25	P4		165	-1.80577	-6.55473	2.27905	Mthfr	P4		165	-3.0463	-0.908048	1.39994	Card10	P1		165	-2.02548	-0.795613	-0.886931	Smad6	P2
166	1.09855	-6.08503	-1.39768	Tbcel	P4		166	2.05405	-1.91154	1.89198	Mtf2	P4		166	-7.07861	-2.25155	6.63793	Cacnb1	P1		166	-2.56058	-0.718468	-1.00684	Slc9a2	P2
167	1.5242	-5.94965	-1.36386	Tapbp	P4		167	1.33363	-1.35771	1.05311	Mrps15	P4		167	-2.30331	-1.18072	1.85334	Brd1	P1		167	-7.31651	-2.53823	-2.4492	Slc4a3	P2
168	1.02021	-6.08503	2.9263	Tal1	P4		168	2.68951	-6.55473	-2.1926	Mrpl38	P4		168	-2.59998	-0.873787	1.61272	Bmper	P1		168	-3.36171	-1.59872	-1.41583	Slc47a2	P2
169	3.01827	-2.67499	-1.67246	Syt6	P4		169	-1.92664	-6.63192	-2.30681	Mir5123	P4		169	-3.05889	-1.97745	1.60672	Bmp3	P1		169	-6.87917	-2.10064	-2.32684	Slc40a1	P2
170	3.16891	-2.95326	2.05775	Sympk	P4		170	1.16219	-2.27849	2.27905	Mical2	P4		170	-2.17094	-0.957047	0.838069	Bhlhe22	P1		170	-3.07589	-1.41095	-2.13604	Slc35g1	P2
171	0.945884	-1.55967	-0.556804	Styx	P4		171	7.11212	-2.10919	2.01866	Mettl16	P4		171	-2.76439	-1.17828	1.54189	Bfsp1	P1		171	-2.54363	-1.23779	-1.96102	Slc32a1	P2
172	0.890393	-2.76015	-0.839311	Strap	P4		172	2.23363	-1.38458	3.85582	Med27	P4		172	-2.32507	2.31664	3.70289	Bend3	P1		172	-7.23901	-1.892	-2.85473	Slc30a5	P2
173	1.09123	-3.03986	-1.34989	Stag2	P4		173	3.34218	1.65652	2.83236	Med18	P4		173	-2.12138	-1.08382	1.65916	Bean1	P1		173	-2.9894	-1.5277	-1.29837	Slc30a3	P2
174	2.47036	-7.51896	-0.730325	St8sia5	P4		174	1.19267	-7.13457	7.09263	Mcub	P4		174	-2.12202	-1.00192	1.3035	BC107364	P1		174	-6.97788	-2.94684	-3.46117	Slc25a36	P2
175	1.14619	-5.94965	2.50981	St7	P4		175	1.30477	-2.51173	-0.804274	Mboat7	P4		175	-2.59148	-1.57759	1.20325	Bahd1	P1		175	-3.35631	-2.04312	-2.4492	Slc22a15	P2
176	2.17539	-6.78723	-1.38931	St6gal2	P4		176	0.775446	-1.85222	1.04013	Mad1l1	P4		176	-2.18936	-1.09157	2.3627	B4galt6	P1		176	-7.39006	-1.63629	-1.49599	Sik2	P2
177	1.02158	-2.40007	-0.637597	St3gal2	P4		177	-2.26089	-6.7052	-1.8878	Lratd1	P4		177	-4.09522	-2.95665	2.90508	Atp8a1	P1		177	-2.57516	-1.01858	-0.781556	She	P2
178	2.17539	-6.20879	-2.11321	St14	P4		178	3.86912	-1.69721	2.15472	Lipo3	P4		178	-2.99334	-1.4177	2.23245	Atn1	P1		178	-2.71487	-1.14196	-2.02343	Shank3	P2
179	1.02021	-3.12155	-1.91181	Srp72	P4		179	-1.29155	-7.54703	-2.6035	Lcat	P4		179	-1.97805	-0.920928	0.818023	Asmt	P1		179	-6.87917	-2.53823	-1.96663	Sh3gl2	P2
180	0.79772	-2.95833	-0.684156	Srebf2	P4		180	1.12419	-4.07907	6.8878	Large2	P4		180	-4.62684	-2.19803	3.04439	Ascc3	P1		180	-7.71026	-1.71719	-2.51649	Set	P2
181	1.47569	-6.08503	-1.89344	Sqstm1	P4		181	-5.97911	-7.18667	6.77334	Lag3	P4		181	-2.89853	-1.31486	1.16305	Asap2	P1		181	-3.16303	-1.82184	-2.19787	Sav1	P2
182	1.6173	-3.27225	-1.4476	Spry1	P4		182	-2.01273	-7.69827	2.29185	L3hypdh	P4		182	-7.20325	-1.66555	1.45316	Arid1a	P1		182	-2.38432	-1.26746	-2.08288	Satb1	P2
183	1.61107	-6.42839	-1.34105	Spock1	P4		183	1.64991	-1.21837	2.01866	Kif5c	P4		183	-2.40307	-1.35208	2.11227	Arhgdig	P1		183	-4.42219	-3.36585	-3.35858	Samd5	P2
184	2.47036	-2.95326	-1.35309	Spint1	P4		184	2.27972	0.912311	2.70803	Kif13b	P4		184	-2.59148	-1.15807	1.19414	Arglu1	P1		184	-2.43195	-1.24475	-1.07617	Sall3	P2
185	0.770679	-0.617184	2.22578	Spats2l	P4		185	2.01328	-1.76502	0.357009	Kbtbd11	P4		185	-3.10175	-1.96511	1.97072	Alas1	P1		185	-2.77909	-1.09506	-1.64221	Runx1	P2
186	1.65904	-3.12155	-0.627359	Sp9	P4		186	1.48597	-2.58179	3.74136	Katnal2	P4		186	-3.62568	-1.33432	1.83453	Ago4	P1		186	-3.61792	-1.898	-2.07384	Rps6ka4	P2
187	2.62101	-3.59182	-0.920849	Sp4	P4		187	1.64318	-2.39982	1.63071	Iws1	P4		187	-2.95281	-1.17828	1.85715	Adcy9	P1		187	-6.77319	-3.82577	-2.99994	Rpap3	P2
188	1.31177	-1.70569	-0.664905	Sox4	P4		188	-1.00443	-2.23154	2.94682	Ivd	P4		188	-2.01251	1.02235	3.42587	Adam23	P1		188	-7.15711	-2.06656	-1.81573	Rnf24	P2
189	1.10463	-1.62804	-0.556401	Sox1	P4		189	3.34218	-7.66192	3.48096	Iqcg	P4		189	-7.52322	-2.11543	2.91996	Adam11	P1		189	-3.8897	-1.71719	-1.30616	Rnf149	P2
190	3.01827	-6.61894	-0.770575	Sorcs3	P4		190	1.66564	-3.54271	3.2441	Ippk	P4		190	-2.94019	-0.935816	1.53899	4933428G20Rik	P1		190	-6.65881	-2.27907	-2.10322	Ripply2	P2
191	1.32029	-6.93793	-1.68524	Snx14	P4		191	-1.51744	-2.71246	2.57196	Ipo13	P4		191	-2.558	-0.750618	1.29337	1700030C10Rik	P1		191	-3.49304	-2.04312	-2.99994	Rhoq	P2
192	1.13233	-6.42839	-1.67553	Snrpb	P4		192	4.2293	-6.96592	-3.11885	Inpp5k	P4		192	-2.57054	-1.30567	2.2097	1700025G04Rik	P1		192	-6.39863	-2.57198	-2.19787	Retreg1	P2
193	1.35193	-6.20879	-1.56342	Snf8	P4		193	2.23363	-6.63192	2.27905	Il12a	P4		193	-1.89489	6.72134	1.64206	Ubtd2	P3		193	-2.65451	-1.20381	-0.926956	Rbmxl2	P2
194	1.34092	-2.46668	2.11529	Smc2os	P4		194	-1.22188	-3.10694	6.77334	Hnrnpm	P4		194	-2.1083	6.51699	1.3035	Ube2ql1	P3		194	-2.97896	-1.40213	-1.38142	Rassf3	P2
195	1.73561	-3.40868	-0.608234	Smad6	P4		195	-1.86167	-6.29476	-3.61647	Haao	P4		195	-1.47528	3.34405	1.38549	Tshz1	P3		195	-3.07589	-1.73467	-1.87728	Rap1b	P2
196	2.85003	-6.61894	-1.10203	Slitrk5	P4		196	2.25451	-2.38201	0.980528	H2-DMa	P4		196	-2.30946	2.41519	1.27717	Tbc1d20	P3		196	-3.73284	-2.01297	-1.56786	Rab22a	P2
197	3.01827	-6.42839	-0.560874	Slc7a2	P4		197	2.62841	-2.4381	1.99457	Gpi1	P4		197	-4.09522	-1.41628	-6.3535	Slc39a8	P3		197	-3.36032	-1.52156	-2.01674	Ptprs	P2
198	1.41951	-5.94965	-1.19959	Slc37a1	P4		198	1.42272	-1.23952	3.48096	Gpd2	P4		198	-2.0051	2.31664	1.09562	Sgpp1	P3		198	-6.53458	-1.64189	-2.07384	Ptch1	P2
199	0.85412	-2.95833	-0.568555	Slc35d1	P4		199	2.12509	-2.8549	2.39352	Gm15941	P4		199	-1.69652	6.40282	1.12598	Rundc3b	P3		199	-6.39863	-2.57198	-3.23818	Prr3	P2
200	2.62101	-3.13255	-1.49146	Slc25a37	P4		200	1.07003	-1.38293	2.49956	Ggnbp2	P4		200	-2.12772	6.40282	1.23189	Rreb1	P3		200	-4.59102	-2.1799	-1.80031	Prr23a2	P2
201	4.19952	-6.20879	2.60777	Slc22a30	P4		201	1.5499	-7.13457	2.06717	Gem	P4		201	-2.0051	6.14319	1.64206	Ptprd	P3		201	-3.43023	-1.94876	-2.30811	Prex2	P2
202	0.868061	-2.17955	-0.54423	Slain2	P4		202	1.15172	-6.55473	1.88721	Gdpd5	P4		202	-2.70525	6.27884	2.2097	Ptpn4	P3		202	-2.81898	-1.78885	-0.898045	Prdm6	P2
203	1.46268	-6.20879	-1.93348	Sil1	P4		203	2.04285	-1.48327	0.992836	G3bp2	P4		203	-1.52725	2.76591	1.42466	Pnpla8	P3		203	-6.53458	-3.33073	-2.54842	Ppp1r36	P2
204	1.13233	-5.94965	-2.16943	Shisa3	P4		204	1.72044	-1.16337	1.02158	Fut9	P4		204	-2.16634	3.75566	1.12837	Plxnc1	P3		204	-6.39863	-2.01868	-2.31207	Ppia	P2
205	7.26097	-6.78723	-3.06227	Sharpin	P4		205	2.23363	-6.38672	-3.11885	Frmpd4	P4		205	-2.27903	3.1397	1.63412	Plxna4	P3		205	-3.12337	-1.42075	-1.61496	Plxnc1	P2
206	1.38309	-1.73593	-0.700337	Sesn1	P4		206	-1.99997	-6.29476	2.39352	Flrt1	P4		206	-1.74402	7.13295	-3.49175	Plekhg5	P3		206	-7.07028	-2.69081	-2.19787	Plppr4	P2
207	1.19982	-2.95833	-0.492559	Septin5	P4		207	2.09248	-2.3605	-1.30726	Fgd3	P4		207	-2.96632	1.71288	-1.02754	Pitx3	P3		207	-2.65205	-1.57325	-1.98474	Pitx1	P2
208	1.51847	-7.41999	-2.03388	Senp5	P4		208	1.98854	-6.09113	-1.2422	Fgd2	P4		208	-1.3696	2.1929	0.841338	Pfkfb1	P3		208	-7.39006	-1.82541	-1.55227	Pikfyve	P2
209	1.5274	-2.59131	-0.902737	Secisbp2	P4		209	2.12509	-1.82318	3.96187	Fbh1	P4		209	-1.74402	6.14319	-2.50351	Pds5b	P3		209	-7.31651	-2.22604	-2.16696	Pdzd8	P2
210	0.947014	-6.08503	-1.16262	Sdcbp	P4		210	3.49302	-6.55473	3.96187	Extl1	P4		210	2.09025	3.24549	-2.50351	Obox2	P3		210	-3.00316	-1.81953	-1.04112	Pdlim2	P2
211	0.944141	-2.59131	-1.065	Sct	P4		211	2.81425	-2.74336	2.39352	Erp44	P4		211	-1.64085	6.14319	1.48352	Nol4l	P3		211	-3.67652	-1.95663	-1.85843	Pdik1l	P2
212	1.90598	-6.32276	-1.68456	Scn4b	P4		212	1.59381	-1.24493	2.11311	Erlin2	P4		212	-1.99047	2.41519	1.3035	Mbnl1	P3		212	-6.97788	-2.19942	-2.228	Pde1b	P2
213	1.73561	-6.08503	-2.90384	Scarna2	P4		213	1.09216	-1.1244	2.27905	Eno2	P4		213	-1.50493	6.14319	1.84702	Lipo2	P3		213	-2.72125	-1.63965	-2.60877	Pcdh1	P2
214	1.13233	-6.42839	-1.77893	Sarm1	P4		214	2.68951	-1.56713	2.27905	Elof1	P4		214	-1.3696	3.24549	1.2206	Lin9	P3		214	-2.78333	-1.58904	-0.922105	Otx1	P2
215	1.34436	-2.46668	-1.14409	Rxra	P4		215	1.41351	-6.29476	-1.17694	Dpysl3	P4		215	-2.4459	2.61617	-1.603	Klra22	P3		215	-7.31651	-1.96954	-2.86424	Otud3	P2
216	2.85003	-6.32276	-2.34783	Rsph3b	P4		216	2.61942	-1.04842	1.40236	Dpf2	P4		216	-2.58679	3.1397	1.42466	Kdm1a	P3		216	-2.60155	-1.27045	-1.30616	Olfm1	P2
217	4.06313	-3.0039	-1.42754	Rps15a	P4		217	2.79689	-2.34433	3.61703	Dnal1	P4		217	-2.48216	-1.18514	-2.29908	Igfbp7	P3		217	-2.66264	-1.38421	-1.75461	Obscn	P2
218	0.947255	-6.08503	-1.55296	Rora	P4		218	3.34218	-6.55473	-3.23305	Dera	P4		218	-1.3696	2.50745	1.04169	Hook1	P3		218	-2.6614	-1.10258	-0.970221	Ntrk1	P2
219	1.19274	-6.42839	-3.58236	Rfx3	P4		219	7.95547	-3.39902	1.56792	D830030K20Rik	P4		219	-2.15876	1.63109	-1.97559	Gzmf	P3		219	-3.83928	-2.1442	-1.19471	Nrxn1	P2
220	1.13256	-5.94965	-0.442449	Reps1	P4		220	2.07405	-6.96592	-2.41263	Cyth3	P4		220	-1.03113	2.41519	1.07072	Grb10	P3		220	-2.51639	-1.15343	-1.1011	Nrg3	P2
221	0.715459	-2.02621	-0.920796	Rc3h2	P4		221	1.03873	-1.58323	3.61703	Cyb5b	P4		221	-2.01251	2.90155	-2.50351	Fam20c	P3		221	-6.87917	-2.10064	-2.31207	Nploc4	P2
222	3.01827	-5.94965	-2.88713	Rassf1	P4		222	-1.01018	-2.27849	2.83236	Commd9	P4		222	-1.84851	6.14319	2.67608	Fam120a	P3		222	-2.66264	-1.44532	-1.19212	Nos1ap	P2
223	-2.94777	-6.61894	-1.04038	Rasef	P4		223	-1.59047	-2.71246	2.57196	Cnmd	P4		223	-2.38625	1.71288	-1.19397	Ces5a	P3		223	-2.41239	-1.24841	-1.20583	Nkx6-2	P2
224	1.45211	-1.68493	-0.400956	Rasd2	P4		224	1.10803	-2.56374	0.435415	Chmp3	P4		224	-1.28864	2.50745	1.12837	4921531P14Rik	P3		224	-2.8073	-1.36802	-1.92011	Nkx3-2	P2
225	1.87726	-2.76271	-0.84174	Rarg	P4		225	1.41473	-6.7052	0.59026	Cep57l1	P4		225	-1.78355	1.31286	1.29989	Zeb2	P2		225	-6.65881	-2.27907	-2.03654	Nipbl	P2
226	1.03508	-2.53034	-0.49741	Rai1	P4		226	-1.10223	-2.4381	1.75578	Celf3	P4		226	-2.57054	2.76591	2.11227	Ypel5	P2		226	-3.61792	-1.898	-2.19787	Ncoa7	P2
227	1.02021	-2.33024	-0.930513	Pyurf	P4		227	3.49302	1.75265	3.61703	Cdc14a	P4		227	-2.57054	2.31664	2.31581	Wnt5a	P2		227	-3.28544	-1.42022	-1.39423	Nags	P2
228	0.947156	-3.64804	-2.41694	Ptprk	P4		228	3.34218	-6.77493	-3.43746	Ccdc130	P4		228	-2.93345	2.31664	2.91996	Wdtc1	P2		228	-3.31965	-2.1794	-1.19844	Mnx1	P2
229	1.90598	-3.53332	-1.63303	Psme3	P4		229	1.68354	-2.04389	2.15472	Atp1a2	P4		229	-1.66369	1.63109	1.90685	Unc45b	P2		229	-4.23988	-1.61733	-2.12133	Mme	P2
230	1.85778	-5.94965	-1.94173	Psen1	P4		230	0.684893	-1.43072	2.61994	Atg4c	P4		230	-2.79154	-1.62982	-2.20055	Tasor2	P2		230	-4.26268	-1.27011	-1.66841	Mir193a	P2
231	-3.03437	-5.94965	1.27011	Prp2	P4		231	-2.35199	-6.55473	2.49956	Ascc2	P4		231	-1.19653	1.68588	1.10034	Stk39	P2		231	-3.08392	-1.18868	-2.0493	Mgat3	P2
232	0.79772	-6.08503	-1.36984	Pprc1	P4		232	2.00856	-6.29476	-2.13071	Armh3	P4		232	-2.58026	1.47586	1.53323	Sptbn4	P2		232	-3.42629	-1.7063	-1.96663	Med13	P2
233	1.78568	-6.52681	-1.36888	Ppan	P4		233	3.34218	-3.23146	2.59834	Arl6	P4		233	-2.48129	2.96338	2.49307	Spint1	P2		233	-6.65881	-1.88013	-1.96663	Mbnl1	P2
234	0.512904	-1.70375	-0.65041	Pou3f1	P4		234	-1.22293	-2.54719	2.42171	Arid5a	P4		234	-2.80825	1.42787	1.68634	Sephs1	P2		234	-7.15711	-1.96954	-2.71443	Map4k2	P2
235	1.15695	-3.12155	-0.543099	Pou2f2	P4		235	2.23363	-2.54931	1.68239	Arhgap18	P4		235	-0.97148	1.29628	2.25963	Scarf2	P2		235	-3.07341	-1.52996	-1.06125	Map3k20	P2
236	1.04406	-7.13803	-0.952034	Phrf1	P4		236	2.05076	-2.14077	2.39352	Ap1g1	P4		236	-1.31659	1.63109	1.09939	Sall1	P2		236	-3.61792	-1.58102	-1.3947	Macroh2a2	P2
237	0.481045	-1.89253	-0.88553	Phospho1	P4		237	0.883593	-1.11431	1.75578	Aldh2	P4		237	-3.15224	2.33626	1.95251	Runx1t1	P2		237	-3.40499	-2.26253	-1.47088	Lrrk1	P2
238	2.85003	-7.00776	-1.24614	Pde4dip	P4		238	1.49182	-6.29476	2.1994	Adamtsl2	P4		238	-3.51353	1.85475	1.02882	Rgs7	P2		238	-3.83928	-2.01297	-2.13604	Lrrfip2	P2
239	1.59865	-2.31787	-1.22434	Pcnp	P4		239	1.83769	-1.10023	3.48096	Abcc10	P4		239	-1.78833	2.31664	1.83453	Rexo5	P2		239	-3.49304	-2.14575	-1.64719	Lrrc8b	P2
240	2.21782	-6.20879	-1.77853	Pcdh18	P4		240	-2.23391	-3.84956	-2.70932	A730043L09Rik	P4		240	-1.75326	2.61617	3.19105	Raph1	P2		240	-3.14806	-1.83505	-2.60877	Lrp8	P2
241	4.06313	-5.94965	2.05775	Pcca	P4		241	1.58388	-6.38672	2.27905	6820408C15Rik	P4		241	-1.64085	1.36506	1.44908	Ptpn3	P2		241	-3.42629	-2.11313	-1.77091	Lims1	P2
242	2.07422	-2.09785	-1.08344	Pacsin1	P4		242	-3.08652	-6.84144	2.39352	3110082I17Rik	P4		242	-3.62825	1.04182	1.2206	Proser2	P2		242	-6.65881	-2.27907	-2.19787	Lhfpl5	P2
243	1.44795	-2.25686	-1.18943	Pabpc4l	P4		243	2.58494	-7.58635	2.10062	1500009L16Rik	P4		243	-2.93345	2.61617	2.46546	Ppp1r37	P2		243	-6.65881	-2.09856	-1.56786	Lemd2	P2
244	1.62937	-6.78723	-1.10676	P4ha1	P4		244	2.40236	1.31251	-3.69828	Zbtb49	P6		244	-1.84851	2.76591	1.89814	Ppp1r2	P2		244	-3.03026	-1.94876	-1.41306	Kcnk15	P2
245	-2.6516	-6.52681	3.06256	Olfr509	P4		245	1.61545	-1.55774	-3.11885	Vangl2	P6		245	-1.99921	1.24761	1.70824	Plekhf2	P2		245	-2.8358	-1.47854	-1.07029	Kcnh2	P2
246	1.62937	-6.52681	-0.869213	Oaz1	P4		246	7.37341	2.07255	-2.41263	Unc13c	P6		246	-1.50493	1.4916	1.29989	Phf3	P2		246	-2.65165	-1.43626	-1.18236	Kcnd3	P2
247	1.27463	-6.93793	-0.500417	Nrp2	P4		247	4.74996	2.38953	-6.18573	Umad1	P6		247	-2.57054	1.47586	1.38549	Nkx3-2	P2		247	-6.39863	-2.57198	-2.19787	Kbtbd7	P2
248	-2.39444	-7.00776	-1.45718	Nox4	P4		248	1.8497	-1.77225	-3.23305	Ulk4	P6		248	-2.21785	0.966155	1.53514	Nfix	P2		248	-6.53458	-2.15474	-1.30616	Kank2	P2
249	1.02561	-6.42839	-0.596463	Nhsl2	P4		249	1.77868	0.752104	-2.70932	Trp53bp1	P6		249	-3.25245	2.1155	2.59409	Nexmif	P2		249	-6.87917	-2.10064	-1.87728	Jph4	P2
250	2.03474	-6.08503	-1.69243	Nfe2l2	P4		250	4.41639	2.73987	0.378901	Sumf1	P6		250	-2.43379	1.3612	0.802968	Map3k21	P2		250	-2.83177	-1.75021	-1.82508	Jakmip3	P2
251	2.30213	-2.64982	-1.1224	Nedd1	P4		251	2.04285	-2.09901	-3.61647	Spag5	P6		251	-2.4459	1.33383	1.59764	Macroh2a1	P2		251	-7.76658	-2.20209	-2.60877	Jakmip1	P2
252	0.853218	-1.73593	-0.586451	Nectin1	P4		252	2.43327	1.28686	-1.43204	Smc5	P6		252	-2.87511	2.31664	2.05402	Ltbp1	P2		252	-6.87917	-2.10064	-1.92766	Irs1	P2
253	1.20299	-2.76271	-1.61834	Ndufb4	P4		253	2.45566	1.4249	-2.99482	Slc25a37	P6		253	-2.32507	1.63109	2.36864	Lrp8	P2		253	-3.97749	-1.23483	-1.12453	Insm2	P2
254	1.04127	-1.91635	-0.523472	Ndufa10	P4		254	2.61197	1.32126	-6.18573	Sema4c	P6		254	-1.23091	1.3612	1.66292	Kcnh2	P2		254	-6.97788	-2.49958	-2.07384	Insl6	P2
255	1.7585	-6.70554	-1.59683	Ncapg2	P4		255	1.84518	-1.56277	-2.99482	Sema4a	P6		255	-2.33296	1.2913	0.978351	Kalrn	P2		255	-4.09552	-1.95427	-1.95478	Il11	P2
256	1.0934	-2.29754	-0.548343	Mxi1	P4		256	2.79689	1.62245	-2.6035	Rps6kl1	P6		256	-1.57029	2.31664	2.00681	Jhy	P2		256	-2.63914	-1.61428	-1.02313	Ikzf3	P2
257	2.30213	-2.30167	-0.724592	Mtfr1	P4		257	1.00786	-1.48732	-6.18573	Retreg3	P6		257	-1.22982	1.2913	1.16533	Irx5	P2		257	-3.5071	-1.72928	-0.839931	Ihh	P2
258	2.22486	-6.08503	-1.88265	Mtdh	P4		258	2.3323	1.13155	-6.18573	Ppard	P6		258	-2.09954	2.31664	1.44073	Irf2bp2	P2		258	-2.28742	-1.1341	-0.752592	Igsf21	P2
259	1.28746	-2.70604	-0.867007	Mrpl23	P4		259	2.79689	-1.19049	-6.18573	Phf1	P6		259	-1.84485	1.86919	1.33561	Il15	P2		259	-2.87933	-1.47827	-1.05141	Igf2bp2	P2
260	1.13756	-2.33024	-0.970685	Mmp17	P4		260	2.60158	1.10578	-6.32143	Pcnp	P6		260	-2.1782	1.61118	1.48837	Hs3st6	P2		260	-2.2772	-1.23551	-0.54947	Igf2	P2
261	2.25216	-5.94965	-2.95668	Mir8111	P4		261	3.20903	1.41664	-2.70932	Nrd1	P6		261	-2.67288	1.71288	1.70824	Hs3st2	P2		261	-2.77757	-1.69599	-1.36244	Ier5	P2
262	1.1885	-2.86113	-1.39984	Mir7000	P4		262	3.01385	1.99358	0.410002	Ndufa10	P6		262	-2.21785	1.31286	1.41401	Hic1	P2		262	-3.22514	-1.32785	-1.65058	Hs3st3b1	P2
263	1.13001	-2.46668	-0.632927	Mir6936	P4		263	-2.36831	-3.82165	-6.55966	Mon1b	P6		263	-1.47528	2.61617	2.1956	Gse1	P2		263	-2.53242	-1.42822	-0.839544	Hoxd9	P2
264	1.14585	-5.94965	-1.19909	Mex3c	P4		264	3.49302	-1.24493	-2.77204	Megf10	P6		264	-1.88249	1.00448	1.01119	Gjc1	P2		264	-2.8596	-1.35108	-1.42361	Hoxd3	P2
265	1.11562	-6.20879	-0.763675	Mcph1	P4		265	0.732062	-1.19457	-2.84946	Mapk8ip3	P6		265	-3.99407	-1.96511	-1.73752	Gdap1	P2		265	-2.62737	-1.60555	-0.983439	Hoxc13	P2
266	2.04203	-5.94965	-1.95915	Mapt	P4		266	1.89424	-1.88924	-3.11885	Lipa	P6		266	-2.15876	2.89671	1.97072	Foxn2	P2		266	-2.87789	-1.1094	-1.06388	Hoxc12	P2
267	0.947798	-2.91128	-0.775793	Lrrc8d	P4		267	7.59456	4.98857	-1.9517	Lgmn	P6		267	-3.00019	3.0271	2.09515	Efna5	P2		267	-4.64734	-1.19636	-2.1684	Hoxb6	P2
268	2.22486	-2.20289	-0.646594	Lrch1	P4		268	1.56321	-0.985861	-3.11885	Kif21b	P6		268	-1.82803	0.97815	1.45316	Ebf4	P2		268	-3.41052	-1.64754	-2.07906	Hoxb3os	P2
269	2.30213	-5.94965	-2.44696	Lnpk	P4		269	7.37341	2.33424	-2.41263	Jakmip1	P6		269	-1.60849	1.66744	1.42466	Dab2ip	P2		269	-2.67917	-1.22111	-1.38624	Hoxa2	P2
270	2.30213	-1.88702	-0.767312	Lhx4	P4		270	1.98854	-2.27849	-6.32143	H2bc23	P6		270	-1.99921	1.86374	2.41466	Ctbp2	P2		270	-3.43492	-1.83142	-1.91965	Hoxa11os	P2
271	1.20521	-2.33024	-1.16834	Lef1	P4		271	2.69752	1.6678	-2.70932	H13	P6		271	-3.38889	-2.25155	-2.50351	Cstdc2	P2		271	-2.6614	-1.07665	-2.06498	Hmga2	P2
272	2.20267	-6.20879	-0.758943	Lbx1	P4		272	2.18242	-1.64493	-3.23305	Gamt	P6		272	-1.99921	1.4916	1.48352	Cobl	P2		272	-3.25922	-2.1136	-1.16993	Hlx	P2
273	1.02224	-6.32276	-0.753904	Ktn1	P4		273	2.76308	1.46368	-2.41263	Dzip1	P6		273	-3.25245	2.31664	1.53668	Cnot2	P2		273	-6.53458	-2.19942	-2.6955	Herc2	P2
274	2.62101	-6.86455	-1.29284	Klhdc8b	P4		274	1.81657	-1.46232	-6.18573	Dnajc24	P6		274	-1.74402	1.85475	2.08206	Cnbp	P2		274	-6.87917	-2.49958	-1.92766	Has2os	P2
275	1.67233	-3.12155	-1.49221	Kiz	P4		275	2.27612	0.933545	-6.18573	Chst3	P6		275	-2.01251	1.55262	2.23245	Caps2	P2		275	-2.88401	-1.66676	-0.83969	H6pd	P2
276	0.996971	-2.64982	-1.49005	Kif13b	P4		276	3.34218	1.58652	-2.41263	Chfr	P6		276	-1.43178	1.42787	1.31791	Bnc2	P2		276	-2.58265	-1.31252	-1.18691	Gsx2	P2
277	1.08014	-2.33024	-0.766978	Kif13a	P4		277	3.86912	2.21922	-3.61647	Cep290	P6		277	-3.25245	1.10253	1.99018	Bmp2	P2		277	-3.20527	-2.15474	-2.07384	Grb2	P2
278	0.827943	-1.76514	-0.716112	Kcnk3	P4		278	4.83741	3.38225	2.1994	Cdh23	P6		278	-2.65371	1.71288	2.52146	Bhlhe41	P2		278	-2.19578	-1.03964	-0.483609	Grb10	P2
279	0.625915	-6.42839	-0.780654	Kbtbd8	P4		279	1.82984	-1.8664	-3.11885	Cd9	P6		279	-2.57054	1.68588	1.53794	Asb14	P2		279	-2.88301	-1.55651	-0.976713	Gpr88	P2
280	1.15041	-6.08503	-0.562049	Jade2	P4		280	1.477	-1.1244	-6.18573	Ccdc184	P6		280	-1.47528	1.61922	2.31581	Ankrd11	P2		280	-7.23901	-1.72318	-2.60877	Gpatch3	P2
281	2.85003	-2.86113	-0.703005	Itpripl2	P4		281	-1.86789	-3.15246	-6.18573	Car10	P6		281	-2.41768	-1.41452	-2.20055	Adgrl3	P2		281	-2.25	-1.20667	-1.58046	Gnas	P2
282	1.65904	-6.52681	-1.29447	Itgb3	P4		282	3.65849	1.51018	-2.85912	Camk1d	P6		282	-2.15395	-1.07493	-1.82974	0610040J01Rik	P2		282	-2.98413	-1.92599	-1.08007	Gm9748	P2
283	1.54258	-3.12155	-1.19716	Iqsec2	P4		283	7.24867	2.52777	-1.9517	Bbs9	P6		283	-3.38889	-6.56851	1.42466	Zeb1	P4		283	-4.1183	-2.08157	-2.0493	Gm527	P2
284	1.27631	-5.94965	-1.60367	Il1rap	P4		284	0.874433	-1.41096	-6.32143	Atad1	P6		284	-3.30359	-4.56671	1.45316	Xkr4	P4		284	-3.35054	-1.63767	-1.55227	Gm4425	P2
285	1.30141	-3.19887	-1.06452	Igsf9b	P4		285	7.78627	3.65388	2.49956	4931403E22Rik	P6		285	-1.67535	-2.84614	2.09515	Ube2j2	P4		285	-3.42629	-1.53912	-1.93196	Gm13289	P2
286	1.20299	-6.32276	-1.01777	Iffo1	P4		286	1.34488	-1.26148	-2.06858	Zyx	P5		286	-1.66369	-2.80395	2.46546	Trio	P4		286	-3.27939	-2.01868	-2.30217	Gm11762	P2
287	-2.6516	-6.32276	-2.14783	Htr1b	P4		287	2.47852	-1.70083	-2.30681	Ypel2	P5		287	-2.30946	-3.42401	2.63338	Tmem164	P4		287	-3.67652	-2.4198	-2.6955	Gltp	P2
288	2.08087	-6.32276	-3.98424	Hspa9	P4		288	2.16268	0.823452	0.539029	Vps8	P5		288	-1.46857	-2.92833	1.64206	Tcf7l2	P4		288	-2.55003	-1.5327	-1.15374	Glis1	P2
289	1.30203	-3.03986	-1.05496	Hspa4l	P4		289	1.75067	-1.97549	-1.85311	Vps41	P5		289	5.91932	-2.66783	1.97072	Synj2	P4		289	-2.2224	-1.16408	-0.618229	Gfi1	P2
290	0.719535	-2.65708	-0.63629	Hook3	P4		290	2.72399	1.68661	1.88011	Utrn	P5		290	6.05465	-1.72863	1.62016	Spaca1	P4		290	-2.88637	-1.45405	-0.561978	Gata6	P2
291	0.853569	-2.01116	-0.60695	Hnrnpf	P4		291	2.23363	-2.54719	-2.6035	Ufd1	P5		291	-1.99921	-3.57433	1.83453	Slc35d1	P4		291	-2.93005	-1.80956	-2.38647	Galnt6	P2
292	1.10463	-5.94965	-1.02263	Hmgn1	P4		292	5.14138	2.71897	2.83236	Ubap1	P5		292	-1.37623	-2.69531	0.838069	Skor1	P4		292	-6.97788	-1.59235	-2.31207	Galnt16	P2
293	1.0133	-2.33024	-1.28412	Hint2	P4		293	2.07723	-1.5119	-2.1926	Tsen34	P5		293	1.02909	-0.647689	0.406399	Sfi1	P4		293	-2.76195	-1.51512	-2.21785	Foxo1	P2
294	0.993724	-6.32276	-0.552698	Hhex	P4		294	0.795459	-1.66855	-2.6035	Trappc2	P5		294	-1.82091	-6.94351	1.62016	Samd1	P4		294	-3.53957	-2.01868	-2.34284	Foxd4	P2
295	1.13985	-6.86455	-0.456708	Hbp1	P4		295	2.94774	-2.51173	-2.41263	Tmem63c	P5		295	-2.18161	-3.50905	1.83453	Rufy2	P4		295	-6.65881	-1.88013	-2.6955	Fosl2	P2
296	1.38309	-6.08503	-2.18729	Gtpbp3	P4		296	-1.75139	-6.09113	-6.18573	Tln2	P5		296	3.25501	-0.990035	1.1567	Rrbp1	P4		296	-7.59057	-2.39855	-1.85039	Fhdc1	P2
297	1.11086	-6.08503	-0.832117	Grb10	P4		297	-1.45464	-2.74336	-2.41263	Tlcd3b	P5		297	-2.26029	-3.83483	1.74818	Rnf227	P4		297	-6.87917	-2.10064	-2.77731	Fgf22	P2
298	1.20521	-2.33024	-1.05612	Gpr50	P4		298	1.96097	-2.80324	-2.70932	Tex264	P5		298	-1.64398	-2.80395	3.84655	Rb1cc1	P4		298	-7.23901	-1.48517	-2.07384	Fbxo45	P2
299	1.51847	-6.78723	-0.983322	Gm9748	P4		299	-1.47831	-2.54719	-3.11885	Tbx6	P5		299	-1.66369	-2.80395	1.74818	Pls1	P4		299	-3.65395	-2.11313	-1.22305	Fbxo41	P2
300	1.56892	-2.40007	2.35439	Gm20765	P4		300	3.03375	1.76391	2.39352	Szrd1	P5		300	3.1852	-1.49384	0.959922	Pign	P4		300	-2.84542	-1.77307	-2.31207	Fbxo31	P2
301	1.46268	-2.09785	1.45564	Gm10408	P4		301	-1.47831	-6.19654	-6.18573	Stard3	P5		301	-1.3696	-2.66783	1.0573	Pde3a	P4		301	-3.20527	-1.892	-1.84813	Fam78a	P2
302	2.85003	-3.75431	-0.769086	Ginm1	P4		302	2.04285	-2.05042	-2.1616	Ssc5d	P5		302	6.39792	-2.66783	1.86153	Olfr212	P4		302	-3.38311	-1.32328	-1.46094	Exoc3l2	P2
303	1.32029	-6.93793	-1.69943	Ggt7	P4		303	2.83452	1.77304	2.27905	Sorcs2	P5		303	-1.39866	-2.49043	1.31912	Mmp14	P4		303	-3.56942	-1.99792	-1.71394	Eva1b	P2
304	2.04203	-6.61894	-1.43857	Fscn1	P4		304	4.64144	-1.07565	-1.79939	Snx15	P5		304	-1.60391	-2.66783	2.41466	Kmt2c	P4		304	-7.07028	-2.29187	-2.02872	Etv5	P2
305	1.33974	-2.33024	-0.967834	Frs3	P4		305	3.05744	1.04883	1.97966	Smn1	P5		305	-3.69937	-7.56089	1.93953	Hras	P4		305	-4.03116	-2.31138	-2.19787	Ern1	P2
306	0.639626	-1.6253	-0.469813	Frs2	P4		306	-1.92664	-6.55473	-6.55966	Slc28a3	P5		306	-1.78355	-3.66021	2.46546	Homer3	P4		306	-2.59761	-1.27243	-0.970035	En2	P2
307	0.971937	-2.53034	-0.963225	Foxo3	P4		307	0.990705	-2.10919	-2.1926	Rps13	P5		307	2.67577	-1.2281	1.36623	Heca	P4		307	-3.49304	-2.1799	-1.42546	Elapor2	P2
308	3.8424	-6.32276	1.57024	Fmr1nb	P4		308	2.68076	1.58652	0.58762	Rpn2	P5		308	-1.50493	-2.87469	2.39648	Gnas	P4		308	-6.53458	-3.05289	-2.19787	Eif3g	P2
309	0.820497	-3.09092	-0.623208	Fjx1	P4		309	-1.09537	-6.77493	-6.18573	Ro60	P5		309	2.37733	-2.92833	-1.73752	Gm7977	P4		309	-2.85812	-1.1452	-0.511972	Egr4	P2
310	0.735229	-6.52681	-1.21851	Fibcd1	P4		310	2.43987	0.866117	0.486566	Rnpep	P5		310	-0.807167	-2.25155	0.888969	Foxc1	P4		310	-2.89718	-1.01219	-1.50191	Ecel1	P2
311	1.55268	-6.20879	-3.09218	Fchsd2	P4		311	2.24332	-1.35065	-2.1926	Prkg1	P5		311	5.91932	-1.12405	6.89855	Fgd4	P4		311	-6.39863	-2.57198	-2.10322	Dzip1	P2
312	1.61633	-2.86113	-1.81927	Fbln5	P4		312	-1.51293	-2.58179	-3.33887	Peg3	P5		312	-2.59148	-3.83483	1.62962	Ermp1	P4		312	-6.65881	-2.94684	-2.86424	Dvl3	P2
313	1.55515	-2.76271	-1.09588	Fat4	P4		313	3.00865	1.80894	0.821771	Pcif1	P5		313	-2.21222	-6.94351	1.21752	Epop	P4		313	-3.11899	-1.7572	-1.30991	Drd5	P2
314	1.12747	-2.57259	-1.33702	Fam78a	P4		314	-5.97911	-7.13457	-6.18573	Ntsr1	P5		314	-1.50493	-2.80395	-1.595	Dync1li2	P4		314	-2.3275	-1.0216	-1.69183	Drd4	P2
315	1.27859	-2.25686	-1.02642	Fam76b	P4		315	1.62123	-6.77493	-6.66549	Nod2	P5		315	-1.41055	-3.57433	1.4011	Dicer1	P4		315	-6.87917	-3.05289	-2.16696	Dram1	P2
316	1.39367	-3.19887	-1.08814	Fam204a	P4		316	2.43763	-2.27849	-1.64184	Ndufa9	P5		316	-1.84851	-3.42401	1.64206	Cntln	P4		316	-3.62875	-2.17347	-2.06297	Dnajc22	P2
317	0.762514	-3.07999	-0.649808	Fam177a2	P4		317	3.49302	-6.09113	-6.44546	Myt1	P5		317	6.17837	-2.09195	2.09515	Cacna1a	P4		317	-6.39863	-2.19942	-1.73392	Dmxl2	P2
318	1.03517	-1.74301	-0.535483	Fam171a2	P4		318	1.90863	-1.46446	-2.1926	Msra	P5		318	-2.59501	-3.83483	1.02882	Baiap2l2	P4		318	-2.89046	-1.36645	-0.710964	Dll3	P2
319	1.57856	-2.40007	-1.38518	Faah	P4		319	2.60676	1.4341	0.888765	Mast3	P5		319	6.29232	-6.70463	-1.56758	AU041133	P4		319	-3.221	-2.06435	-1.44774	Dio3	P2
320	1.20521	-3.47235	-1.49197	Ezr	P4		320	1.72625	-0.957784	-1.1907	Malat1	P5		320	-1.39866	-2.51751	1.46306	Atl2	P4		320	-3.75992	-2.10064	-2.34284	Des	P2
321	1.76374	-6.52681	-1.1821	Eya1	P4		321	-1.60627	-3.05993	-2.99482	Maged1	P5		321	5.91932	-1.51106	1.2499	Art2b	P4		321	-3.75992	-2.49958	-1.95702	Dcbld1	P2
322	1.72241	-6.08503	-2.39414	Exosc10	P4		322	0.865178	-2.10919	-2.13071	Lurap1l	P5		322	6.05465	-2.09195	1.53668	Ankrd44	P4		322	-2.42687	-1.20624	-2.11324	Cyp26b1	P2
323	0.709497	-5.94965	-1.08648	Evi5	P4		323	2.25451	-2.34433	-2.03119	Lrrc23	P5		323	-1.46469	-2.63573	2.46546	Ankrd13c	P4		323	-6.65881	-2.10064	-2.33066	Cyp26a1	P2
324	-3.40319	-7.07436	-1.55317	Evc	P4		324	3.32294	1.98211	1.88011	Kcng1	P5		324	5.91932	-1.50142	2.78377	Ankhd1	P4		324	-3.78704	-2.359	-1.76566	Cyp1b1	P2
325	1.05958	-2.65708	-0.836039	Ets2	P4		325	1.54055	-2.4381	-3.11885	Kcnf1	P5		325	6.05465	-1.19427	1.53323	Afdn	P4		325	-6.53458	-2.42173	-3.344	Cul1	P2
326	0.668981	-2.17955	-0.441662	Esyt2	P4		326	2.81425	-6.55473	-6.32143	Gramd2	P5		326	-1.21792	-3.42401	1.70214	Abi1	P4		326	-2.97896	-1.7848	-1.22111	Ctnna1	P2
327	0.998777	-2.14093	-0.956381	Erc1	P4		327	1.90863	-6.09113	-6.18573	Gpr84	P5		327	-1.78095	-6.56851	1.96861	4930444P10Rik	P4		327	-3.64519	-1.49315	-2.19787	Crocc	P2
328	1.06221	-6.70554	-0.795559	Erbin	P4		328	1.95999	-1.53168	-2.1926	Gng7	P5		328	-1.56119	-3.34019	-6.22957	Vmn2r63	P6		328	-3.67652	-1.469	-1.03285	Crhr1	P2
329	2.07422	-3.53332	-0.7339	Epb41l1	P4		329	-1.38209	-3.15246	-3.11885	Gm2721	P5		329	6.675	1.74961	-2.14901	Lipi	P6		329	-6.87917	-3.05289	-2.11829	Col12a1	P2
330	1.13293	-1.88331	-0.660444	Emc8	P4		330	7.59456	3.97379	3.2441	Gm20765	P5		330	3.32161	2.1155	-2.29908	Gm20765	P6		330	-6.87917	-2.68182	-2.228	Cnnm2	P2
331	0.765441	-2.52582	-1.09907	Elavl3	P4		331	-2.26089	-7.02436	-6.44546	Gm14391	P5		331	6.83398	1.86374	-1.82974	Elp4	P6		331	-6.65881	-1.231	-1.4688	Chsy1	P2
332	1.31222	-2.59131	-0.965035	Edf1	P4		332	1.72044	-2.54931	-2.99482	Gcnt2	P5		332	6.17837	3.02554	1.36623	Cep112	P6		332	-3.36032	-1.70057	-1.28841	Celf6	P2
333	1.73561	-1.98822	-0.830697	Ecel1	P4		333	0.866136	-1.56277	-1.85311	Gabra2	P5		333	5.91932	2.90155	2.10844	Ptch1	P5		333	-2.58357	-0.97088	-0.994109	Cebpa	P2
334	1.23084	-2.17955	-0.929171	Dynll1	P4		334	3.94251	2.8426	2.27905	Frmd4b	P5		334	6.17837	-2.11543	-1.73752	Psme2b	P5		334	-2.13595	-0.692309	-1.14342	Cdx2	P2
335	2.30213	-5.94965	-3.4511	Dync1li1	P4		335	1.98854	-1.96284	-2.28994	Fntb	P5		335	6.39792	2.61617	2.46546	Prl2c4	P5		335	-3.28277	-1.75183	-2.10322	Cdc42bpb	P2
336	1.42835	-6.08503	-1.83942	Dusp28	P4		336	3.34218	1.58652	2.29185	Fam178b	P5		336	6.17837	2.1155	1.64206	Olfr108	P5		336	-2.60155	-1.38421	-1.4166	Ccdc71l	P2
337	0.748029	-1.79004	-0.604287	Dusp14	P4		337	7.37341	1.62245	2.29185	Etl4	P5		337	6.75668	-1.97745	-1.27364	Mroh2a	P5		337	-3.11794	-1.1152	-1.2997	Ccdc177	P2
338	0.79772	-2.09785	-0.458983	Dtnbp1	P4		338	2.79689	-2.26058	-2.69023	Czib	P5		338	6.05465	2.00031	2.75365	Mcur1	P5		338	-3.28277	-1.96954	-2.85473	Cbx3	P2
339	1.51847	-2.76015	-1.59571	Dnajc13	P4		339	1.83195	-1.5119	-1.34605	Cttnbp2nl	P5		339	1.64534	-1.66555	-1.8157	Gm9871	P5		339	-6.65881	-2.27907	-2.10322	Calb1	P2
340	-1.67399	-6.32276	-0.953883	Dnajb5	P4		340	2.55296	-1.56713	-2.06858	Clasp1	P5		340	2.44098	-1.41628	-1.91642	Fut8	P5		340	-2.17733	-1.03867	-0.848768	Cacna2d1	P2
341	0.877934	-2.23575	-0.610666	Dnaja1	P4		341	1.61545	-2.05042	-1.85311	B230206H07Rik	P5		341	2.16755	1.0973	1.65916	Faxc	P5		341	-3.55683	-2.24372	-1.69657	C430049B03Rik	P2
342	1.31222	-2.76271	-1.08935	Dis3l	P4		342	-0.883398	-2.11432	-1.64714	Anapc13	P5		342	5.91932	1.71288	1.25799	Dnah7b	P5		342	-2.69666	-1.36037	-0.990911	Bnc1	P2
343	0.722097	-5.94965	-0.503755	Dgkh	P4		343	2.88822	1.86672	2.01866	A330023F24Rik	P5		343	5.91932	1.64387	2.46546	Cadps2	P5		343	-3.14806	-1.11345	-1.22708	Bmper	P2
344	2.47036	-2.76271	-0.856433	Dgke	P4		344	-3.26956	-6.63192	-6.32143	2810403D21Rik	P5		344	6.29232	1.79028	1.27373	4930413M19Rik	P5		344	-4.48912	-2.45247	-2.17891	Bmp8a	P2
345	1.57856	-6.08503	-2.30961	Deptor	P4		345	2.81425	3.65388	6.51294	Zfp317	P7		345	-1.97391	-1.23039	3.68731	Zyg11a	P7		345	-3.07341	-1.65924	-1.92979	Bhlhe23	P2
346	1.01097	-2.09785	-1.03414	Dennd2a	P4		346	3.11315	3.77112	6.51294	Zc3h18	P7		346	-1.94329	-1.4177	1.0573	Zxdc	P7		346	-2.84289	-0.964454	-0.964761	Baz1a	P2
347	3.06743	-2.19505	-1.14993	Cyth3	P4		347	-1.74518	-1.98549	3.05287	Ywhag	P7		347	-2.58026	-1.62982	2.39648	Zmym2	P7		347	-4.1183	-1.41095	-2.03654	Baiap3	P2
348	1.79544	-6.78723	-0.990799	Cyp2r1	P4		348	-2.15611	-2.90895	6.8878	Wls	P7		348	-1.59992	-1.97745	1.46306	Zkscan2	P7		348	-7.39006	-2.61181	-2.85473	Bahcc1	P2
349	1.92004	-5.94965	-2.99369	Cyp2c54	P4		349	1.70229	2.47628	6.77334	Wasf2	P7		349	-2.27903	-1.67946	1.46306	Zfpm1	P7		349	-3.73284	-1.69599	-0.833104	B4galnt4	P2
350	0.676185	-2.09785	-0.417028	Cux1	P4		350	2.72536	2.1664	3.74136	Vps13a	P7		350	-2.01251	-1.41452	2.46546	Zfp821	P7		350	-3.24521	-2.16377	-1.78931	B230312C02Rik	P2
351	1.48429	-2.76271	-0.886074	Ctdsp2	P4		351	1.17939	1.02123	3.74136	Usp4	P7		351	-1.73925	-1.33432	1.44908	Zfp804a	P7		351	-3.20527	-1.56271	-2.19787	Atmin	P2
352	1.2105	-1.62121	-0.378038	Crebzf	P4		352	-1.3885	-1.2164	2.57196	Trpv2	P7		352	-2.5512	-1.69175	1.44073	Zfp777	P7		352	-2.97896	-1.30308	-1.47423	Asic2	P2
353	1.82037	-6.32276	-1.89314	Cpne3	P4		353	-1.54358	-1.85222	1.63071	Tpd52l1	P7		353	-2.20092	-1.24742	2.00426	Zfp629	P7		353	-3.42629	-1.12959	-1.5313	Asap1	P2
354	1.93796	-6.08503	-1.08704	Coil	P4		354	3.94424	3.67333	6.51294	Tmem88	P7		354	-1.67727	-1.00906	0.963022	Zfp36l2	P7		354	-3.55683	-2.09856	-2.07384	Aplp2	P2
355	1.00511	-5.94965	-1.1278	Cmtr1	P4		355	2.60614	2.9552	6.51294	Thap6	P7		355	-1.46216	-1.84995	1.27717	Zfp318	P7		355	-2.15198	-1.05117	-0.871304	Ajuba	P2
356	0.605349	-2.40007	-0.433059	Clic4	P4		356	2.53726	2.07767	6.51294	Tacc2	P7		356	-1.88046	-2.80395	1.44073	Zfp202	P7		356	-3.32296	-1.86761	-2.6955	Ahdc1	P2
357	1.59865	-6.20879	-2.17039	Clcc1	P4		357	-1.3745	-0.877273	2.27905	T2	P7		357	-2.28795	-2.11543	1.97072	Zbtb7a	P7		357	-3.83928	-1.53912	-2.34284	Agrn	P2
358	1.09597	-6.42839	-0.701906	Cic	P4		358	-1.24063	-1.46232	3.48096	Syne1	P7		358	-2.30946	-2.66783	2.02645	Zbtb4	P7		358	-7.31651	-3.49048	-2.85473	Ago2	P2
359	1.01614	-1.88702	-0.535058	Chsy3	P4		359	-1.0124	-1.16337	2.83236	Syn3	P7		359	-2.24167	-2.62436	2.78377	Yaf2	P7		359	-1.9508	-0.912345	-1.59503	Agap3	P2
360	1.17929	-6.08503	-0.547441	Chsy1	P4		360	1.477	1.41664	2.42171	St3gal4	P7		360	-2.37002	-1.72863	1.48352	Xkr6	P7		360	-3.83928	-1.54274	-1.32472	Afap1l2	P2
361	1.65934	-1.34559	1.89361	Chrna7	P4		361	-3.08652	-3.15246	6.64901	Ss18l2	P7		361	-1.55677	-1.31486	1.22384	Wnt7a	P7		361	-3.42629	-1.26018	-1.78023	Aebp1	P2
362	1.11963	-2.70604	-1.38417	Cfap418	P4		362	3.75739	4.49592	6.64901	Spire1	P7		362	-1.60391	-1.99358	2.04223	Vps4a	P7		362	-2.98023	-1.25267	-1.82508	Adra2a	P2
363	1.79544	-2.8123	-0.422433	Cebpd	P4		363	3.23476	2.9806	6.51294	Spice1	P7		363	-0.858619	-1.85307	1.88702	Vmn2r29	P7		363	-3.75992	-2.10064	-2.4393	Adamtsl5	P2
364	0.815415	-3.53332	-1.47466	Cdk6	P4		364	3.50032	2.78763	6.64901	Snu13	P7		364	-2.68527	-1.78005	1.83453	Vinac1	P7		364	-3.52578	-1.6908	-1.64043	Adam23	P2
365	1.5995	-7.00776	-1.19406	Cdc37l1	P4		365	3.43398	2.72402	3.74136	Smchd1	P7		365	-1.79206	-1.47847	0.879615	Vax1	P7		365	-6.65881	-2.83238	-2.4179	Ablim2	P2
366	1.69808	-5.94965	-1.82731	Cct7	P4		366	-2.01273	-2.14602	2.42171	Slitrk3	P7		366	-2.23645	-1.63746	1.10708	Utrn	P7		366	-2.50726	-1.24772	-2.05188	A530058N18Rik	P2
367	-2.17391	-6.08503	-1.85403	Cct5	P4		367	1.58388	2.52777	4.32192	Slc2a10	P7		367	-3.15224	-3.50905	1.97072	Usp22	P7		367	-7.39006	-2.61181	-2.6955	A230020J21Rik	P2
368	2.36126	-2.17955	2.37627	Ccdc7b	P4		368	-2.44101	-2.04389	1.56792	Sirt2	P7		368	-2.4459	-1.98997	3.84655	Usp10	P7		368	-2.50446	-1.38761	-1.07806	9530036O11Rik	P2
369	1.90598	-6.52681	-1.92529	Ccdc142	P4		369	2.45654	2.19387	6.77334	Sertad1	P7		369	-1.21792	-1.06205	2.59409	Ulk2	P7		369	-5.0328	-1.41095	-1.12639	9130019P16Rik	P2
370	1.22799	-2.35424	-0.612977	Cbl	P4		370	-1.14412	-0.967406	1.99457	Septin4	P7		370	-2.58679	-1.98997	3.07399	Ugcg	P7		370	-6.39863	-3.05289	-2.10322	6820431F20Rik	P2
371	0.792983	-1.73157	-0.674729	Casd1	P4		371	2.04285	2.71897	3.85582	Sec16b	P7		371	-1.86563	-1.7724	2.63338	Ubxn2a	P7		371	-2.55212	-1.43692	-1.0776	3110039M20Rik	P2
372	1.25933	-6.20879	-3.66285	Car8	P4		372	3.44297	3.76826	6.64901	Scmh1	P7		372	-1.88046	-1.97745	2.17907	Ubtf	P7		372	-2.28779	-0.807811	-0.98826	2610027K06Rik	P2
373	0.929573	-6.42839	-0.449632	Calm1	P4		373	1.75453	1.57469	6.51294	Rsbn1	P7		373	-2.01499	-1.41628	1.53794	Tusc1	P7		373	-2.81005	-1.52639	-0.762252	2410018L13Rik	P2
374	1.25373	-6.32276	-2.41694	Boll	P4		374	1.69421	1.60291	3.48096	Ripor2	P7		374	-1.64085	-1.04019	2.31581	Ttll11	P7		374	-6.77319	-2.61181	-2.21785	2310061I04Rik	P2
375	1.28414	-2.8123	-0.923638	Bin1	P4		375	-1.08986	-1.11715	1.99457	Rin2	P7		375	-1.93291	-1.56744	2.78377	Tspan9	P7		375	-1.8313	-4.7934	-2.60877	Ttc7b	P4
376	0.762952	-2.2472	-0.886008	Atrnl1	P4		376	-1.32375	-2.20191	2.83236	Rgs2	P7		376	-1.53838	-1.97745	1.53323	Tspan5	P7		376	-1.38007	-3.33117	-1.73977	Trio	P4
377	-2.6516	-6.32276	-3.65258	Asxl2	P4		377	3.62464	3.89184	6.51294	Rap1a	P7		377	-2.22609	-2.66783	1.72212	Tsc22d2	P7		377	-3.27939	-6.51295	-2.21785	Tac4	P4
378	0.961705	-6.20879	-0.431579	Arap2	P4		378	3.24207	3.64488	6.51294	Pwwp3a	P7		378	-1.71464	-1.52374	2.96411	Trp53rka	P7		378	-2.84542	-6.64902	-1.82508	Slc48a1	P4
379	1.66787	-6.08503	-1.60559	Aqp11	P4		379	2.89282	3.04347	6.64901	Ptpra	P7		379	-1.54802	-1.52374	3.53691	Trim30a	P7		379	-2.36489	-6.51295	-2.0493	Slc37a3	P4
380	1.85778	-6.08503	-2.18729	Anks3	P4		380	2.7	2.6569	3.74136	Ptpn2	P7		380	-1.73925	-1.13875	1.78359	Trim24	P7		380	-2.50084	-3.94074	-2.15613	Slc35f4	P4
381	3.16891	-6.08503	-2.67974	Amph	P4		381	-6.2166	-7.08051	6.51294	Ppp1r1b	P7		381	-3.10175	-2.51751	2.31581	Tpr	P7		381	-2.50084	-6.64902	-2.03654	Rxra	P4
382	1.05923	-6.08503	-3.32576	Alx4	P4		382	-1.21278	-1.82813	1.19634	Ppme1	P7		382	-1.18761	-1.18072	1.10708	Tpbgl	P7		382	-3.27939	-6.51295	-1.81573	Rrm1	P4
383	1.02021	-6.42839	-1.8621	Alg13	P4		383	-1.03436	-1.79642	1.08214	Por	P7		383	-2.37002	-1.41628	2.1956	Tnrc6c	P7		383	-2.73945	-6.88781	-1.59503	Ring1	P4
384	1.215	-6.08503	-0.581238	Aktip	P4		384	-1.29411	-1.82813	1.31797	Pola2	P7		384	-1.88046	-2.80395	2.46546	Tnrc6b	P7		384	3.19631	-2.87352	1.75044	Rhobtb3	P4
385	0.752762	-2.64725	-0.543962	Ahdc1	P4		385	2.19509	1.50893	6.51294	Plppr3	P7		385	-1.43747	-1.41886	1.53988	Tnks2	P7		385	2.91054	-1.48517	0.883339	Pou2f2	P4
386	1.69808	-6.20879	-3.31113	Ago3	P4		386	-1.34727	-1.40502	1.75578	Pigz	P7		386	-1.52725	-1.96511	2.08206	Tmpo	P7		386	-2.36489	-3.48098	-1.73392	Nxph1	P4
387	1.46268	-6.61894	-1.43233	Adra2a	P4		387	1.25033	1.12709	2.83236	Phactr3	P7		387	-1.84588	-1.51106	2.1031	Tmem86a	P7		387	-2.50084	-4.06067	-2.86424	Ntrk3	P4
388	1.06878	-5.94965	-0.980694	Adk	P4		388	-1.70883	-1.21786	2.39352	Pfkfb4	P7		388	-2.57054	-2.92833	1.53077	Tmem63a	P7		388	-1.87915	-3.16713	-1.55227	Ncs1	P4
389	1.37721	-2.95326	-0.930349	Adgrb1	P4		389	2.09322	1.55531	2.94682	Pafah1b1	P7		389	-3.37891	-3.34019	1.74818	Tmem215	P7		389	-1.67606	-3.41294	-2.03654	Mex3c	P4
390	1.0076	-2.8123	-0.939999	Adamts3	P4		390	-2.19995	-3.19659	-2.06858	Ogt	P7		390	-1.91553	-1.03734	1.67352	Tmem165	P7		390	-1.85528	-3.331	-1.50329	Megf8	P4
391	1.16399	-3.12155	-1.88155	Acss2	P4		391	2.24332	2.52777	3.70082	Nkx2-5	P7		391	-1.97421	-1.35871	0.997551	Tmem121b	P7		391	1.8524	-1.23705	1.2403	Lonrf2	P4
392	1.21935	-2.76271	-0.597429	Abtb2	P4		392	-1.56622	-1.78881	2.15472	Myh7	P7		392	-1.52204	-1.29826	0.632004	Tlx3	P7		392	-1.75776	-3.10357	-1.36244	Klf3	P4
393	2.07422	-6.20879	-2.63314	Abcb1a	P4		393	1.83409	2.15637	3.85582	Mtus1	P7		393	-2.08709	-1.17661	2.18602	Tlnrd1	P7		393	-2.73945	-3.85584	-2.6955	Kcnd3os	P4
394	1.62937	-6.32276	-0.834889	Abca1	P4		394	-1.17148	-1.33033	4.1531	Mt3	P7		394	-1.65565	-1.29015	1.29762	Tlcd4	P7		394	-2.45515	-3.64336	-0.803995	Hapln2	P4
395	1.76374	-2.53034	-1.18714	A830018L16Rik	P4		395	1.90546	1.92145	3.61703	Mbp	P7		395	-2.67288	-1.7381	1.0573	Thap4	P7		395	-2.36489	-3.48098	-1.85843	Hacd1	P4
396	1.33728	-6.86455	-0.529755	9530052E02Rik	P4		396	-1.29497	-1.11715	6.64901	Mapk10	P7		396	-2.70525	-2.66783	2.00426	Tgtp2	P7		396	-2.36489	-6.51295	-1.24887	H2bc14	P4
397	2.69447	-5.94965	-2.72175	4930507D05Rik	P4		397	-2.24747	-1.38666	1.88011	Lsamp	P7		397	-1.50493	-2.19803	2.00681	Tfap2c	P7		397	-1.73585	-3.24126	-1.48939	Fzd3	P4
398	1.02426	-3.19887	-1.65425	4833439L19Rik	P4		398	-1.44285	-1.66855	2.27905	Lipe	P7		398	-1.86563	-1.26655	2.25963	Tet3	P7		398	-2.47102	-3.63407	-1.00985	Fyn	P4
399	0.905486	-6.08503	-0.469443	2310061I04Rik	P4		399	3.05744	2.35495	3.48096	Ldlrap1	P7		399	-2.01251	-1.66555	2.59409	Tent4b	P7		399	2.27571	-1.50395	6.77033	Fut8	P4
400	1.40703	-2.65708	-1.49458	1700019D03Rik	P4		400	3.08086	3.39847	6.51294	Lcmt1	P7		400	-1.86563	-1.19988	1.4011	Tenm3	P7		400	-1.11073	-2.57198	-0.826234	Flt1	P4
401	1.19194	-1.16784	-0.493866	Znrf1	P5		401	2.45728	2.23803	6.51294	Jpt2	P7		401	-1.07818	-0.920928	1.13115	Tbx1	P7		401	-3.03654	-7.18509	-1.60643	Fat4	P4
402	0.528854	-0.8953	-0.441785	Zhx3	P5		402	-6.59905	-6.55473	-3.11885	Ifi27	P7		402	-1.99047	-2.51751	6.63793	Tbc1d4	P7		402	-2.50084	-6.64902	-2.03654	Erc1	P4
403	1.65904	-1.08125	-0.94102	Zfp574	P5		403	1.99177	2.07255	6.99385	Hs3st3b1	P7		403	-2.96632	-1.97745	2.63338	Tatdn2	P7		403	-1.25658	-3.01075	-1.92546	Eml3	P4
404	0.689888	-1.08125	-0.861539	Zfp524	P5		404	-1.08532	-1.76331	2.83236	H2bu2	P7		404	-1.86563	-1.7381	1.38549	Tab2	P7		404	-2.36489	-6.51295	-2.92821	E130304I02Rik	P4
405	1.90598	-1.07323	-0.438803	Zfp503	P5		405	-2.76028	-2.27849	2.29185	Gzmk	P7		405	-1.38703	-1.58338	2.78377	Syndig1	P7		405	-2.36489	-3.48098	-2.0493	Cyp2j8	P4
406	2.9967	-1.25786	-0.719823	Zfp36l2	P5		406	-2.26089	-1.78881	2.39352	Grin2a	P7		406	-1.21792	-1.85307	1.70214	Sybu	P7		406	-2.50084	-6.64902	-1.64719	Corin	P4
407	1.38112	-1.46325	-0.840583	Zfp219	P5		407	-2.42964	-2.67941	2.27905	Gpr6	P7		407	-1.39866	-1.52374	1.64206	Suclg2	P7		407	-2.36489	-3.48098	-1.71464	Ccnyl1	P4
408	0.424148	-0.693043	-0.462986	Zfand5	P5		408	-1.6533	-1.79356	2.01866	Gpld1	P7		408	-1.66336	-1.42136	1.02482	Sucla2	P7		408	-2.84542	-3.96188	-1.59503	Camk2d	P4
409	1.00511	-2.09785	-1.15747	Zdhhc13	P5		409	-2.05465	-2.39982	1.72316	Gpatch1	P7		409	-1.43747	-1.71303	1.53323	Stox2	P7		409	-2.36489	-6.51295	2.41645	Ankrd13c	P4
410	0.664753	-6.20879	-6.17233	Zc2hc1a	P5		410	2.17442	2.414	3.61703	Gm7008	P7		410	-1.67535	-1.41886	1.12734	Stk17b	P7		410	-3.03654	-4.15311	-2.4179	Adam9	P4
411	0.600242	-0.775304	-0.343088	Zbtb7c	P5		411	-2.48177	-2.27849	2.10062	Gm36908	P7		411	-1.39866	-1.41452	1.78359	Stau2	P7		411	-3.27939	-6.51295	-7.93962	Plut	P6
412	0.760487	-1.09281	-1.13384	Yipf2	P5		412	-1.36907	-0.877273	2.06654	Gm16897	P7		412	-2.01499	-2.29684	1.53899	Ssbp3	P7		412	3.19631	1.57364	-3.49614	H60b	P6
413	0.565363	-1.04273	-0.480796	Wwc2	P5		413	-2.56258	-2.19154	1.75181	Gm12915	P7		413	-2.22609	-1.88613	3.3639	Sri	P7		413	2.91054	-2.37875	-3.53274	Cldn7	P6
414	0.694501	-1.1586	-0.822809	Wdr20	P5		414	-1.51938	-1.83042	2.74857	Gm10433	P7		414	-1.91989	-1.27054	2.28253	Src	P7		414	-2.36489	-3.48098	-3.30442	Tex30	P5
415	1.12295	-1.23944	-0.344488	Wasf1	P5		415	-2.08927	-2.58179	2.94682	Gja1	P7		415	-1.86563	-1.41628	1.36623	Sptbn1	P7		415	2.13989	-1.72318	-1.64719	St7	P5
416	2.30213	-1.59537	-1.23857	Vps8	P5		416	-1.27656	-1.51366	2.01866	Fth1	P7		416	-1.86563	-2.66783	1.91351	Spire2	P7		416	-2.50084	-3.61705	-3.71317	Sox6	P5
417	4.06313	-1.39633	-0.623148	Vash1	P5		417	2.48417	2.04076	6.51294	Fbl	P7		417	-1.54802	-1.28205	1.62016	Spats2	P7		417	-2.06977	-3.15167	-3.12854	Six4	P5
418	1.93146	-1.1819	-0.831413	Usp10	P5		418	3.06106	2.49514	6.51294	Fam110b	P7		418	-1.76074	-1.38288	0.894089	Spata1	P7		418	-2.36489	-6.51295	-6.44785	Shfl	P5
419	0.837955	-0.755788	-0.374737	Usp1	P5		419	-1.26385	-1.76331	2.39352	Efna1	P7		419	-2.0051	-1.97745	2.2097	Spag9	P7		419	3.06049	-3.33073	-3.05228	Rtn4rl2	P5
420	1.65904	-1.67971	-1.84553	Uso1	P5		420	2.6861	2.49651	6.64901	Dyrk1b	P7		420	-0.858619	-0.896402	0.931772	Sp9	P7		420	6.28342	-1.58329	-0.982449	Rap1gap2	P5
421	1.84749	-1.28361	-1.15264	Unc5c	P5		421	-1.32136	-1.41096	2.01295	Dus3l	P7		421	-1.30496	-1.66555	1.48837	Sp5	P7		421	-2.16809	-3.331	-3.41079	Prdm5	P5
422	0.864444	-1.10629	-0.48156	Uhrf1bp1l	P5		422	1.86585	2.18943	6.51294	Dpm1	P7		422	-1.79552	-1.03508	0.810626	Sox1ot	P7		422	3.19631	-1.7558	-2.19787	Pde4d	P5
423	1.36048	-1.12066	-0.848904	Ubqln4	P5		423	2.63586	2.41714	3.61703	Dpf3	P7		423	-2.12138	-2.11543	0.905093	Sox17	P7		423	1.78499	-1.84816	-1.43219	Pax5	P5
424	1.05923	-1.00725	-0.652037	Ube2i	P5		424	-1.08532	-1.20027	2.70803	Dmtn	P7		424	-1.68423	-1.20846	1.12598	Sorl1	P7		424	6.28342	-2.2186	-3.06481	Osbpl10	P5
425	1.00647	-2.09785	-1.35123	Tspan9	P5		425	3.35499	3.8021	6.64901	Dlg5	P7		425	-2.13565	-1.24742	1.84702	Soga1	P7		425	6.41924	-2.42173	-2.86424	Nrn1	P5
426	0.63807	-1.32378	-0.52373	Tshz3	P5		426	2.55296	2.21922	3.48096	Dhx35	P7		426	-1.74402	-2.66783	1.78359	Socs2	P7		426	-2.36489	-6.51295	-6.32382	Mtor	P5
427	0.982408	-1.01418	-0.832294	Tsen54	P5		427	-1.53785	-2.03856	2.1994	D030047H15Rik	P7		427	-2.11982	-2.09195	6.77412	Socs1	P7		427	7.12317	2.06856	1.87477	Gm20765	P5
428	4.06313	2.29646	2.9263	Trp53	P5		428	-2.42362	-1.82813	3.48096	Cuedc2	P7		428	-2.59501	-2.18531	1.75638	Snx9	P7		428	2.13989	-1.892	-2.07384	Fam149a	P5
429	1.2639	-0.89345	-0.610666	Tiparp	P5		429	-1.89716	-1.40651	2.10062	Csdc2	P7		429	-1.17962	-1.50142	1.76052	Snx25	P7		429	-3.03654	-7.18509	-6.18812	Diras1	P5
430	1.61897	-1.76514	-1.51823	Timm9	P5		430	-1.58095	-1.20407	6.64901	Crkl	P7		430	-3.00512	-2.21778	1.16305	Snx18	P7		430	-2.08126	-3.24412	-2.51649	Ccdc136	P5
431	1.0133	-1.76514	-0.970739	Timeless	P5		431	2.73951	3.15682	6.51294	Crebrf	P7		431	-2.44768	-1.97745	1.53323	Smyd2	P7		431	-2.54498	-1.76347	-0.400708	Zfp36l2	P7
432	2.7068	-2.02621	-2.09503	Tex10	P5		432	2.05058	1.86067	6.51294	Coro6	P7		432	-2.57054	-1.60353	2.09515	Smim14	P7		432	-3.61792	-3.82577	3.32559	Zc3h14	P7
433	0.772621	-1.50639	-0.892156	Tead4	P5		433	3.38146	3.89465	6.51294	Chmp4b	P7		433	-1.74402	-1.20846	2.46546	Smarcd3	P7		433	-1.78418	-1.42933	2.5667	Usp35	P7
434	2.85003	-1.16671	-0.848904	Tbx18	P5		434	-0.843285	-1.38293	2.1994	Cdc42ep4	P7		434	-1.75793	-1.07493	1.67352	Smarcd2	P7		434	-2.18415	-1.56794	3.32559	Ugt1a1	P7
435	0.46748	-0.874123	-0.373225	Tbc1d12	P5		435	-2.38929	-1.90369	3.48096	Cct4	P7		435	-1.98673	-1.04625	0.985362	Smagp	P7		435	-3.03654	-2.04312	2.45532	Tut4	P7
436	0.893455	-1.13269	-0.738843	Tasor	P5		436	3.02633	3.4808	6.51294	Card19	P7		436	-1.8821	-1.57759	1.77972	Smad2	P7		436	-2.48815	-2.26485	-0.771342	Trpc3	P7
437	1.70317	-1.59537	-0.622818	Tacc2	P5		437	-1.38209	-1.74838	6.8878	Cald1	P7		437	-1.75793	-2.39743	2.23245	Slc9a3r2	P7		437	-2.67547	-2.40773	-0.926305	Trim67	P7
438	1.28358	-1.136	-1.19973	Tab3	P5		438	-1.45464	-2.44893	2.39352	Brat1	P7		438	-1.60391	-2.09195	1.68634	Slc44a1	P7		438	-3.28461	-2.70928	-1.70901	Tmem64	P7
439	1.58837	-1.96524	-1.00815	Szt2	P5		439	-2.1884	-1.96284	3.74136	Bicd1	P7		439	-2.22609	-2.19803	1.09562	Slc39a10	P7		439	-6.87917	-6.99386	-2.86424	Tmem164	P7
440	1.0638	-2.02621	-1.46573	Stx17	P5		440	-1.73199	-1.61806	2.83236	B4gat1	P7		440	-1.65565	-0.870457	1.33561	Slc35d3	P7		440	-2.50084	-2.42173	-1.31265	Tfap2b	P7
441	0.580173	-1.18407	-0.401023	Stt3b	P5		441	-1.06194	-1.29143	1.63071	Apc2	P7		441	-2.73814	-2.14112	1.16305	Slc30a2	P7		441	-2.20783	-2.359	1.58694	Tent4a	P7
442	1.23335	-1.94117	-2.07752	Strip1	P5		442	-1.13603	-1.41096	1.88011	Ankrd34a	P7		442	-2.30946	-1.41628	1.99018	Slc30a1	P7		442	-2.56807	-2.06656	1.52655	Syt12	P7
443	2.22486	-1.32647	-1.37798	Stim1	P5		443	-1.57977	-2.19154	4.1531	Anapc7	P7		443	-2.15876	-1.72863	2.31581	Slc25a39	P7		443	-2.01474	-2.41921	-1.17634	Syndig1l	P7
444	6.88527	-2.95326	-2.30769	Stambpl1	P5		444	-0.866276	-1.2164	7.18508	Acbd5	P7		444	-2.1083	-1.72863	2.31581	Slc25a16	P7		444	-2.66264	-3.48098	-1.47133	Syndig1	P7
445	1.43895	-1.91635	-1.2993	St8sia2	P5		445	-1.40648	-2.23567	2.01866	Abat	P7		445	-2.59501	-1.99629	1.67352	Slc22a15	P7		445	-3.03654	-2.74859	-1.65607	Stx2	P7
446	1.79544	-1.44789	-0.745741	Srsf2	P5		446	-6.51252	-6.55473	2.01866	AA387883	P7		446	-3.25245	-2.66783	1.64206	Slc19a2	P7		446	-6.53458	-6.64902	-3.23818	Sstr1	P7
447	1.76374	-2.17955	-1.80334	Spryd3	P5		447	-1.16906	-1.74838	1.75578	A230009B12Rik	P7		447	-1.88046	-1.66555	3.04439	Slc16a9	P7		447	-1.64566	-2.35562	-1.2147	Sox9	P7
448	0.672292	-0.600075	-0.58137	Spast	P5		448	-1.036	-1.2886	2.57196	2210408F21Rik	P7		448	-1.93087	-2.31695	1.25799	Slain1	P7		448	-2.01468	-2.22604	1.8866	Smn1	P7
449	1.49362	-0.958826	-0.551941	Sox11	P5		449	3.73797	2.94334	-1.64184	Zyg11b	P9		449	-1.50493	-2.19803	2.46546	Shtn1	P7		449	-2.77757	-2.6763	-1.36244	Smc6	P7
450	0.995291	-1.26734	-1.2726	Sorcs2	P5		450	4.13213	3.90116	0.272288	Zxdc	P9		450	-1.23621	-1.69043	2.04223	Shisa7	P7		450	-2.37827	-1.77018	-0.607362	Smarca5-ps	P7
451	1.28442	-1.73593	-1.04387	Sobp	P5		451	3.7569	4.52961	2.14848	Znrf2	P9		451	-1.39826	-1.97745	2.83618	Shank3	P7		451	-2.98314	-2.62543	2.37337	Slc24a3	P7
452	1.57856	-1.79004	-2.11475	Smc5	P5		452	3.39843	3.72386	-0.450614	Zmynd11	P9		452	-2.3672	-2.34176	2.00426	Sh3rf1	P7		452	-2.06977	-2.27907	3.32559	Slc15a5	P7
453	0.896318	-1.14594	-0.867007	Smarce1	P5		453	3.59733	3.89027	-0.336022	Zmym4	P9		453	-2.58026	-2.29684	2.36864	Sgpl1	P7		453	-2.84542	-3.05289	-1.66326	Shroom2	P7
454	0.625441	-1.3126	-0.833444	Smarca2	P5		454	3.30504	3.97671	-0.425289	Zmiz1	P9		454	-3.31409	-3.42821	2.46546	Serpine2	P7		454	-2.16809	-2.37875	1.20165	Shisa5	P7
455	0.684607	-1.30504	-0.546991	Smad7	P5		455	2.93013	3.36595	-2.85912	Zhx2	P9		455	-2.53383	-2.34176	1.64206	Senp2	P7		455	-2.26811	-2.31357	-1.02664	Sgk3	P7
456	-1.52059	-3.13255	-2.53649	Slc25a3	P5		456	-0.796747	-1.57786	-6.32143	Zgpat	P9		456	-1.82091	-1.62982	1.93953	Sema6d	P7		456	-1.91419	-1.93676	-0.705188	Sbspon	P7
457	2.03474	-2.65708	-1.70489	Sin3a	P5		457	3.32339	3.39139	-0.276676	Zfp804a	P9		457	-1.67535	-1.62982	1.60178	Scube3	P7		457	-3.03654	-3.24412	-1.81573	Sap30	P7
458	3.38151	1.90868	1.97903	Shcbp1l	P5		458	3.12077	2.75883	0.61923	Zfp786	P9		458	-1.89489	-1.41886	2.25963	Scrt1	P7		458	-3.03654	-3.24412	-1.81573	Rufy2	P7
459	1.57856	-1.01418	-0.58066	Sh3pxd2b	P5		459	4.11727	4.61024	-0.449666	Zfp777	P9		459	-2.70525	-1.97745	1.78359	Sccpdh	P7		459	-2.06977	-2.27907	3.85069	Rps6ka5	P7
460	2.48586	-0.979881	-0.438842	Sgsm3	P5		460	3.63142	4.24569	-0.232221	Zfp740	P9		460	-2.57054	-2.37593	2.78377	Sart1	P7		460	-2.0929	-1.898	1.39781	Rnf157	P7
461	0.860951	-1.79004	-1.27394	Sertad2	P5		461	3.08756	3.5544	-0.343522	Zfp710	P9		461	-3.25245	-2.66783	2.60761	Saraf	P7		461	-2.73945	-1.99459	1.71778	Rfx3	P7
462	1.05726	-1.12287	-0.42388	Sephs1	P5		462	2.81703	3.41145	-0.340381	Zfp652	P9		462	-1.60658	-1.58338	1.64206	Rxylt1	P7		462	-3.40499	-2.63646	-1.57224	Rasip1	P7
463	0.898144	-1.15162	-1.14654	Sema6d	P5		463	2.57469	1.69257	-2.1926	Zfp637	P9		463	-2.29954	-1.82916	1.16016	Runx3	P7		463	-3.05037	-2.27557	-1.02664	Ramp1	P7
464	1.40184	-1.15448	-1.37178	Sec14l1	P5		464	3.3529	2.97879	-3.11885	Zfp622	P9		464	-2.15395	-2.27793	2.58011	Rnf220	P7		464	-6.53458	-6.64902	-2.68054	Raet1e	P7
465	0.819388	-1.55401	-0.696529	Sdk2	P5		465	2.77915	3.73335	-0.484512	Zfp516	P9		465	-2.09954	-1.50142	1.89814	Rnf19b	P7		465	-3.03026	-2.09856	-0.795135	Ptprk	P7
466	1.20808	-1.12751	-0.492333	Scrt1	P5		466	3.4443	3.99358	-2.30681	Zfp407	P9		466	-2.73814	-2.92833	1.47785	Rnf103	P7		466	-3.23193	-2.34642	-0.954526	Psd4	P7
467	1.04551	-1.12066	-0.858918	Sart3	P5		467	3.29904	3.97488	-6.32143	Zfp384	P9		467	-2.22609	-2.5965	1.64206	Rhob	P7		467	-3.42629	-3.08077	-2.07384	Prkce	P7
468	1.19982	-1.67235	-0.875915	Rsbn1	P5		468	2.64875	2.58047	-3.61647	Zfp365	P9		468	-2.57054	-1.62982	1.93953	Rheb	P7		468	-2.01468	-2.36346	-1.2476	Prkag2	P7
469	1.13233	-2.76271	-2.14709	Rpl13	P5		469	3.18942	3.26997	-0.364635	Zfp341	P9		469	-1.31659	-1.98494	1.83453	Rfxap	P7		469	-2.73945	-3.05289	-1.73392	Ppp3ca	P7
470	1.90598	-2.00199	-1.21412	Rnf14	P5		470	1.98013	1.8729	-0.456821	Zfp267	P9		470	-1.71409	-1.2281	2.36452	Rftn1	P7		470	-2.60155	-1.71491	2.19405	Ppp2r2c	P7
471	1.40463	-1.2012	-0.906608	Rmdn3	P5		471	-1.60627	-2.05042	-3.23305	Zfp182	P9		471	-2.3881	-1.52715	3.53691	Reps1	P7		471	-2.94414	-3.15167	2.5667	Ppp1cb	P7
472	1.055	-1.76514	-1.09956	Rilpl1	P5		472	2.62344	2.52377	0.439697	Zfp106	P9		472	-2.48709	-2.66783	1.84702	Rdx	P7		472	-2.67032	-3.19412	-1.18656	Ppm1h	P7
473	1.21034	-1.57666	-1.45337	Rictor	P5		473	2.66645	2.83201	-3.11885	Zfhx4	P9		473	-1.09906	-1.63746	1.88444	Rcn1	P7		473	-6.39863	-6.51295	-1.92766	Ppfia3	P7
474	0.976203	-1.63147	-0.920195	Rhebl1	P5		474	3.06884	3.92574	-0.34395	Zfhx3	P9		474	-2.58679	-1.97745	2.46546	Rbfox3	P7		474	-3.03654	-2.0556	1.57559	Polrmt	P7
475	0.851553	-0.620355	-1.53227	Rcor1	P5		475	2.12806	3.03887	-2.77204	Zfc3h1	P9		475	-1.99047	-2.66783	2.49307	Rasgef1b	P7		475	-2.0929	-2.56133	-1.36244	Polg	P7
476	0.946603	-0.935887	-0.67198	Rb1cc1	P5		476	3.45919	3.89356	-0.255245	Zfand3	P9		476	-1.81714	-2.11128	0.941192	Rap1gds1	P7		476	-2.74726	-2.23031	-1.07082	Plekha6	P7
477	0.776219	-1.40854	-0.859719	Rasgef1b	P5		477	3.39834	3.74324	-0.320589	Zeb2	P9		477	-2.66445	-2.63573	2.71373	Rab11fip4	P7		477	-3.98553	-3.6402	-2.03654	Pkd1	P7
478	1.40218	-1.62121	-1.41495	Rapgefl1	P5		478	3.56075	4.09555	2.10062	Zdhhc17	P9		478	-2.30946	-2.66783	2.46546	Pxmp2	P7		478	-2.16809	-2.54475	-1.24887	Phf10	P7
479	0.510205	-1.24738	-0.417028	Rapgef2	P5		479	2.7572	2.95657	0.522956	Zc3h7b	P9		479	-2.57054	-1.97745	6.89855	Pura	P7		479	-1.68026	-1.48517	2.27374	Pcnx	P7
480	0.540874	-1.90911	-1.1609	Rap1gds1	P5		480	3.33959	3.80035	-0.966094	Zbtb38	P9		480	-1.84485	-1.29488	1.0573	Ptprs	P7		480	-2.93774	-3.70084	-2.07384	Pacsin1	P7
481	1.16853	-1.3126	-0.885649	Ran	P5		481	2.89704	3.28973	-0.34558	Zbtb20	P9		481	-2.01698	-1.28205	1.27717	Ptprj	P7		481	-1.49392	-1.53912	1.43083	Nsun2	P7
482	1.03739	-1.57029	-0.933031	Rabl6	P5		482	4.03337	4.57921	-0.207949	Zbtb14	P9		482	-1.90603	-1.41983	1.02237	Ptbp3	P7		482	-1.90128	-1.95663	2.5667	Nr6a1	P7
483	2.7068	-1.33305	-1.15909	Rab11a	P5		483	3.18322	3.41863	-0.276281	Ythdf3	P9		483	-1.86563	-1.41628	4.35994	Psd3	P7		483	-2.84542	-3.05289	1.80466	Nr2f6	P7
484	1.07815	-1.45893	-0.636678	Ptpru	P5		484	3.37277	3.94943	-0.209708	Ypel5	P9		484	-1.32352	-1.24742	1.18702	Prtg	P7		484	-2.06977	-2.53823	-0.879068	Nectin1	P7
485	2.07422	-1.23944	-0.699203	Ptprg	P5		485	3.36101	3.16804	-6.32143	Ypel1	P9		485	-2.09265	-1.20846	1.3035	Prrxl1	P7		485	-1.78418	-2.70805	2.70276	Ncor1	P7
486	1.04405	-1.10284	-0.768425	Ptp4a1	P5		486	3.47639	3.93688	-6.18573	Ybx3	P9		486	-1.43747	-1.8211	1.2206	Prkar2b	P7		486	-2.53776	-2.74859	1.98923	Ncoa1	P7
487	0.608903	-0.958826	-1.34851	Ptch1	P5		487	4.48077	5.47187	-2.70932	Ybx2	P9		487	-2.01698	-2.14112	1.65916	Prkaa1	P7		487	-2.60155	-1.95227	1.60047	Nbea	P7
488	1.25193	-1.70569	-1.20579	Psma3	P5		488	2.5254	2.14473	0.599951	Yars2	P9		488	-1.38703	-2.11543	0.850044	Prdm16	P7		488	-2.31607	-1.87318	-0.759589	Nat8l	P7
489	0.993724	-1.31767	-0.553688	Psd4	P5		489	4.36751	4.72003	-2.1926	Xxylt1	P9		489	-1.88165	-1.73453	1.72212	Ppp4r4	P7		489	-2.73945	-2.94684	2.01334	Mup6	P7
490	1.79544	-1.23277	-1.14877	Prss12	P5		490	2.93756	2.80398	-0.335165	Xpot	P9		490	-2.71011	-2.77418	2.82727	Ppp4r2	P7		490	-3.12929	-2.42173	2.5667	Mir683-2	P7
491	1.03929	-1.76514	-1.15309	Prkce	P5		491	3.20496	3.73241	-0.438063	Xkr4	P9		491	-1.69652	-1.24742	1.89104	Ppp2r5e	P7		491	-2.18415	-1.88013	1.37449	Man1a2	P7
492	0.594089	-0.703849	-1.01329	Ppp6r3	P5		492	3.37476	3.54251	1.89198	Wsb2	P9		492	-1.88046	-2.25155	1.73736	Ppm1b	P7		492	-2.3771	-1.69456	-0.518303	Mafb	P7
493	0.809068	-1.68072	-0.879144	Ppp1r9b	P5		493	3.19918	2.26517	0.331055	Wrnip1	P9		493	-1.1121	-0.633358	3.53691	Pou4f1	P7		493	-7.15711	-7.27197	-1.5313	Maea	P7
494	1.25373	-1.12066	-0.868092	Ppm1g	P5		494	3.19445	3.68304	-6.18573	Wnk2	P9		494	-1.75209	-0.841826	1.27717	Pou3f3	P7		494	-1.9103	-1.45264	3.32559	Macf1	P7
495	0.64054	-1.15529	-0.790124	Ppig	P5		495	3.74783	4.16188	2.94682	Wdr1	P9		495	-2.0281	-1.22382	0.722525	Pou3f1	P7		495	-3.00316	-2.41921	-0.782526	M5C1000I18Rik	P7
496	2.22486	1.00752	1.54835	Poteb	P5		496	3.7356	3.95104	-2.04398	Wbp4	P9		496	-3.73452	-3.1489	3.04439	Pofut2	P7		496	-6.39863	-6.51295	-1.96663	Lrrc3	P7
497	1.0133	-2.33024	-2.0026	Pold3	P5		497	3.11316	3.53293	2.39352	Vps26a	P9		497	-2.13508	-1.94418	1.58064	Podxl	P7		497	-2.81005	-2.24154	-1.03092	Lingo1	P7
498	1.22231	-1.09314	-1.57701	Poglut1	P5		498	2.66173	3.08418	-1.32985	Vkorc1l1	P9		498	-2.48129	-2.19803	1.83453	Poc1b	P7		498	-1.98446	-2.03407	-0.933112	Klrg2	P7
499	0.77446	-0.838174	-0.639473	Pnpla8	P5		499	2.50985	2.44748	0.847682	Vgll4	P9		499	-2.2588	-2.11128	1.40955	Pm20d2	P7		499	-2.83697	-1.86591	-0.538763	Kif26a	P7
500	0.788247	-1.2012	-0.844002	Plxnd1	P5		500	3.68372	3.86904	-6.32143	Vdac3	P9		500	-2.00932	-2.19803	1.42487	Plekha7	P7		500	-2.84542	-3.05289	2.09527	Kif1c	P7
501	1.06878	-1.50639	-1.65706	Plod2	P5		501	3.43018	3.43189	-6.66549	Utp3	P9		501	-2.30946	-1.96511	2.09515	Pld2	P7		501	-2.29012	-2.61181	1.89001	Kcmf1	P7
502	1.26587	-1.26734	-1.02759	Pip4k2b	P5		502	4.50905	5.26446	-0.281253	Usp7	P9		502	-1.74504	-2.46746	1.83839	Pkdrej	P7		502	-2.63497	-2.44024	-1.43743	Kat2b	P7
503	3.91248	-2.25686	-1.46099	Pigx	P5		503	3.67051	4.40566	-2.51122	Usp6nl	P9		503	-1.87142	-1.84868	1.4011	Pkd1	P7		503	-3.73284	-3.8844	-2.19787	Jak2	P7
504	0.871774	-1.47297	-0.498463	Phf19	P5		504	2.85401	1.87779	-0.538417	Usp47	P9		504	-1.69652	-1.97745	1.23309	Pink1	P7		504	-2.69173	-2.15562	-0.630733	Itga9	P7
505	0.839373	-1.0384	-0.793359	Phactr2	P5		505	2.68483	3.3234	-6.18573	Usp33	P9		505	-2.70525	-1.97745	1.62962	Pik3ap1	P7		505	-2.56506	-1.70807	-0.658119	Irx1	P7
506	0.760487	-1.09281	-0.608958	Pgrmc2	P5		506	4.27733	4.854	2.83236	Usp31	P9		506	-2.07867	-1.29826	0.921313	Phox2a	P7		506	-2.5292	-1.66638	-0.483993	Inhbb	P7
507	1.79544	-0.883858	-1.08335	Pgr	P5		507	3.60034	4.04079	2.06654	Unkl	P9		507	-1.91989	-2.09195	1.77972	Phip	P7		507	-6.39863	-6.51295	-2.07384	Hpcal1	P7
508	2.07422	-1.31767	-0.874137	Pdzrn4	P5		508	3.15583	3.25788	-1.65069	Unc80	P9		508	-2.01998	-1.20846	3.53691	Phf24	P7		508	-2.35423	-2.05204	-0.545847	Hmx3	P7
509	0.970441	-0.838174	-1.66243	Pdik1l	P5		509	2.73293	3.07073	-0.444913	Ubqln2	P9		509	-3.51353	-2.51751	2.08206	Phf12	P7		509	-2.77757	-2.4198	-1.30632	Has3	P7
510	1.24075	-1.12751	-0.87546	Pdgfa	P5		510	3.434	3.81376	1.31633	Ubqln1	P9		510	-2.58026	-1.85307	1.67352	Pgbd5	P7		510	-2.68873	-1.9775	-0.777014	Hand2os1	P7
511	0.746812	-1.01418	-0.866616	Pde10a	P5		511	3.00138	3.31068	1.99457	Ubl3	P9		511	-1.47528	-1.19988	1.64206	Pds5a	P7		511	-2.84594	-2.09928	-0.776226	Gsc2	P7
512	1.70973	-1.76514	-1.68734	Pcsk5	P5		512	3.92237	3.81976	-2.85912	Ube2v1	P9		512	-1.1566	-1.13978	1.02157	Pde8a	P7		512	-3.12337	-2.57198	-1.12639	Grid2ip	P7
513	1.51186	-1.62121	-1.13792	Pbx2	P5		513	3.48263	3.66938	-0.266056	Ube2n	P9		513	-1.10232	-1.78005	1.41401	Pcgf5	P7		513	-3.12929	-3.33073	2.41645	Gm7788	P7
514	1.90598	-2.40007	-2.54634	Pank4	P5		514	2.75427	3.14582	0.561667	Ube2m	P9		514	-1.73249	-1.14384	1.04855	Pax5	P7		514	-1.98887	-1.72318	2.45532	Gm30853	P7
515	1.54363	-2.07796	-1.1775	Pals1	P5		515	3.53573	3.70851	-2.06858	Ube2f	P9		515	-7.70287	-7.32778	1.53077	Paqr3	P7		515	-2.60702	-1.93317	-0.739593	Gm13034	P7
516	0.721105	-0.733027	-1.3322	Pafah1b2	P5		516	2.59265	2.65596	-0.32058	Uba6	P9		516	-1.7303	-1.7724	1.09562	Papss2	P7		516	-2.18297	-2.03058	-0.903433	Gdnf	P7
517	0.823812	-0.896838	-0.541164	P4ha2	P5		517	2.17316	2.1969	-6.44546	U2af2	P9		517	-1.67928	-1.48773	1.58064	Pappa	P7		517	2.39984	2.30679	3.32559	Gbp8	P7
518	0.746155	-1.08125	-0.930349	Oxr1	P5		518	2.48539	2.15948	-2.92293	Twf1	P9		518	-2.57054	-1.97745	2.46546	P4htm	P7		518	-2.55003	-2.41911	-1.23994	Fzd7	P7
519	2.85003	-0.899826	-0.63719	Ovol2	P5		519	3.36576	4.11729	1.40321	Tub	P9		519	-1.54874	-1.41886	1.28296	Oxr1	P7		519	-2.40171	-1.95818	-0.933399	Fzd5	P7
520	0.631139	-1.05161	-0.805983	Nus1	P5		520	3.35811	3.39201	0.852044	Ttc9	P9		520	-1.99047	-2.66783	2.31581	Ovol1	P7		520	-2.26305	-1.94393	-0.768635	Foxp4	P7
521	1.21935	-1.31767	-1.33497	Numa1	P5		521	3.31585	3.76017	-0.634723	Ttc7b	P9		521	-2.54349	-1.79445	1.53668	Otud7a	P7		521	-2.55364	-1.70465	-0.694784	Foxc1	P7
522	0.989552	-1.22182	-0.423502	Ntn1	P5		522	2.69414	2.67596	-3.61647	Trpm7	P9		522	-1.51605	-0.95888	0.893123	Otp	P7		522	-2.26203	-2.25631	-0.904259	Fmnl3	P7
523	0.943467	-0.846821	-0.634735	Nsd1	P5		523	2.30929	1.88671	-2.41263	Trp53bp2	P9		523	-1.43999	-1.55451	1.2499	Onecut1	P7		523	-6.53458	-6.64902	-1.89315	Fkbp6	P7
524	0.907497	-1.70569	-1.64877	Nrbf2	P5		524	3.94439	4.57126	2.83236	Trio	P9		524	-2.11982	-2.49043	2.46546	Olfr564	P7		524	-2.73945	-2.94684	-0.970721	Fam83h	P7
525	4.06313	-0.958826	-0.601381	Nr4a3	P5		525	2.45012	2.44939	-3.23305	Trim13	P9		525	-2.18161	-1.7724	1.07493	Odc1	P7		525	-2.36461	-1.87157	-0.4687	Emx2	P7
526	0.768271	-1.30512	-1.18745	Npc1	P5		526	2.21798	2.53858	-2.6035	Trib2	P9		526	-1.20656	-1.33432	2.02645	Odad2	P7		526	-2.67308	-2.4498	-1.10286	Elfn1	P7
527	1.42687	-1.83497	-1.18269	Nipa2	P5		527	2.58388	2.24057	-6.32143	Trhde	P9		527	-1.91553	-1.53482	1.67352	Obi1	P7		527	-2.03121	-1.36843	2.27374	Elavl2	P7
528	1.76374	-1.76209	-1.41257	Nefm	P5		528	2.92906	3.49252	-2.12971	Traf3ip2	P9		528	-2.84199	-1.93517	1.62962	Nxph3	P7		528	-2.67032	-3.1454	-1.16928	Egr3	P7
529	1.25372	-0.902052	-1.32228	Ndrg4	P5		529	2.99532	3.16488	-6.18573	Trabd	P9		529	-2.18161	-1.58338	1.99018	Nrf1	P7		529	-2.47102	-2.29962	-1.2476	Dynll2	P7
530	1.11963	-1.01809	-1.43404	Ncl	P5		530	3.15513	3.2295	-2.6035	Tpt1	P9		530	-1.74909	-1.8211	1.77972	Nr2f2	P7		530	-2.36489	-1.77307	2.82709	Dnajc11	P7
531	1.05827	-1.98822	-1.21505	Nckap1	P5		531	3.09952	3.36724	-0.386471	Tpst2	P9		531	-2.48129	-2.19803	2.09515	Nr1d2	P7		531	-2.16867	-1.70122	-0.481122	Dmrt3	P7
532	1.03074	-0.949782	-1.31762	Nbeal2	P5		532	3.43919	3.60854	-3.52974	Tprgl	P9		532	-1.17962	-1.62982	2.60761	Npas3	P7		532	-2.74383	-2.12089	-0.690573	Dlx3	P7
533	0.725378	-0.746881	-1.00512	Myrip	P5		533	1.49027	1.38252	-3.11885	Tpk1	P9		533	-1.39866	-2.09195	2.04223	Notch2	P7		533	-2.60495	-1.70305	-0.532159	Dlx2	P7
534	0.48684	-2.07108	-1.4663	Myo18a	P5		534	4.21727	4.73966	-0.485132	Tox	P9		534	-1.85503	-1.17372	0.990015	Nlrp5-ps	P7		534	-3.20527	-2.29962	-1.15083	Ddn	P7
535	1.02426	-1.23944	-0.931942	Myef2l	P5		535	2.92167	2.56354	-1.8878	Tns3	P9		535	-1.65429	-1.62982	1.34721	Nkx1-2	P7		535	-6.39863	-6.51295	-3.12854	D030025P21Rik	P7
536	0.668899	-1.02409	-0.576111	Myb	P5		536	3.61674	4.14642	0.432737	Tnrc6c	P9		536	-2.87511	-1.96511	1.67352	Nkain2	P7		536	-2.85022	-2.58767	2.14941	Cpxm2	P7
537	1.00769	-1.29491	-1.14153	Msl1	P5		537	3.21986	3.54251	2.01866	Tnrc6b	P9		537	-1.72852	-1.1874	1.10407	Nfib	P7		537	-2.36199	-1.70928	-0.648528	Chrna5	P7
538	0.924412	-0.806215	-0.464848	Msi2	P5		538	3.54128	3.90358	-0.24218	Tnpo1	P9		538	-1.31659	-1.50142	1.32748	Nfatc1	P7		538	-2.36489	-2.94684	-1.37639	Cdkn2b	P7
539	0.684494	-1.12066	-1.17076	Msh6	P5		539	3.51994	4.0054	1.88011	Tnks2	P9		539	-1.72503	-1.33432	2.91996	Neurog2	P7		539	-1.68026	-1.892	1.5337	Cdk13	P7
540	1.35193	-1.79004	-1.46185	Mrps35	P5		540	2.96835	2.7551	-0.667376	Tmem178	P9		540	-2.2024	-1.26655	1.45316	Neurl1b	P7		540	-3.67652	-3.04271	-1.81351	Ccna2	P7
541	0.840101	-1.68493	-0.84585	Mov10	P5		541	2.31295	2.8048	-6.32143	Tmem132c	P9		541	-2.4459	-2.25155	1.72212	Nedd4	P7		541	-2.29012	-2.19942	1.39011	Ccdc7b	P7
542	1.28063	-1.24738	-0.734782	Moap1	P5		542	-1.44285	-2.05042	-3.23305	Tmem132a	P9		542	-1.91553	-1.53482	2.39648	Ncoa3	P7		542	-6.53458	-6.64902	-3.6216	Cacnb2	P7
543	1.07431	-1.15448	-0.742734	Mme	P5		543	3.03857	3.00167	1.75578	Tmcc3	P9		543	-1.94329	-2.51751	2.49307	Ncoa1	P7		543	-3.20471	-3.41576	-0.948781	Cacna1h	P7
544	1.03921	-1.01418	-0.690529	Mllt1	P5		544	3.00853	3.21586	-1.64714	Tmcc1	P9		544	-2.58679	-1.97745	1.84702	Nckap1	P7		544	-2.26203	-2.30483	2.19405	Btbd1	P7
545	0.58534	-1.30499	-1.04468	Mir5130	P5		545	2.78617	3.49694	2.15472	Tmc7	P9		545	-2.01698	-1.62982	1.82318	Nbea	P7		545	-2.75552	-1.8438	-0.768844	Bnc2	P7
546	0.853569	-1.16671	-0.760406	Mideas	P5		546	3.49946	3.73348	-6.44546	Tlk2	P9		546	-2.32507	-1.85307	2.46546	Nalf2	P7		546	-2.38322	-1.79916	-0.633108	Antxr2	P7
547	2.85003	-0.784141	-0.474541	Mical3	P5		547	2.33427	2.459	-2.6035	Tle1	P9		547	-2.22609	-1.2281	1.48837	Naf1	P7		547	-2.52139	-2.18669	-0.796421	Alpl	P7
548	0.649748	-1.23368	-0.627468	Mecom	P5		548	2.8245	2.80812	-2.85912	Tlcd3a	P9		548	-1.56119	-1.85307	1.77972	Naa15	P7		548	-2.25	-2.85963	-1.59503	Ajm1	P7
549	1.0934	-0.655859	-0.691449	Mcl1	P5		549	2.92524	3.05724	1.88011	Tjp2	P9		549	-1.56119	-1.96511	2.05402	N4bp2	P7		549	-2.62507	-2.70805	-1.64719	Ahcyl1	P7
550	1.32029	-1.76514	-1.06798	Manf	P5		550	3.18593	3.18686	0.369704	Tiparp	P9		550	-2.56275	-1.76193	2.57602	Myo1b	P7		550	-2.8713	-2.39975	-1.33592	Adamts2	P7
551	1.82983	-2.76271	-2.21932	Maff	P5		551	3.02404	2.71646	1.50545	Timm8a1	P9		551	-2.46464	-2.37593	1.73736	Myef2l	P7		551	-3.35631	-3.33073	-2.15061	9530059O14Rik	P7
552	1.21841	-0.828526	-0.975155	Macroh2a2	P5		552	2.91941	3.89661	-0.293036	Thoc7	P9		552	-2.28795	-1.33432	1.46306	Myef2	P7		552	-2.47102	-2.68182	-1.3947	5730522E02Rik	P7
553	0.736154	-1.26734	-0.372003	Maco1	P5		553	3.89172	3.67748	-3.33887	Tgm2	P9		553	-2.09954	-1.50142	1.69684	Msx1	P7		553	-2.36489	-2.57198	2.5667	2210039B01Rik	P7
554	6.88527	-1.05113	-1.33047	Lrp2	P5		554	3.88472	4.24545	2.27905	Tgfbr1	P9		554	-1.91553	-1.72863	2.36452	Msi1	P7		554	-3.07589	-3.2869	-1.87728	1600014C23Rik	P7
555	2.85003	-1.02134	-0.662169	Lrig2	P5		555	2.97925	2.79988	-0.396115	Tgfa	P9		555	-1.17714	-1.0575	2.46546	Msh3	P7		555	-2.3275	-1.75183	-6.44785	Zfp638	P9
556	1.10562	-1.2012	-1.28004	Lrba	P5		556	4.13356	4.36862	-0.549556	Tet2	P9		556	-2.33296	-1.3441	2.50716	Mpped2	P7		556	-1.7328	-2.1258	-3.50985	Zfhx3	P9
557	0.907497	-1.29573	-0.869765	Lor	P5		557	3.43477	4.21444	-1.371	Tent4a	P9		557	-1.94329	-1.66094	1.84702	Mmp24	P7		557	-0.457752	-0.377993	-6.18812	Zc3h7a	P9
558	1.04459	-1.17762	-0.608691	Lipt2	P5		558	3.22767	3.66674	-0.334174	Tcf4	P9		558	-2.0051	-2.92833	2.08206	Mir375	P7		558	-2.84542	-2.10064	-3.344	Xpo7	P9
559	0.559152	-0.680123	-0.665681	Lingo1	P5		559	3.71312	4.17576	-0.765907	Tcf20	P9		559	-3.10175	-2.51751	2.08206	Mir207	P7		559	-3.06262	-3.09497	-7.02729	Tshz3	P9
560	1.70317	-1.53869	-1.10727	Lfng	P5		560	3.8727	4.26129	1.22419	Tcf12	P9		560	-2.01251	-1.41452	1.62016	Micall1	P7		560	-3.73284	-3.94074	-6.32382	Trim59	P9
561	1.09738	-1.55989	-0.832264	Kpna2	P5		561	3.60258	3.99987	-6.32143	Tbl1xr1	P9		561	-1.65429	-1.62982	2.50716	Mex3d	P7		561	-2.36489	-2.57198	-7.43956	Tpm1	P9
562	1.23796	-1.37486	-0.678689	Klrg2	P5		562	3.15081	3.17367	-0.325308	Tbca	P9		562	-2.02643	-1.17445	1.0547	Meioc	P7		562	-1.89015	-1.60182	-2.79912	Tjp1	P9
563	1.04971	-1.67971	-1.54691	Klf2	P5		563	2.52881	1.8653	0.598314	Tbc1d30	P9		563	-2.15876	-2.51751	1.65916	Mef2d	P7		563	-2.36489	-2.57198	-7.17819	Tiam1	P9
564	0.727874	-1.31767	-0.539588	Klf13	P5		564	3.64252	4.18049	-0.233749	Tafa5	P9		564	-2.57054	-1.97745	1.78359	Mdga2	P7		564	-1.50383	-1.40494	-3.33899	Tbx15	P9
565	1.16574	-1.30512	-0.629274	Kif21a	P5		565	2.95661	2.79343	-3.61647	Taf11	P9		565	-1.03037	-1.3441	1.62016	Mcmbp	P7		565	-1.51152	-1.12959	-2.16696	Tab2	P9
566	0.975653	-0.966563	-1.72525	Kdm3a	P5		566	3.80871	4.32193	-0.382632	Syt7	P9		566	-2.30331	-1.41886	1.77972	Mcm9	P7		566	-2.25	-2.85963	-6.44785	Spry2	P9
567	1.0623	-0.98385	-1.12781	Kdm2a	P5		567	2.98351	2.54139	0.521086	Synm	P9		567	-1.89489	-1.25852	1.83453	Mast4	P7		567	-1.9335	-1.37992	-2.62163	Speg	P9
568	0.573379	-1.01282	-0.793359	Kctd1	P5		568	2.21752	2.96097	1.75578	Synj2	P9		568	-1.93291	-2.14112	1.19414	Map3k1	P7		568	-2.15151	-2.36346	-6.44785	Sp3	P9
569	0.827516	-1.29573	-1.34938	Kcnn2	P5		569	2.59035	2.67596	0.841631	Synj1	P9		569	-2.07867	-2.37593	2.36864	Map2k4	P7		569	-1.75776	-1.38421	-2.56908	Sox12	P9
570	3.65085	-1.31767	-1.01467	Junb	P5		570	2.61504	2.27335	-2.6035	Syndig1	P9		570	-2.32507	-1.72863	1.45316	Maml1	P7		570	-2.60155	-2.02601	-6.76647	Snx18	P9
571	1.21	-1.13878	-0.447073	Jmy	P5		571	-1.51069	-2.10919	-3.11885	Stx18	P9		571	-2.16634	-1.24742	2.23245	Mafg	P7		571	-1.98887	-1.88013	-3.87322	Slc6a5	P9
572	0.494622	-1.25743	-0.366779	Itsn2	P5		572	2.9443	3.19005	2.15472	Strn4	P9		572	-2.30149	-1.30567	7.0131	Mafb	P7		572	-0.574979	-0.569415	-2.55028	Sfi1	P9
573	2.41954	-1.57029	-1.12843	Itgb1	P5		573	3.61713	3.09014	-2.5429	Strn	P9		573	-1.67535	-1.41983	2.08206	Macf1	P7		573	-2.06977	-1.63629	-3.0143	Satb2	P9
574	1.16814	-1.12066	-1.05778	Iscu	P5		574	-2.5807	-2.09901	-3.23305	Ston1	P9		574	-2.70525	-2.11543	2.02645	Lrrc58	P7		574	-1.89015	-1.78845	-6.44785	Rap1gds1	P9
575	1.05016	-1.2012	-1.57588	Irs1	P5		575	2.67322	2.44896	-6.18573	Stk40	P9		575	-1.44449	-1.346	1.34721	Lrig1	P7		575	-2.05315	-1.27814	-6.18812	Ralyl	P9
576	2.67489	-2.09785	-1.33471	Irf2bpl	P5		576	3.3103	3.68675	1.56792	Stimate	P9		576	-2.96632	-1.97745	6.63793	Lrch3	P7		576	-2.15821	-1.46911	-3.12397	Ptchd1	P9
577	1.35193	-1.66112	-0.740456	Inppl1	P5		577	2.96962	2.71067	-2.41263	Stim1	P9		577	-1.84588	-1.96511	1.23309	Lonrf1	P7		577	-1.8313	-1.31931	-6.56205	Ppp6r1	P9
578	1.01166	-0.570343	-0.668435	Inhbb	P5		578	3.51529	3.64488	1.63071	Steap2	P9		578	-1.84851	-1.85307	1.44073	Lncpint	P7		578	-3.12337	-2.27907	-7.17819	Ppp1r12a	P9
579	1.23004	-1.136	-0.471141	Ing2	P5		579	3.4766	4.08638	-0.289658	Stau2	P9		579	-2.18161	-1.58338	1.45316	Lmo2	P7		579	-2.16809	-2.19942	-3.86619	Plcg2	P9
580	0.866019	-1.02644	-0.649803	Igf1r	P5		580	3.07218	3.45269	2.42171	Stau1	P9		580	-1.50493	-1.88613	2.4733	Lipt2	P7		580	-2.87474	-1.88608	-6.18812	Plce1	P9
581	0.556746	-0.983629	-0.583491	Ier5l	P5		581	3.47305	4.32081	-0.577495	Stag1	P9		581	-2.30946	-2.66783	1.34721	Lhx1	P7		581	-2.16809	-1.53195	-2.71443	Pigp	P9
582	0.507697	-0.640456	-0.692534	Hmgxb4	P5		582	-2.02308	-1.56713	-3.23305	St8sia3	P9		582	-2.30946	-1.66555	1.84702	Lfng	P7		582	3.06049	2.19258	-2.07384	Olfr747	P9
583	0.944816	-1.52632	-0.917768	Hjv	P5		583	2.60158	2.7138	-0.452649	St3gal2	P9		583	-2.11982	-1.78005	2.50716	Lemd3	P7		583	2.51412	2.41261	-2.19787	Olfr746	P9
584	1.25933	-1.49289	-0.781359	Hdlbp	P5		584	2.46378	3.03025	-6.32143	Sstr2	P9		584	-1.46469	-1.8292	1.85715	Lemd1	P7		584	-1.71103	-1.04967	-6.56205	Notch3	P9
585	0.907497	-1.89253	-1.05863	Hcfc2	P5		585	3.61565	4.20276	-0.378745	Ssbp3	P9		585	-1.91553	-1.03734	1.36623	Larp4b	P7		585	-3.53957	-2.83238	-6.32382	Nf2	P9
586	1.90598	-2.07796	-2.00819	Haus4	P5		586	3.80336	3.59219	-0.251798	Ss18	P9		586	-1.38703	-1.88613	1.2206	Large1	P7		586	-2.07054	-1.29274	-6.44785	Nacc2	P9
587	1.90598	-2.25686	-2.56992	H3f3b	P5		587	3.51698	4.1325	-0.266228	Srcin1	P9		587	-2.3672	-1.61834	1.33561	Kras	P7		587	-1.35457	-1.15018	-2.19787	Mdga1	P9
588	1.13293	-1.21808	-0.91543	Gtf2i	P5		588	2.51907	2.79291	-1.85311	Srcap	P9		588	-2.09954	-1.26655	2.63338	Klhl2	P7		588	-1.59836	-1.7558	-2.77731	Mb21d2	P9
589	1.65904	-1.33816	-0.533353	Gsx1	P5		589	2.45831	2.05201	-2.99482	Sptbn1	P9		589	-1.78355	-1.41452	2.78377	Klhdc8a	P7		589	-1.78418	-2.37875	-6.18812	Man2a1	P9
590	1.02988	-1.27449	-0.492047	Grsf1	P5		590	3.80266	4.3358	1.37312	Sppl3	P9		590	-1.34485	-2.09195	3.91335	Klf13	P7		590	-2.871	-2.36964	-6.32382	Lrp12	P9
591	1.13783	-1.17762	-1.3293	Gpt2	P5		591	3.4094	3.69784	-2.06858	Spns2	P9		591	-2.11982	-1.52374	1.20355	Keap1	P7		591	2.811	2.7093	1.46369	Klrh1	P9
592	1.65904	-1.98822	-1.27298	Gpr135	P5		592	3.3758	3.86927	-0.247541	Spin1	P9		592	-2.1083	-1.41452	2.2097	Kctd15	P7		592	-2.10075	-1.40642	-6.44785	Klhl14	P9
593	1.13783	-1.84657	-1.25775	Gm9958	P5		593	3.09016	3.60794	2.01866	Spg7	P9		593	-2.41768	-1.49384	3.4564	Kctd1	P7		593	-2.16809	-1.32378	-2.51649	Kdm2b	P9
594	0.67301	-1.05113	-1.68564	Gm9530	P5		594	3.53457	3.43564	0.373282	Spata5l1	P9		594	-2.43379	-1.61332	1.72212	Kcnb2	P7		594	-1.95732	-1.36233	-2.77731	Jag1	P9
595	1.32497	-2.17955	-1.54893	Gm13285	P5		595	2.56031	2.78787	1.63071	Spata5	P9		595	-1.78355	-1.50142	2.2097	Kcmf1	P7		595	-6.77319	-6.88781	-7.89673	Irs4	P9
596	3.01827	-1.57666	-1.68127	Glul	P5		596	2.932	3.82737	-0.405493	Spag9	P9		596	-2.98313	-2.07741	3.26505	Kansl1l	P7		596	-1.62445	-1.04015	-2.06803	Hrh3	P9
597	2.07422	-1.94117	-1.3108	Glg1	P5		597	2.85651	3.62414	-3.11885	Sox5	P9		597	-2.27903	-1.66555	1.92338	Josd1	P7		597	2.91054	3.11883	-2.70173	Hmx2	P9
598	1.69355	-2.65708	-1.85079	Gdf6	P5		598	0.829709	1.75746	-2.06858	Sox2ot	P9		598	-1.28864	-1.26655	1.16305	Jazf1	P7		598	1.84234	2.7093	-1.20121	Hace1	P9
599	0.843981	-1.00389	-1.06075	Gbe1	P5		599	2.44651	3.12683	-2.69023	Sox2	P9		599	-2.40307	-1.7724	1.53668	Jag1	P7		599	-1.68026	-1.56794	-6.18812	Grm5	P9
600	2.29008	-1.54596	-0.885113	Gba2	P5		600	1.8934	1.24645	-2.70932	Sorcs3	P9		600	-2.57054	-1.73453	1.42487	Jade1	P7		600	-3.12929	-3.33073	-6.85875	Gpr137b	P9
601	1.02426	-2.09785	-1.84173	Gabra2	P5		601	3.0082	3.24102	-0.386864	Sorcs1	P9		601	-1.64822	-1.15807	2.36864	Iqsec1	P7		601	-2.50084	-1.78845	-2.99812	Gpr135	P9
602	0.495115	-1.16482	-0.372558	Fyn	P5		602	2.70789	2.8546	1.56792	Sorbs1	P9		602	-1.22982	-1.25852	1.58846	Insm1	P7		602	-1.2086	-0.896382	-2.07464	Gm22109	P9
603	2.85003	-0.909784	-0.604808	Fut8	P5		603	4.0677	4.58304	-0.22755	Soga1	P9		603	-1.63263	-0.920026	1.01923	Il17ra	P7		603	-1.48658	-1.68893	-2.85473	Gm11837	P9
604	2.14098	-0.773498	-0.931565	Frmd5	P5		604	3.49528	3.73705	-2.06858	Socs6	P9		604	-1.78355	-1.50142	2.1956	Ikbkb	P7		604	-1.85528	-1.81006	-6.32382	Gabre	P9
605	0.754516	-1.09984	-0.528444	Foxc2	P5		605	4.04651	4.58706	2.01866	Snx25	P9		605	-1.45557	-1.27054	1.19017	Igf2bp3	P7		605	-2.50084	-1.63073	-6.56205	Fzd8	P9
606	4.19952	-2.09785	-1.47901	Fli1	P5		606	3.02342	3.49301	1.77305	Snx10	P9		606	-2.44768	-1.84995	2.59409	Ier5l	P7		606	-1.85528	-2.19942	-6.32382	Fsd1l	P9
607	1.81786	-2.53034	-2.76401	Fgf11	P5		607	-1.47573	-1.30443	-6.18573	Sntg1	P9		607	-1.59992	-1.97745	1.42466	Hp1bp3	P7		607	-2.3275	-1.83689	-6.44785	Foxn2	P9
608	2.22486	-1.26734	-0.458915	Fbxw11	P5		608	-1.40377	-1.7578	-6.32143	Snord118	P9		608	-1.24973	-1.48269	1.09025	Hoxd3	P7		608	-1.61329	-1.63629	-3.5008	Epha7	P9
609	1.76047	-1.01809	-0.66709	Fbxo9	P5		609	-1.03396	-1.41096	-2.6035	Smim20	P9		609	-1.96473	-0.980994	2.17381	Hnrnpab	P7		609	-1.96802	-1.45609	-6.32382	Dipk2a	P9
610	1.02021	-1.23491	-1.15794	Fbxl6	P5		610	2.16461	2.00376	-1.9517	Smg5	P9		610	-1.57367	-1.52374	1.12598	Hmx3	P7		610	2.39984	2.5112	-2.86424	Cyp4b1	P9
611	1.67501	-1.25378	-0.716038	Fbxl16	P5		611	3.02928	2.35605	1.00683	Smarcc1	P9		611	-2.57054	-1.97745	1.84702	Hmx2	P7		611	-1.88579	-1.52769	-2.77731	Cdh4	P9
612	1.18386	-1.90157	-1.49758	Fancf	P5		612	2.35729	2.44415	-3.11885	Smarca4	P9		612	-2.26029	-1.47847	1.70214	Hmga1	P7		612	-6.39863	-6.51295	-7.66077	Ccno	P9
613	1.07159	-0.926524	-0.659727	Fam43b	P5		613	2.72387	3.05098	1.78843	Smarca2	P9		613	-1.71409	-1.97745	1.53668	Hlcs	P7		613	-2.62507	-1.7558	-3.20662	Car13	P9
614	1.31579	-1.59537	-1.05745	Fam20b	P5		614	3.33561	2.68799	-2.41263	Smad3	P9		614	-2.15876	-1.85307	1.45316	Hivep3	P7		614	-1.35039	-1.26018	-2.31207	Camk2n2	P9
615	0.743479	-1.28876	-0.519748	Fam117b	P5		615	3.00271	2.9044	-0.506529	Smad1	P9		615	-1.50493	-2.19803	1.82318	Herpud2	P7		615	-2.34983	-1.73082	-2.92421	C2cd4c	P9
616	1.08874	-1.09281	-0.682758	Ezh2	P5		616	3.25724	3.41249	-0.351882	Slco3a1	P9		616	-1.73925	-1.24454	1.47785	Heg1	P7		616	-3.27939	-2.57198	-6.94548	Baiap2l1	P9
617	2.23993	-1.70375	-0.747415	Esco1	P5		617	-2.05977	-2.54931	-6.18573	Slc9a3r1	P9		617	-1.66336	-1.42136	1.24338	Hecw2	P7		617	1.66142	2.19258	-1.89315	AW112010	P9
618	1.14727	-1.01418	-0.751908	Erf	P5		618	3.50907	3.88012	-6.18573	Slc9a2	P9		618	-2.08251	-1.35871	1.68634	Hdac4	P7		618	-3.07589	-2.1442	-3.344	Ace	P9
619	0.770993	-1.36809	-1.07688	Ercc2	P5		619	2.9294	2.56812	-3.11885	Slc4a2	P9		619	-1.85913	-1.10132	1.42487	Hcn4	P7		619	-3.49304	-2.74859	-2.99994	Zzz3	P8
620	1.46268	-1.83497	-0.840583	Engase	P5		620	1.27658	1.24642	-2.70932	Slc4a10	P9		620	-1.94273	-1.31486	1.76467	Hand2os1	P7		620	-2.94414	-2.59836	-1.64719	Zfp91	P8
621	0.460562	-0.945773	-0.542209	En2	P5		621	3.5403	4.25581	1.99457	Slc45a4	P9		621	-1.43747	-1.85307	1.53323	H3f3a	P7		621	-1.89015	-1.97968	-2.31207	Zfp281	P8
622	0.729884	-1.01809	-1.26845	Elmo1	P5		622	3.06981	3.5007	2.06654	Slc44a5	P9		622	-2.70525	-2.66783	1.53077	H3c2	P7		622	-2.84542	-3.05289	-2.71443	Zfp267	P8
623	0.696137	-1.08928	-0.454317	Elavl2	P5		623	3.24062	3.4788	2.27905	Slc41a2	P9		623	-2.59148	-2.77936	2.50716	H3c14	P7		623	-2.62507	-2.27907	-2.03654	Zdhhc8	P8
624	1.08668	-0.949782	-1.30019	Elapor2	P5		624	3.71352	3.99145	-1.64714	Slc39a10	P9		624	-2.50471	-1.69043	3.62531	Gsr	P7		624	-2.93774	-2.1799	-2.51649	Zdhhc18	P8
625	0.789326	-1.07238	-0.482465	Eif3f	P5		625	2.81195	3.13452	-6.55966	Slc35a3	P9		625	-1.50493	-1.97745	1.93953	Grm4	P7		625	-2.62507	-1.78845	-2.43866	Zc3h6	P8
626	1.08922	-1.63147	-1.66407	Eif2a	P5		626	2.04285	2.88777	-3.11885	Slc31a1	P9		626	-1.93087	-1.52053	2.39648	Grin3b	P7		626	-2.64997	-1.81006	-1.18656	Wwc2	P8
627	1.05803	-1.44789	-0.829741	Egr3	P5		627	3.25247	3.76223	-6.44546	Slc25a51	P9		627	-2.48129	-1.97745	2.23017	Gramd4	P7		627	-3.03654	-2.29187	-2.23826	Wtap	P8
628	0.816156	-1.12751	-1.81394	Eef1d	P5		628	2.89471	3.76699	2.61179	Slc24a3	P9		628	-3.38889	-2.80395	2.63338	Gramd3	P7		628	-2.4507	-1.73854	-1.61098	Wnt10a	P8
629	1.20299	-2.04143	-1.04354	Ears2	P5		629	3.72911	4.22801	-0.306024	Slc23a2	P9		629	-1.80043	-1.00906	1.32748	Gpr153	P7		629	-6.39863	-6.51295	-6.32382	Vcl	P8
630	2.06841	-1.6253	-0.992598	E030030I06Rik	P5		630	-1.06194	-1.53607	-6.94308	Slc22a4	P9		630	-2.50471	-2.16431	2.09515	Gpr146	P7		630	-2.73945	-2.94684	-2.43866	Vax2os	P8
631	1.15352	-1.98822	-1.46691	Dync1i1	P5		631	2.61666	2.43562	-3.43746	Slc22a17	P9		631	-2.18161	-1.7724	1.53077	Gnb4	P7		631	-2.62507	-2.27907	-1.87728	Ung	P8
632	1.93146	-1.54596	-1.48891	Dusp1	P5		632	3.22756	3.39088	-0.401912	Slc22a15	P9		632	-1.43999	-1.73453	2.04223	Gnal	P7		632	-1.10829	-1.54491	-1.39831	Unc45b	P8
633	1.18386	-2.46668	-2.07449	Dstn	P5		633	2.38833	2.24197	1.10125	Slc12a5	P9		633	-1.17962	-1.20846	1.29989	Gm25212	P7		633	-3.49304	-2.74859	-1.92546	Ttpa	P8
634	2.58788	-1.67971	-1.41841	Drd4	P5		634	2.57002	2.47628	-6.18573	Slc10a4-ps	P9		634	-2.24167	-1.42136	1.26321	Gm23284	P7		634	-2.28126	-2.09497	-1.13215	Trp73	P8
635	3.42991	-1.31767	-0.789012	Dpp10	P5		635	3.72219	3.98936	-0.234363	Sipa1l1	P9		635	-2.57054	-1.97745	2.31581	Gm13285	P7		635	-2.46052	-2.10584	-1.91388	Trim24	P8
636	1.08997	-1.36809	-0.551941	Dpm1	P5		636	4.12687	3.59915	-1.20111	Simc1	P9		636	-1.67003	-1.92355	1.7769	Gli3	P7		636	-1.50938	-1.39665	-1.17653	Trank1	P8
637	1.04778	-1.21808	-1.29981	Dok7	P5		637	2.74967	2.95583	0.292371	Sik3	P9		637	-1.3497	-1.0775	1.2504	Gata2	P7		637	-2.84542	-2.10064	-2.13604	Trabd	P8
638	1.1135	-1.62121	-0.720596	Dock4	P5		638	3.86416	4.33376	-0.293014	Siah2	P9		638	-2.50471	-1.908	1.46306	Garem1	P7		638	-6.53458	-6.64902	-6.44785	Tom1l1	P8
639	2.07348	0.608455	-0.356528	Dnmt3a	P5		639	2.97586	3.31556	-2.06858	Shisal1	P9		639	-1.74203	-1.13978	1.22262	Fzd10	P7		639	-2.14644	-1.41418	-0.78023	Tns1	P8
640	1.26218	-2.09785	-1.55317	Dnajc27	P5		640	3.77364	4.29646	2.27905	Shisa7	P9		640	-2.41768	-2.38931	1.12734	Fxr2	P7		640	-2.23944	-1.9081	-1.04993	Tnfsf11	P8
641	1.02021	-1.31767	-0.760006	Dlc1	P5		641	2.29183	3.08985	-6.18573	Shc4	P9		641	-2.15743	-1.19496	1.08608	Foxq1	P7		641	-1.97565	-1.21894	-1.89997	Tmem59l	P8
642	1.65926	-3.03986	-2.50637	Dhx33	P5		642	3.38167	3.98769	-2.06858	Shc3	P9		642	-1.19935	-1.41983	0.925791	Foxo1	P7		642	-2.33434	-1.55734	-1.4433	Tmem178	P8
643	1.30203	-2.03379	-1.36153	Dgat2	P5		643	4.28688	4.91098	-0.329102	Shb	P9		643	-1.20604	-1.08382	1.12837	Foxf1	P7		643	-2.06977	-1.56271	-1.20652	Tgfbr1	P8
644	2.30213	-1.05293	-1.05997	Dennd5b	P5		644	3.11747	3.27141	1.59315	Sh3rf3	P9		644	-1.33793	-0.735085	0.898709	Foxa1	P7		644	-2.32623	-1.33011	-0.859024	Tfap2e	P8
645	1.0053	-0.936916	-0.937452	Ddx20	P5		645	3.76713	3.92046	-1.8878	Sh2b2	P9		645	-1.26969	-1.03734	1.93953	Fnbp1l	P7		645	-2.13303	-1.60297	-0.784833	Tcf7l2	P8
646	0.997398	-1.42336	-0.775792	Dcaf6	P5		646	3.37452	3.68295	-2.30681	Sgms1	P9		646	-2.95281	-3.04283	2.17907	Fnbp1	P7		646	-2.72125	-2.16988	-2.16696	Tcf20	P8
647	0.625674	-1.07524	-0.665312	Dcaf5	P5		647	4.16516	4.71004	1.31797	Sfmbt1	P9		647	-2.1782	-1.88613	1.04169	Flnc	P7		647	-2.44886	-1.46454	-1.63682	Tbc1d30	P8
648	1.41166	-1.79004	-0.863496	Csrnp2	P5		648	3.08998	3.20779	-0.549019	Setd6	P9		648	-1.5101	-1.35208	1.2499	Fjx1	P7		648	-1.69086	-1.32461	-1.3947	Tafa5	P8
649	2.9967	-2.25686	-2.3737	Cramp1	P5		649	3.41323	3.72386	1.15828	Setd2	P9		649	-1.94329	-1.63746	1.47785	Fgfr2	P7		649	-1.51152	-1.50547	-1.11909	Syt17	P8
650	1.02426	-2.09785	-1.2785	Coro1b	P5		650	3.53887	3.79754	-0.281585	Sesn3	P9		650	-1.92373	-1.7381	1.31912	Fgf8	P7		650	-2.75322	-1.86761	-1.36647	Stum	P8
651	-1.04759	-2.21479	-1.56558	Col4a1	P5		651	2.01727	1.83548	-1.30664	Sertad2	P9		651	-2.98313	-2.38931	2.78377	Fgd1	P7		651	-1.75931	-1.96906	-1.24114	Stox2	P8
652	1.20947	-1.2012	-0.614833	Cnn3	P5		652	2.38237	2.06257	-0.509131	Serpine2	P9		652	-1.3696	-1.97745	2.31581	Fbxl14	P7		652	-1.89015	-1.78845	-1.36244	Stk39	P8
653	0.836715	-1.08603	-1.68207	Cltb	P5		653	3.51122	3.85882	-2.06858	Septin3	P9		653	-1.3663	-1.32789	1.75638	Fancl	P7		653	-2.72747	-1.96954	-2.07384	Stim2	P8
654	2.85003	-2.40007	-1.85241	Chst14	P5		654	7.48822	7.85305	3.61703	Senp7	P9		654	-1.50493	-2.16431	1.23309	Fam3c	P7		654	-2.68585	-1.80424	-0.967851	Stac2	P8
655	0.809068	-1.50639	-1.15321	Chst11	P5		655	3.63397	4.04194	2.27905	Senp6	P9		655	-1.60849	-1.48773	1.88702	Fam189a2	P7		655	-2.08126	-2.27907	-2.54826	St8sia2	P8
656	1.398	-1.47417	-1.89344	Cdkl2	P5		656	3.12194	3.33804	1.20707	Sema4d	P9		656	-1.21329	-1.98997	1.26321	Fam189a1	P7		656	-2.53776	-1.60589	-1.86917	Ssbp4	P8
657	0.584123	-0.65198	-0.507782	Cdc42bpb	P5		657	3.55259	4.12948	1.89198	Sec22c	P9		657	-1.23929	-1.50142	1.98363	Fam135a	P7		657	-3.03654	-2.56133	-2.07384	Ssbp2	P8
658	0.945532	-1.96524	-1.15644	Ccz1	P5		658	3.17414	3.27063	-0.352886	Sdk2	P9		658	-1.7303	-1.96511	1.38549	Fam131c	P7		658	-2.02713	-1.41036	-2.10537	Srcin1	P8
659	1.02577	-1.23277	-1.04075	Ccnl1	P5		659	2.18971	2.32517	0.689904	Sdf4	P9		659	-2.57054	-1.97745	2.36864	Fam107b	P7		659	-2.06977	-2.0027	-2.19787	Src	P8
660	1.37642	-2.09785	-1.43274	Ccnd3	P5		660	3.34596	3.86873	0.248436	Sdc3	P9		660	-1.93291	-2.47621	1.53323	Faah	P7		660	-1.5709	-0.646406	-0.856749	Sp8	P8
661	1.09123	-1.8422	-1.77543	Ccdc85b	P5		661	1.44119	2.1441	-1.38932	Scamp5	P9		661	-1.99921	-2.66783	1.65916	F3	P7		661	-2.41094	-1.46161	-1.37488	Sp5	P8
662	2.62101	-3.19887	-3.10692	Ccdc62	P5		662	3.16242	3.79038	-0.288054	Sav1	P9		662	-2.30946	-2.37593	1.46306	Ezh2	P7		662	-2.81378	-1.94137	-1.23951	Sox7	P8
663	3.01827	-2.17955	-2.19517	Casp7	P5		663	3.40216	3.73546	-0.398937	Sap30l	P9		663	-1.74402	-1.33432	1.89104	Ext1	P7		663	-2.50084	-2.15474	-2.6955	Sox14	P8
664	0.989601	-1.16784	-0.409536	Cand1	P5		664	3.03592	2.88112	0.475077	Rwdd1	P9		664	-1.72503	-1.00978	1.37777	Espn	P7		664	-2.31427	-1.32378	-1.09513	Socs2	P8
665	1.13538	-1.83497	-2.10219	Cacna1g	P5		665	3.13945	3.28279	-0.224679	Rufy1	P9		665	-2.0051	-1.66555	1.65916	Egr3	P7		665	-1.75776	-1.66971	-2.32684	Sned1	P8
666	2.36126	-1.25743	-2.10419	Btbd11	P5		666	0.890311	1.88413	-1.24347	Rtkn	P9		666	-2.1437	-1.67946	1.0573	Egr2	P7		666	-2.36489	-2.57198	-2.19787	Smim10l1	P8
667	1.14393	-1.19096	-0.442406	Brwd1	P5		667	1.9536	2.4095	-2.1926	Rrm1	P9		667	-1.74402	-2.11543	1.53077	Egln1	P7		667	-1.69622	-1.141	-1.51115	Slc7a10	P8
668	0.893455	-1.23668	-0.570053	Bicral	P5		668	3.18679	2.7535	-1.20111	Rptor	P9		668	-2.33296	-1.97745	2.46546	Efcc1	P7		668	-2.97896	-2.0356	-1.46336	Slc2a13	P8
669	1.0076	-1.3126	-1.24007	Baz2a	P5		669	4.056	4.5263	-2.06858	Rps6ka2	P9		669	-1.49336	-1.97745	0.929568	Ebf3	P7		669	-2.40104	-1.46911	-2.02343	Slc18a3	P8
670	1.19982	-1.67235	-0.894244	B3gnt2	P5		670	2.31744	1.89987	-2.68335	Rock1	P9		670	-1.47528	-2.25155	6.89855	E2f6	P7		670	-1.98887	-2.39354	-1.55119	Slc12a5	P8
671	1.02224	-1.11213	-0.912394	Azin1	P5		671	3.32137	3.99844	-0.484237	Rnf38	P9		671	-2.11982	-1.52374	2.46546	E130201H02Rik	P7		671	-2.72747	-2.15966	-1.58579	Slc10a4-ps	P8
672	0.752762	-1.18752	-0.468901	AW046200	P5		672	2.98576	3.44251	-0.325418	Rnf220	P9		672	-1.86563	-1.61834	1.12598	Dyrk1a	P7		672	-3.28499	-2.38075	-2.27157	Six3	P8
673	1.76047	-1.21808	-1.09041	Auts2	P5		673	3.27675	3.70673	1.7308	Rnf217	P9		673	-1.59992	-2.51751	1.23309	Dtx4	P7		673	-2.18924	-1.32918	-1.19155	Six1	P8
674	0.657418	-0.888445	-1.63455	Atp2a2	P5		674	3.16132	3.76456	-0.232987	Rnf146	P9		674	-2.44768	-2.51751	2.31581	Dot1l	P7		674	-2.53593	-1.57828	-0.619311	Shisa8	P8
675	1.38956	-2.04143	-1.14753	Atp1a1	P5		675	3.43919	3.82363	-1.9517	Rhno1	P9		675	-2.01698	-1.15807	1.45316	Dop1a	P7		675	-2.20783	-1.38294	-0.981356	Sh3rf3	P8
676	1.01121	-1.3187	-0.592476	Atl1	P5		676	3.79014	3.90495	-3.23305	Rhbdf1	P9		676	-2.22609	-1.58338	1.44073	Dnmt3a	P7		676	-2.83177	-1.90001	-2.31207	Sh3rf1	P8
677	0.820891	-0.6711	-0.716144	Asap2	P5		677	3.5111	3.72044	-2.70932	Rgs12	P9		677	-2.01251	-1.62982	1.33561	Dnajc3	P7		677	-2.53776	-2.30483	-3.30442	Sfn	P8
678	1.08658	-1.33305	-1.92063	Artn	P5		678	3.10446	3.44745	-0.32263	Rgmb	P9		678	-2.09265	-1.21631	1.80905	Dnajc21	P7		678	-1.80046	-2.07854	-1.4654	Septin9	P8
679	0.858295	-1.54596	-0.697904	Arrdc3	P5		679	2.92944	3.09949	-2.69023	Rfx7	P9		679	-1.28864	-1.72863	2.82727	Dnaja2	P7		679	-2.22835	-1.4268	-0.705192	Scarf2	P8
680	1.0742	-2.40007	-1.89132	Arl10	P5		680	3.16778	3.53934	-2.6035	Rev3l	P9		680	-2.29486	-1.34119	0.700831	Dmrta2	P7		680	-2.3275	-1.88013	-1.46094	Sapcd2	P8
681	1.35563	-2.07108	-1.69046	Arih1	P5		681	3.19101	2.50516	-6.44546	Retreg1	P9		681	-2.02499	-1.69043	0.982204	Dleu2	P7		681	-2.26978	-1.41232	-0.90943	Sall1	P8
682	1.26658	-1.01809	-0.539884	Arid4b	P5		682	3.02915	3.38121	1.59233	Reep3	P9		682	-2.01499	-1.67946	2.81258	Dhx15	P7		682	-2.10193	-1.49998	-0.783291	Runx3	P8
683	0.82121	-1.02134	-0.86226	Arhgef17	P5		683	2.74912	3.16802	1.75578	Rcbtb2	P9		683	-2.18161	-2.55818	1.38549	Dexi	P7		683	-2.63497	-1.84579	-2.68516	Rundc3b	P8
684	2.85003	-1.83497	-1.61061	Arhgap12	P5		684	3.21125	3.67194	2.27905	Rcbtb1	P9		684	-2.09265	-2.11543	1.53323	Dennd5a	P7		684	-2.25	-1.83689	-2.534	Rprml	P8
685	0.654835	-0.530009	-0.584924	Arf6	P5		685	3.11128	2.64658	0.710784	Rcan1	P9		685	-2.72224	-2.21778	2.08206	Dek	P7		685	-1.98887	-1.48517	-1.3947	Rnf128	P8
686	1.28063	-1.25141	-0.592625	Arf1	P5		686	2.85035	2.30749	0.30795	Rc3h1	P9		686	-1.34383	-1.97745	1.17804	Ddx43	P7		686	-2.29012	-1.53195	-1.47133	Rhcg	P8
687	1.56892	-1.57666	-1.03117	App	P5		687	-2.10686	-1.93597	-3.33887	Rbx1	P9		687	-3.51353	-2.92833	2.46546	Dclk1	P7		687	-1.62445	-1.77307	-1.85039	Rgmb	P8
688	0.864938	-0.765107	-0.766978	Apba2	P5		688	3.98274	3.78059	-1.85311	Rbpms	P9		688	-3.07016	-2.47621	2.39648	D330050I16Rik	P7		688	-3.41534	-2.83238	-2.59536	Rgl3	P8
689	1.65904	-1.69017	-0.971983	Ankrd63	P5		689	2.74359	3.41208	-2.99285	Rbm24	P9		689	-2.39413	-1.62982	1.61272	Cuedc1	P7		689	-3.41534	-2.70805	-2.77731	Rfx1	P8
690	1.46268	-0.803276	-0.540723	Ankrd50	P5		690	3.30185	3.51789	-0.486188	Rbfox3	P9		690	-1.66336	-1.24454	1.15451	Ctnna1	P7		690	-2.16809	-2.37875	-1.81573	Reep5	P8
691	-2.75723	-6.08503	-6.17233	Ankef1	P5		691	2.04285	2.52777	-1.9517	Rbfox1	P9		691	-2.28795	-2.47621	2.23245	Ctdspl	P7		691	-1.43268	-1.38504	-1.03664	Rbms1	P8
692	1.67981	-1.79004	-1.51625	Amotl2	P5		692	2.99197	3.15767	-2.43333	Rassf3	P9		692	-1.60391	-1.51106	1.78359	Ctdsp2	P7		692	-2.31427	-2.30857	-1.68307	Rbm20	P8
693	1.90598	-1.0892	-1.20919	Akap10	P5		693	1.72855	1.2229	-2.99482	Rassf2	P9		693	-2.68527	-2.09195	2.31581	Ctbp1	P7		693	-1.693	-1.23458	-1.10801	Rbfox3	P8
694	0.57375	-1.40206	-0.612977	Ahctf1	P5		694	3.66327	4.04154	2.59834	Rarg	P9		694	-2.1083	-1.97745	1.44073	Cry1	P7		694	-1.68554	-1.58102	-2.0493	Rb1	P8
695	1.76374	-1.76514	-0.910215	Afap1l2	P5		695	2.45728	1.49744	-2.13071	Rara	P9		695	-1.3314	-1.2281	1.64206	Crtc3	P7		695	-2.18593	-1.27045	-1.01658	Rasgrf1	P8
696	0.664312	-0.818263	-0.41022	Adgrl2	P5		696	3.76482	4.27215	-0.314931	Rapgef5	P9		696	-1.64398	-1.92355	1.70214	Crtac1	P7		696	-1.72462	-1.20646	-1.07029	Ralgps2	P8
697	3.54461	-2.31787	-1.62022	Acot13	P5		697	3.70167	3.65161	2.39352	Raly	P9		697	-1.78833	-1.97745	2.71373	Crebbp	P7		697	-2.84542	-2.10064	-1.70476	Ptpn2	P8
698	1.03011	-1.76075	-0.903367	Abhd12	P5		698	3.3112	3.815	1.19634	Ralgds	P9		698	-1.66369	-1.85307	1.62016	Creb5	P7		698	-3.49304	-2.74859	-2.07384	Ptp4a2	P8
699	1.51847	-1.43953	-0.952744	A630072M18Rik	P5		699	3.26831	3.69924	-0.229293	Rai1	P9		699	-1.78355	-1.2281	1.53988	Cpeb1	P7		699	-2.0929	-1.23705	-1.99041	Prkcd	P8
700	2.7574	-1.05236	-0.75648	4932438A13Rik	P5		700	3.30388	3.86663	1.53193	Rac1	P9		700	-1.99047	-1.20846	7.39749	Coro2b	P7		700	-1.51959	-1.10329	-0.865671	Prdm16	P8
701	1.62937	-1.63147	-0.960442	4931440P22Rik	P5		701	2.7431	2.85329	1.10125	Rabl6	P9		701	-2.11982	-2.07741	1.74818	Commd3	P7		701	-1.83867	-2.05142	-2.31207	Ppp4r2	P8
702	1.17447	-1.52632	-1.12661	4930453N24Rik	P5		702	3.40434	3.69774	-0.265112	Rabep1	P9		702	-1.08118	-0.966578	1.37344	Col23a1	P7		702	-1.85528	-2.02601	-2.10322	Ppp1r3d	P8
703	1.15352	-2.59131	-1.89939	1700039E22Rik	P5		703	1.95372	0.991924	-3.11885	Rab11a	P9		703	-1.99921	-2.66783	1.83453	Cntfr	P7		703	-2.38954	-1.45037	-1.02025	Pou3f3	P8
704	1.90598	-1.4049	-1.1212	1700030C10Rik	P5		704	3.80066	4.58929	0.372677	R3hdm2	P9		704	-1.82091	-1.88613	1.72212	Cnot6	P7		704	-2.3034	-1.67728	-0.918961	Pou3f2	P8
705	4.19952	1.50893	-1.29447	Zfp600	P6		705	3.37108	3.39847	-1.9517	Pxn	P9		705	-3.05889	-2.24395	1.66292	Cnbd2	P7		705	-2.50084	-1.78845	-1.96663	Poteb	P8
706	0.884292	-1.00005	-7.16229	Zbtb44	P6		706	2.56923	2.18857	0.86507	Puf60	P9		706	-3.10175	-2.51751	2.46546	Cmc1	P7		706	-1.68554	-1.898	-1.18656	Pom121	P8
707	2.49528	1.21358	-0.801102	Vhl	P6		707	3.29349	3.84624	-0.347568	Ptprt	P9		707	-3.15224	-3.50905	2.08206	Cln6	P7		707	-3.03026	-2.78501	-1.96663	Polr3e	P8
708	1.00283	-1.62121	-6.79328	Tut7	P6		708	3.69909	3.93968	-2.41263	Ptprs	P9		708	-1.88046	-1.66555	1.84702	Clcn7	P7		708	-2.00774	-1.27661	-0.799408	Podxl	P8
709	3.30531	1.84173	-2.41694	Trpm8	P6		709	2.90697	2.95978	-3.23305	Ptpre	P9		709	-1.59992	-1.85307	3.68731	Clcn4	P7		709	-2.71487	-2.35298	-1.71464	Pm20d2	P8
710	2.07422	0.938721	-0.872075	Tox2	P6		710	3.17873	3.50303	-0.382999	Ptprd	P9		710	-1.53838	-1.15807	1.46306	Clasp2	P7		710	-2.32658	-1.80956	-0.887531	Plxnd1	P8
711	3.91248	-2.17955	-6.03682	Tbx4	P6		711	3.22666	2.67574	-6.44546	Ptk7	P9		711	-1.19653	-1.51106	1.89104	Ckap5	P7		711	-3.12929	-2.42173	-3.12397	Plscr4	P8
712	6.88527	-5.94965	-7.98386	Swt1	P6		712	4.04365	4.37704	-0.405312	Pth1r	P9		712	-2.93345	-3.42401	2.46546	Chka	P7		712	-1.86862	-1.50323	-1.22111	Plekha7	P8
713	7.02167	2.46469	-1.81468	Rhbdd2	P6		713	1.95405	1.07373	-3.43746	Psen2	P9		713	-2.01251	-2.51751	1.38549	Chd6	P7		713	-2.36489	-2.57198	-2.68516	Plcb1	P8
714	0.492493	-0.539129	-3.09218	Rev1	P6		714	2.43221	2.48652	0.422288	Prrc2c	P9		714	-1.35092	-1.62982	1.22262	Cgnl1	P7		714	-1.57679	-1.37992	-1.00325	Pitx2	P8
715	6.88527	1.75803	-1.40698	Nrxn1	P6		715	3.42549	3.51441	-0.421893	Prrc2a	P9		715	-1.45906	-1.26655	1.82318	Celf2	P7		715	-2.39432	-2.02904	-1.4433	Penk	P8
716	2.30213	-1.94117	-6.29619	Lhx6	P6		716	2.87143	3.02272	0.93668	Prr18	P9		716	-2.42839	-1.54381	2.10844	Cdr2	P7		716	-1.42394	-1.63629	-2.21315	Pdzrn4	P8
717	4.06313	-0.553649	-1.68564	Gm13034	P6		717	2.47345	2.99072	-3.23305	Prr16	P9		717	-2.34321	-1.61332	1.27717	Cdon	P7		717	-1.48316	-1.69599	-0.867862	Pdgfc	P8
718	1.06556	-1.08928	-2.26599	Fhip2a	P6		718	3.26476	2.75848	-3.11885	Prpsap1	P9		718	-1.63092	-0.857205	1.34721	Cdkn1c	P7		718	-1.41143	-0.968871	-1.07136	Pdgfb	P8
719	6.88527	2.61534	-1.68564	Csmd3	P6		719	2.84294	3.03273	-6.55966	Prob1	P9		719	-2.30946	-1.97745	2.63338	Cdk5r1	P7		719	-2.62507	-1.82035	-1.91965	Pde4a	P8
720	6.88527	3.01264	1.80415	Coa6	P6		720	3.28954	3.64462	2.57196	Prkar1a	P9		720	-2.70525	-2.11543	1.53077	Cdh11	P7		720	-1.73026	-1.07554	-1.82508	Pcgf5	P8
721	3.30531	2.29646	-2.94467	Aimp1	P6		721	3.27822	3.58329	-1.9517	Prkacb	P9		721	-2.26029	-1.97745	2.63338	Ccz1	P7		721	-2.10866	-1.32795	-1.02868	Pax2	P8
722	0.918127	-1.39977	-3.18437	Adgrl3	P6		722	3.51978	3.73508	-0.278878	Ppp2r5c	P9		722	-2.18161	-2.25155	2.31581	Ccnyl1	P7		722	-2.46461	-1.48355	-0.895651	Ovol2	P8
723	3.91248	2.29646	-1.68564	4933438K21Rik	P6		723	3.40756	3.9077	-3.11885	Ppp2r2c	P9		723	-2.32507	-1.62982	2.41466	Ccne2	P7		723	-3.12929	-3.33073	-2.86424	Otx2os1	P8
724	-6.20683	-6.32276	1.19024	Zfp735	P7		724	3.99593	4.22111	0.344502	Ppp2cb	P9		724	-1.34485	-1.85307	1.74818	Ccdc88a	P7		724	-2.20701	-1.42799	-1.16778	Otp	P8
725	-5.9477	-6.20879	-2.41717	Zfp119a	P7		725	2.80712	3.16543	1.97966	Ppp1r9b	P9		725	-1.78355	-2.47621	1.97072	Ccdc105	P7		725	-2.05107	-1.18114	-1.06388	Onecut1	P8
726	-5.9477	-5.94965	2.77581	Vmn2r37	P7		726	2.33529	2.54278	-3.61647	Ppp1ccb	P9		726	-1.87142	-1.35422	1.16305	Cbfa2t3	P7		726	-2.03182	-2.50022	-2.16696	Olfr66	P8
727	-6.3208	-6.32276	2.77581	Vmn1r194	P7		727	3.32729	3.59045	2.10062	Ppm1h	P9		727	-1.34485	-1.73453	1.42487	Car2	P7		727	-1.82307	-1.55974	-0.793179	Olfr1372-ps1	P8
728	-5.9477	-5.94965	2.63704	Tmprss11d	P7		728	2.43048	2.40939	-6.18573	Ppm1g	P9		728	-2.65834	-2.06036	7.0131	Camta1	P7		728	-2.36489	-2.01868	-2.03654	Ola1	P8
729	-6.08307	-6.08503	1.57024	Tex24	P7		729	3.05989	3.32198	0.317219	Ppm1d	P9		729	-2.01251	-1.41452	2.63338	Camk4	P7		729	-2.01857	-2.08157	-1.50686	Obsl1	P8
730	1.12393	0.870134	2.73894	Tcf4	P7		730	2.43592	2.58407	0.819235	Ppia	P9		730	-2.1782	-1.19427	2.16968	Cacna2d1	P7		730	-1.50391	-1.09624	-1.49913	Nxph4	P8
731	-6.08307	-6.08503	-3.15429	Stard13	P7		731	3.99814	4.62889	-3.11885	Ppa2	P9		731	-2.40307	-1.61834	1.88702	Cab39	P7		731	-2.25	-2.1799	-1.74765	Nup62cl	P8
732	-6.08307	-6.08503	-1.11259	Srp19	P7		732	3.8367	4.74958	0.514792	Pou3f1	P9		732	-2.2808	-1.32789	1.36623	C2cd4a	P7		732	-2.28779	-1.59351	-1.283	Ntsr2	P8
733	-1.25167	-1.76075	0.957577	Sprr2a1	P7		733	3.41086	4.08707	-0.243817	Pou2f1	P9		733	-1.95879	-1.04019	2.46032	C1ql3	P7		733	-2.01857	-1.09624	-1.4433	Nrg1	P8
734	1.61107	1.41376	2.77581	Sp110	P7		734	7.59456	7.7381	-3.33887	Pot1a	P9		734	-1.69652	-1.41452	1.47785	C1galt1	P7		734	-2.0929	-1.96219	-1.51181	Nr4a3	P8
735	-1.42721	-2.27015	-0.53063	Shc3	P7		735	1.77207	2.21922	-3.43746	Polr2e	P9		735	-1.59992	-1.96511	2.23245	Btg4	P7		735	-2.38336	-1.86372	-0.864112	Nr4a2	P8
736	1.29131	0.579265	2.05775	Shank1	P7		736	4.22699	4.30186	-0.295131	Pnpla8	P9		736	-1.66863	-1.06782	1.13078	Btg3	P7		736	-1.98335	-1.12964	-0.832337	Nr2e1	P8
737	-6.08307	-6.32276	2.60777	Scart2	P7		737	1.42467	1.55558	-0.667312	Pmm1	P9		737	-1.99921	-1.3441	1.84702	Brwd1	P7		737	-2.62507	-2.27907	-1.64719	Nptn	P8
738	-6.08307	-6.08503	-2.20337	Rpl5	P7		738	3.46185	4.12402	0.969006	Plxnc1	P9		738	-2.21785	-1.48773	1.53077	Brsk2	P7		738	-2.31607	-1.99435	-2.18546	Npas2	P8
739	-6.20683	-6.20879	-4.02009	Rad51	P7		739	2.43763	3.11198	-6.18573	Pltp	P9		739	-2.01251	-1.41452	1.89814	Brpf3	P7		739	-1.67973	-1.11912	-0.689437	Npas1	P8
740	-6.20683	-5.94965	2.60777	Prlr	P7		740	2.97427	3.53898	-2.99482	Plpp4	P9		740	-1.90305	-1.52374	1.45316	Brd4	P7		740	-1.56066	-1.37992	-1.21094	Nol4l	P8
741	-1.88682	-2.86264	-1.57001	Pfkfb3	P7		741	3.23977	3.86864	-2.51122	Plekhg5	P9		741	-1.84851	-2.51751	1.62962	Bptf	P7		741	-1.98302	-1.38758	-0.494547	Nkx2-4	P8
742	-5.9477	-5.94965	-2.21572	Osgep	P7		742	3.74019	4.41366	1.56792	Plekha5	P9		742	-1.82803	-1.96511	1.46306	Bcl11a	P7		742	-1.76361	-1.5117	-1.82291	Nkx1-2	P8
743	-6.08307	-6.08503	2.11529	Olfr114	P7		743	3.25472	3.47313	-2.70932	Plekha1	P9		743	-2.37002	-1.41628	1.64206	Banp	P7		743	-1.61329	-1.56029	-0.928671	Nkd2	P8
744	1.65401	1.2322	2.60777	Neurl4	P7		744	3.64575	4.09481	2.42171	Plcg1	P9		744	-1.67535	-1.18072	1.53668	AW046200	P7		744	-2.36489	-1.7558	-1.97244	Ngfr	P8
745	-1.75945	-1.83497	2.23979	Mup1	P7		745	3.68514	3.57637	2.39352	Plbd2	P9		745	-1.39826	-1.29488	1.37344	Atp8b1	P7		745	-2.3275	-2.53823	-2.30217	Nfe2l2	P8
746	-6.70357	-6.70554	-1.04748	Mixl1	P7		746	3.41741	3.16981	1.50545	Pkp4	P9		746	-1.65429	-1.96511	1.53323	Atp2b1	P7		746	-1.8313	-2.04312	-1.28038	Nfatc4	P8
747	-6.3208	-6.32276	-0.747892	Lrrc7	P7		747	3.28452	3.74247	-0.215029	Pknox1	P9		747	-1.86563	-1.26655	1.16305	Atp13a1	P7		747	-3.53957	-3.01075	-2.60877	Nfasc	P8
748	-6.08307	-6.08503	-2.48335	Khdrbs2	P7		748	-1.44285	-2.05042	-3.43746	Pkd1l3	P9		748	-1.71464	-2.09195	3.68731	Arrb1	P7		748	-2.63844	-2.07261	-1.36615	Neurog2	P8
749	-1.82928	-1.62121	1.14994	Ifit1bl1	P7		749	3.31359	3.47705	1.32269	Pkd1	P9		749	-1.75326	-1.51106	2.46546	Arnt2	P7		749	-2.09878	-1.63965	-2.34284	Neo1	P8
750	-2.85564	-2.86113	1.47372	Gm5570	P7		750	3.46229	4.09461	1.56792	Pitpnm2	P9		750	-1.57029	-1.66094	2.08206	Arid4b	P7		750	-3.03654	-2.70805	-1.82508	Nefm	P8
751	1.76374	1.90868	3.67579	Gm13043	P7		751	2.34572	1.60013	0.454778	Pitpnb	P9		751	-2.28795	-2.14985	2.46546	Arid1b	P7		751	-1.97565	-1.36802	-2.31207	Nck2	P8
752	-1.50063	-2.49121	-1.42992	Fzd4	P7		752	-1.08986	-1.24185	-2.85912	Pisd	P9		752	-1.36437	-1.29488	1.53323	Arhgef7	P7		752	-1.68026	-2.46069	-2.07384	Mycbp	P8
753	-1.89589	-2.09785	-0.970078	Fam234a	P7		753	2.69735	3.19055	-3.11885	Pip4k2a	P9		753	-3.38889	-2.80395	1.83453	Arhgap4	P7		753	-2.39385	-1.81314	-0.9165	Myb	P8
754	-6.08307	-6.08503	-3.59766	Diaph3	P7		754	2.32494	1.8189	0.508825	Pik3c2a	P9		754	-2.57054	-1.66555	1.53323	Arhgap10	P7		754	-1.85467	-2.25631	-2.71443	Mtss2	P8
755	-2.58568	-2.02621	-0.998008	Crh	P7		755	3.63896	3.85946	2.27905	Piezo1	P9		755	-2.08709	-1.48773	1.74818	Arf6	P7		755	-1.90691	-1.66676	-1.13843	Mtcl1	P8
756	-6.08307	-6.08503	2.37627	Cep126	P7		756	3.50912	3.75692	-6.32143	Picalm	P9		756	-2.01698	-1.71303	1.68634	Ap5m1	P7		756	-2.296	-2.09749	-1.13493	Msx2	P8
757	-6.42643	-6.42839	-0.933469	Celf5	P7		757	1.94993	2.13516	-0.636655	Pi4ka	P9		757	-2.09954	-1.55451	1.60178	Ankrd28	P7		757	-1.48316	-1.36233	-1.04938	Msrb3	P8
758	-2.857	-2.86264	-1.22767	Cdkn2aipnl	P7		758	2.08072	2.83542	0.540447	Phpt1	P9		758	-2.27903	-1.99629	2.50716	Ampd3	P7		758	-2.00203	-2.21516	-1.41428	Mroh5	P8
759	-1.67399	-2.64982	-1.40548	Btbd8	P7		759	3.25799	3.75689	-0.477967	Phlpp1	P9		759	-2.57054	-2.92833	3.26505	Amer2	P7		759	-1.53974	-2.01918	-1.83263	Mpped2	P8
760	1.28414	1.90868	2.04325	Zfp998	P8		760	2.20442	1.65524	-0.387711	Phldb1	P9		760	-2.4459	-1.88613	1.44908	Ajm1	P7		760	-2.73945	-1.99459	-1.64719	Mospd4	P8
761	2.7574	2.75173	2.22578	Zfp763	P8		761	2.51262	2.17135	-1.8878	Phgdh	P9		761	-2.01499	-1.58338	1.74818	Ahctf1	P7		761	-2.40104	-1.46911	-1.81286	Mir375	P8
762	-2.39444	-2.65708	-1.88057	Wdr91	P8		762	3.24435	3.81237	-2.1926	Phf24	P9		762	-2.0051	-2.78779	4.06247	Agpat5	P7		762	-3.53957	-2.83238	-3.12854	Micos10	P8
763	1.11488	0.467166	-0.396392	Usf2	P8		763	3.64798	4.03061	0.563341	Phf20l1	P9		763	-1.43747	-1.20846	1.654	Agap1	P7		763	-2.40184	-1.58519	-0.754187	Met	P8
764	-0.908685	-1.16119	-1.22003	Tspan18	P8		764	3.07558	3.08047	-3.11885	Phf19	P9		764	-1.99047	-2.92833	3.68731	Adss	P7		764	-2.25	-1.50323	-1.65607	Med12l	P8
765	2.85003	2.06852	1.97903	Tollip	P8		765	3.24852	3.61511	-0.227497	Phc2	P9		765	-1.65913	-1.56767	1.28064	Adra2c	P7		765	-3.12929	-3.33073	-2.4179	Mcrip1	P8
766	-1.08738	-1.25743	-0.971018	Tigd2	P8		766	3.05429	3.32704	2.27905	Phactr4	P9		766	-2.30331	-1.87134	1.3035	Adipor1	P7		766	-2.16809	-1.59235	-1.55227	Man1c1	P8
767	2.36126	2.16967	1.67284	Ticrr	P8		767	2.95127	3.52665	-0.360773	Phactr2	P9		767	-1.75326	-1.80629	2.78377	Adcy5	P7		767	-2.08126	-1.38932	-2.04062	Man1a	P8
768	1.43895	2.10991	2.04325	Sp140	P8		768	3.01217	3.45808	-2.70932	Pgbd5	P9		768	-1.94273	-1.60194	1.12598	Adamts14	P7		768	-2.60077	-1.73223	-0.813869	Mafa	P8
769	-6.70357	-5.94965	-6.17233	Slco1a6	P8		769	3.2179	4.15469	1.15987	Pfn2	P9		769	-2.91965	-2.63573	2.2097	Acvr1b	P7		769	-2.51896	-1.90001	-2.51649	Lysmd2	P8
770	0.479835	0.463558	0.361775	Sfi1	P8		770	2.48932	2.4773	-0.39634	Pfn1	P9		770	-2.09954	-1.96511	2.89731	Abi2	P7		770	-2.80111	-1.88759	-1.06125	Ltbp1	P8
771	-5.9477	-6.42839	-6.03682	Serpinb9h	P8		771	3.16555	3.99698	-6.18573	Pex5l	P9		771	-3.07016	-3.42709	1.53323	Aatk	P7		771	-3.20527	-2.49958	-2.21785	Lsm14b	P8
772	-1.98251	-1.58758	-1.0197	Septin9	P8		772	3.36287	3.51127	-0.313854	Pex5	P9		772	-1.86563	-1.58338	1.23309	A730020E08Rik	P7		772	-3.17754	-2.6763	-2.397	Lrrc3b	P8
773	1.24318	1.92141	1.23579	Samsn1	P8		773	3.33459	4.00787	1.88011	Peli1	P9		773	-2.59777	-2.11543	1.53668	6530402F18Rik	P7		773	-1.98887	-1.47896	-1.4166	Lrig1	P8
774	1.23304	0.840057	0.824397	Rnf220	P8		774	3.36951	3.8629	-6.18573	Peds1	P9		774	-2.4459	-1.85307	1.68634	4930556M19Rik	P7		774	-2.73306	-1.81953	-1.93941	Lox	P8
775	0.557825	0.494633	0.239812	Rn45s	P8		775	3.69522	3.58745	-2.70932	Pdpk1	P9		775	-2.55455	-2.51751	2.23245	4930486F22Rik	P7		775	-2.11365	-1.37578	-0.821526	Lmx1b	P8
776	1.91439	2.29646	3.06256	Pramel50	P8		776	0.787229	1.56859	-2.1926	Pde9a	P9		776	-2.57054	-2.80395	3.04439	4921531C22Rik	P7		776	-1.57679	-1.95663	-2.60877	Lmo2	P8
777	-2.09222	-2.09785	-2.05966	Ppa1	P8		777	2.55715	2.2273	1.06129	Pde4a	P9		777	2.67577	3.4363	2.10844	Zfp992	P9		777	-1.5709	-0.701753	-0.850634	Lhx3	P8
778	-6.20683	-6.20879	-6.17233	Pla2g4c	P8		778	3.2708	2.88064	-0.423963	Pde10a	P9		778	2.86627	2.61617	-6.09399	Zfp606	P9		778	-2.06348	-1.78145	-1.01724	Lhx2	P8
779	1.17224	0.582161	-0.385596	Pcgf5	P8		779	3.49844	3.50744	-0.314324	Pdcd2	P9		779	6.29232	6.40282	3.82349	Vps8	P9		779	-2.15151	-2.29392	-2.48768	Lef1	P8
780	1.21935	1.43318	0.955786	Olfr294	P8		780	3.68448	3.9948	0.447771	Pcnx	P9		780	5.91932	6.62278	2.31581	Ubac1	P9		780	-2.66264	-2.30483	-2.07384	Ktn1	P8
781	-1.84374	-2.42435	-1.42477	Npm3	P8		781	2.9122	3.43199	-0.249529	Pcgf5	P9		781	6.05465	6.62278	1.72999	Sycp1	P9		781	-2.40104	-2.61181	-2.02343	Klf9	P8
782	1.39913	1.2322	1.78745	Ms4a6d	P8		782	3.56116	4.1956	-0.319649	Pced1b	P9		782	-1.65429	-1.24742	-2.50351	Spire1	P9		782	-2.16809	-1.50547	-1.72242	Klf10	P8
783	1.79609	2.22169	1.80415	Mroh2a	P8		783	3.09581	3.33861	1.01766	Pcdh1	P9		783	6.39792	6.51699	2.63338	Spata6	P9		783	-1.06124	-1.27045	-0.939761	Kctd15	P8
784	-0.960786	-1.66112	-1.26129	Mpv17l2	P8		784	1.70259	2.47995	-0.469144	Pcbp4	P9		784	-1.38703	-1.41628	-3.0268	Sox3	P9		784	-1.68873	-1.6908	-1.18757	Kcnt1	P8
785	-2.09222	-2.76271	-1.85577	Kcnk15	P8		785	1.90635	0.941751	-6.18573	Parvb	P9		785	6.29232	6.14319	-3.0268	Slco1b2	P9		785	-2.08126	-1.97968	-2.85473	Kcnj11	P8
786	-3.11607	-2.17955	-1.38629	Irak3	P8		786	2.77275	2.89218	-2.85912	Papola	P9		786	6.17837	6.14319	1.64206	Skint9	P9		786	-3.28277	-2.93717	-2.19787	Kcnip2	P8
787	-1.13301	-1.34837	-1.1745	Hes5	P8		787	3.38522	3.60425	-2.28994	Pank2	P9		787	-2.68527	-3.04283	-6.09399	Sdc1	P9		787	-2.19538	-1.68729	-2.07384	Kcnh1	P8
788	1.18386	1.16981	1.20373	Gm4981	P8		788	3.39424	3.84496	2.57196	Pan3	P9		788	3.44623	3.02554	1.65916	Rex2	P9		788	-1.94327	-1.2702	-0.968595	Kcnc4	P8
789	-2.07902	-2.64982	-2.01401	Fyttd1	P8		789	-1.78159	-1.3156	-2.69023	Pak5	P9		789	1.74484	1.85475	-1.595	Poli	P9		789	-1.8313	-2.04312	-1.89315	Kat6b	P8
790	-1.17186	-1.62121	-1.33879	Fam136a	P8		790	4.28162	4.60231	-0.367368	Paip1	P9		790	6.05465	6.40282	-2.20055	Olfr161	P9		790	-6.39863	-6.51295	-6.18812	Kank3	P8
791	-1.08738	-1.5031	-1.5076	F3	P8		791	3.31455	3.74814	-3.23305	Pacs2	P9		791	-2.68527	-1.97745	-6.09399	Nr2f6	P9		791	-3.20527	-2.46069	-3.2535	Jcad	P8
792	3.16891	2.29646	2.9263	Etv1	P8		792	2.44448	2.68936	-1.72857	Opcml	P9		792	-2.18161	-1.85307	-6.09399	Myo6	P9		792	-3.16303	-2.29642	-1.83967	Itpripl2	P8
793	-1.2616	-0.905898	-0.485881	Ep400	P8		793	2.73309	2.58145	-1.07677	Onecut1	P9		793	3.38526	2.61617	1.44073	Mir3961	P9		793	-2.31676	-2.02191	-1.04704	Irx5	P8
794	-1.31193	-1.28361	-1.48227	Dolpp1	P8		794	2.58883	3.02437	-2.1616	Oaf	P9		794	2.16755	3.02554	1.44073	Mir3471-2	P9		794	-2.26848	-1.37972	-1.25623	Irx4	P8
795	-0.93114	-1.3126	-0.779467	Dmrta2	P8		795	2.40211	2.92078	-6.32143	Nup160	P9		795	5.91932	6.14319	2.10844	Mir1899	P9		795	-6.39863	-6.51295	-6.56205	Iqce	P8
796	-1.12174	-1.70569	-1.49029	Col15a1	P8		796	3.73663	4.4257	2.10062	Nudt4	P9		796	1.67502	2.61617	-1.24615	Lipo3	P9		796	-2.80707	-2.85223	-2.19787	Insl3	P8
797	-1.28998	-1.70569	-1.53152	Ccdc102a	P8		797	3.49863	3.47346	-7.17579	Nudt3	P9		797	5.91932	6.9003	2.60761	Krtap20-2	P9		797	-2.72144	-2.03407	-1.56197	Il17ra	P8
798	-1.01831	-1.22182	-1.30935	Camsap3	P8		798	3.71136	4.60584	-0.380523	Ntn1	P9		798	6.97717	6.51699	-6.09399	Kif4-ps	P9		798	-1.95652	-1.05648	-0.509053	Igf2bp1	P8
799	-0.814525	-1.14101	-0.442251	Ank3	P8		799	3.39838	4.16253	-2.85912	Nt5c2	P9		799	7.04376	6.14319	1.36623	Gm12888	P9		799	-2.25	-2.46069	-1.85284	Igf1r	P8
800	-1.61956	-1.66739	-1.61957	Akt2	P8		800	3.25618	3.30691	-0.447285	Nsd3	P9		800	2.95285	2.90155	-1.8157	Defa23	P9		800	-2.67547	-1.78984	-1.98864	Ifnlr1	P8
801	-1.45319	-1.45893	-2.0961	Akap12	P8		801	3.36471	3.99126	-1.72857	Nrf1	P9		801	5.91932	6.40282	1.62962	Defa-ps1	P9		801	-1.73585	-2.09856	-2.19787	Ier5l	P8
802	1.66787	1.99116	2.9263	A530032D15Rik	P8		802	3.41272	3.9482	-6.66549	Nrbp2	P9		802	-2.68527	-2.09195	-6.09399	Dcdc2c	P9		802	-3.12929	-2.68182	-2.08522	Ica1	P8
803	-2.46104	-3.40868	-2.77392	4930590L20Rik	P8		803	2.86256	2.06447	-3.11885	Nrbf2	P9		803	6.49631	6.14319	1.44073	Cyp2c54	P9		803	-1.85904	-2.07307	-1.10451	Hs3st3a1	P8
804	1.38309	1.27838	1.80415	4930512M02Rik	P8		804	3.25913	3.81222	-6.44546	Nr3c1	P9		804	3.11183	2.90155	-1.74582	Coil	P9		804	-2.64997	-2.22604	-1.3947	Hr	P8
805	1.92004	1.45693	1.41967	1700110I01Rik	P8		805	3.76741	4.35511	-0.402236	Nr2c2	P9		805	2.31074	2.41519	1.0146	Ccdc34	P9		805	-2.48747	-1.52539	-1.32108	Hoxd4	P8
806	2.07422	2.2342	1.01445	Zfp992	P9		806	-0.788313	-0.767733	-6.55966	Nr1d1	P9		806	5.91932	6.14319	1.34721	Cbarp	P9		806	-3.12929	-2.42173	-1.95702	Hoxc6	P8
807	1.79544	2.3906	-6.41025	Zfp990	P9		807	3.19369	3.57723	-0.209763	Npepps	P9		807	2.95285	3.34405	1.84702	C9orf72	P9		807	-1.73026	-1.53256	-0.847391	Hoxb8	P8
808	2.47036	1.47891	-8.71855	Zfp82	P9		808	3.3353	4.1838	2.42171	Npas2	P9		808	1.72379	2.61617	1.2555	C130026I21Rik	P9		808	-1.98982	-1.21623	-2.02343	Hoxb3	P8
809	2.85003	3.01264	-1.14734	Zfp654	P9		809	2.48398	3.36977	-0.708717	Nova2	P9		809	2.16755	2.50745	1.4011	Agxt2	P9		809	-2.50122	-2.27181	-1.4654	Hoxa7	P8
810	2.47036	2.61534	1.30943	Zfp458	P9		810	3.7569	4.2557	-0.382602	Nos1ap	P9		810	-1.10232	-1.62982	-3.0268	Acnat2	P9		810	-2.84542	-2.10064	-2.10322	Hnrnpdl	P8
811	1.56892	1.16981	-1.25237	Zfp442	P9		811	3.79014	4.16791	-0.418092	Nol4l	P9		811	6.05465	6.40282	1.62016	6820431F20Rik	P9		811	-1.45709	-2.10064	-1.69473	Hmga1	P8
812	2.7068	2.29646	-2.94467	Zfp36l1	P9		812	3.53887	3.74524	-3.33887	Nin	P9		812	1.93605	1.85475	-1.02898	4930435F18Rik	P9		812	-1.98887	-1.81006	-1.03092	Hes5	P8
813	1.09273	0.642188	-2.19537	Zfp217	P9		813	2.16999	2.19411	-2.09787	Nfya	P9		813	6.29232	6.40282	2.36864	4921515E04Rik	P9		813	-1.34258	-0.86756	-1.23259	Hes1	P8
814	1.19153	0.830127	-0.548343	Zeb2	P9		814	2.49028	2.45827	-0.507424	Nfrkb	P9		814	2.57017	2.61617	1.62962	Yeats2	P8		814	-2.29012	-3.05289	-3.16262	Hand1	P8
815	1.63336	2.48016	-0.535483	Zc3h4	P9		815	3.39002	4.13157	1.58763	Nfix	P9		815	-1.0307	-1.51106	-2.20055	Wfdc15a	P8		815	-3.12929	-3.24412	-2.27505	H2ac12	P8
816	1.45227	0.563912	-0.720596	Zbtb2	P9		816	3.61834	3.71677	2.01866	Nfib	P9		816	-2.98313	-2.37593	-2.29908	Tada2a	P8		816	-2.36489	-2.57198	-3.30442	H2-Q1	P8
817	1.14487	1.41376	-0.594483	Ywhaz	P9		817	5.0543	4.51908	2.10062	Neurod2	P9		817	-2.15876	-1.69043	-1.07042	Stard6	P8		817	-2.17974	-1.29459	-0.672718	Gsg1l	P8
818	0.947766	0.543674	-0.492106	Xxylt1	P9		818	-1.73199	-2.04057	-3.23305	Nelfcd	P9		818	1.02356	1.52714	0.997854	Sprr2a1	P8		818	-1.93142	-1.51465	-1.57224	Gse1	P8
819	0.804016	0.639821	-0.570513	Xkr4	P9		819	3.40704	3.64643	-0.335422	Nefh	P9		819	-1.31659	-1.25852	-1.8071	Slfn3	P8		819	-2.27591	-1.49346	-0.838963	Grin2c	P8
820	1.17425	0.745025	-0.44776	Wnk2	P9		820	3.36164	3.76164	-0.349362	Nedd4l	P9		820	-1.32352	-2.07741	-1.67238	Samsn1	P8		820	-3.24521	-2.31357	-2.30217	Gpr45	P8
821	0.88507	0.751936	-0.435212	Wiz	P9		821	2.21295	1.73036	-2.1926	Nedd4	P9		821	-1.69652	-1.8211	-1.73752	Ptk2	P8		821	-2.73306	-2.46643	-2.13443	Gpr25	P8
822	1.26496	2.21917	-0.739931	Wdr26	P9		822	2.45961	2.34471	-1.96127	Ndufab1	P9		822	-1.75793	-1.55451	-1.99819	Larp1b	P8		822	-2.73945	-2.01868	-1.64719	Golga5	P8
823	1.2015	1.51524	-1.07437	Vstm2l	P9		823	2.96473	3.21135	1.72316	Ndst2	P9		823	-1.49263	-1.7724	-1.27364	Gm41289	P8		823	-6.87917	-6.99386	-6.18812	Gm20544	P8
824	2.7574	2.59485	1.12508	Vmn1r76	P9		824	2.89763	3.03997	-0.233562	Ncoa7	P9		824	-2.0051	-1.96511	-1.8071	Ehmt2	P8		824	-2.24231	-1.66878	-0.827577	Gm16136	P8
825	0.963074	0.748435	-0.491398	Vapa	P9		825	3.14204	3.64622	-0.257222	Nbeal1	P9		825	-1.99047	-1.62982	-2.50351	E330014E10Rik	P8		825	-2.50084	-2.29187	-1.75911	Gm13285	P8
826	2.05078	2.46469	-2.01689	Vangl2	P9		826	2.57002	3.11198	1.68239	Nbas	P9		826	-2.01251	-2.38931	-2.2189	Dennd1a	P8		826	-2.84542	-2.69081	-3.02021	Gm10499	P8
827	0.826523	1.60531	-0.980381	Usp49	P9		827	3.15909	2.91536	1.63071	Nav2	P9		827	-2.01499	-1.41452	-1.82974	Ccnl1	P8		827	-2.31427	-2.30857	-2.0493	Gfer	P8
828	2.57925	3.16329	-1.66677	Usp4	P9		828	3.59748	3.24102	-0.794125	Nav1	P9		828	-2.89051	-1.97745	-1.74582	Antxr2	P8		828	-1.8313	-2.2186	-1.80882	Gdf6	P8
829	2.85003	2.35556	-2.94518	Usp38	P9		829	3.43683	4.02343	0.835917	Nat8l	P9		829	-1.32352	-1.73453	-2.29908	Ankrd13b	P8		829	-2.11111	-1.41447	-1.86918	Gdf10	P8
830	1.17447	1.69743	-0.673973	Ube2w	P9		830	2.263	2.71897	-6.32143	Nasp	P9		830	-1.78833	-1.97745	-1.73752	4930470H14Rik	P8		830	-2.32803	-1.67717	-1.10645	Gata2	P8
831	1.36226	0.66905	-0.736538	Ube2q2	P9		831	3.29419	3.64265	1.68239	Nap1l4	P9									831	-1.8779	-2.21516	-1.73341	Galnt12	P8
832	0.903517	1.06144	-0.894115	Tub	P9		832	3.44574	4.04525	-3.11885	Nap1l1	P9									832	-3.41534	-2.42173	-3.04308	Gad1	P8
833	2.85003	3.01264	-1.65425	Tspoap1	P9		833	2.40563	2.68104	-2.92293	Nalf1	P9									833	-2.25	-1.56271	-1.86917	Gab1	P8
834	1.05923	1.65332	-2.15319	Tra2b	P9		834	2.29213	2.6679	-2.85912	Mypop	P9									834	-1.9902	-1.72343	-2.31207	Foxp1	P8
835	1.00309	1.90029	-0.964969	Tpd52	P9		835	2.63277	2.46082	-2.70932	Myo9a	P9									835	-1.69941	-1.3381	-0.541349	Foxl2os	P8
836	2.03474	2.84442	-2.88713	Tnfrsf19	P9		836	3.20748	3.23946	-3.11885	Myo6	P9									836	-2.76886	-2.01146	-1.20138	Foxi3	P8
837	2.22486	2.35556	-1.70065	Tmem87b	P9		837	3.17092	3.45581	0.866015	Myo1d	P9									837	-2.10863	-1.32461	-0.459671	Foxd3	P8
838	1.54363	1.13825	-0.49932	Tjp1	P9		838	3.06017	3.32374	-1.69936	Myo18a	P9									838	-1.96882	-1.72561	-1.39899	Fhl3	P8
839	1.70317	1.78971	-4.07147	Tiprl	P9		839	1.15172	1.4048	-0.873645	Myo10	P9									839	-1.90107	-1.12124	-1.28867	Fgfr3	P8
840	1.47569	1.65332	-0.922188	Thoc3	P9		840	3.48805	3.78766	1.88011	Mxi1	P9									840	-2.36489	-2.57198	-2.8879	Ffar4	P8
841	1.28414	1.90868	-0.578313	Tfap2a	P9		841	3.606	3.8551	2.39352	Mtmr12	P9									841	-2.61046	-1.8298	-1.08733	Fev	P8
842	1.04064	0.558905	-0.56581	Tet3	P9		842	3.694	4.26139	2.83236	Mta1	P9									842	-1.78418	-2.29187	-2.13604	Fbxo11	P8
843	2.7574	1.90029	-1.85403	Terf2ip	P9		843	3.16118	2.6454	-0.299825	Msl1	P9									843	-2.36489	-2.37875	-2.63012	Farp1	P8
844	2.88201	2.29646	-1.60543	Tenm2	P9		844	3.3402	3.93279	-0.276137	Msi1	P9									844	-1.58228	-1.34878	-0.972541	Fam189a1	P8
845	1.9021	1.17496	-0.483555	Tbk1	P9		845	2.36464	1.75265	-1.85311	Mrpl58	P9									845	-2.62507	-2.83238	-2.02343	Fads3	P8
846	1.25933	1.75803	-0.627842	Tbc1d1	P9		846	3.41548	3.88607	-3.33887	Mprip	P9									846	-2.58908	-1.64565	-1.63608	Fa2h	P8
847	3.16891	2.84442	-1.68564	Synj2bp	P9		847	3.75432	3.82268	2.46067	Mpp4	P9									847	-2.5712	-2.30857	-2.10322	Ethe1	P8
848	2.85003	2.84442	-2.63086	Sugt1	P9		848	3.4818	3.79719	-1.64184	Mon2	P9									848	-2.60192	-1.98523	-1.33624	Esx1	P8
849	1.19274	1.05344	-0.722673	Srsf4	P9		849	3.2652	3.45285	-1.85311	Mmp17	P9									849	-2.69173	-1.69443	-1.30196	Espn	P8
850	1.91439	1.90029	-1.70214	Srrm2	P9		850	3.19868	3.46633	-2.41263	Mkln1	P9									850	-2.01468	-2.29187	-2.71443	Ero1a	P8
851	1.12632	1.90868	-0.596252	Sptbn1	P9		851	3.36292	2.90869	-2.6035	Misp3	P9									851	-1.75776	-1.75183	-1.37639	Epb41l1	P8
852	1.91126	1.15822	-0.746722	Spred2	P9		852	2.22901	1.95983	0.370493	Mir9-3hg	P9									852	-1.32966	-1.13184	-1.95702	Epb41	P8
853	1.92004	2.64719	1.14007	Smok2b	P9		853	-1.47831	-1.85222	-6.44546	Mir9-2	P9									853	-1.56066	-2.1799	-1.42968	Eml1	P8
854	0.997398	0.626087	-0.544421	Slc24a3	P9		854	3.33081	3.60657	1.75578	Micu2	P9									854	-2.06977	-1.56794	-2.10322	Emc8	P8
855	0.998262	0.808844	-0.64827	Skor1	P9		855	3.35981	3.02105	0.798577	Mical3	P9									855	-1.72084	-2.01633	-1.19967	Elfn2	P8
856	2.36237	1.90029	-2.00766	Six4	P9		856	3.25056	3.20515	1.97966	Mia2	P9									856	-2.14015	-1.14321	-1.08219	Elf2	P8
857	0.945208	0.892248	-0.561782	Shisa8	P9		857	2.99336	3.40504	-0.391358	Mgat3	P9									857	-2.62507	-1.892	-1.42968	Elavl3	P8
858	1.29023	1.01579	-0.720297	Shisa2	P9		858	2.62435	2.82933	1.78843	Mfn1	P9									858	-3.03654	-2.29187	-1.81573	Eif3a	P8
859	1.28264	1.62362	-0.384001	Sh3glb1	P9		859	2.64226	2.20563	-2.70932	Megf9	P9									859	-2.40104	-2.5005	-1.65607	Egln1	P8
860	0.988403	0.920397	-0.661275	Sel1l3	P9		860	3.438	3.46569	2.39352	Mef2d	P9									860	-2.11313	-1.36539	-0.783844	Ebf3	P8
861	1.81786	2.46469	-2.36121	Sdf2l1	P9		861	2.82244	3.28689	0.463087	Med13	P9									861	-2.71487	-2.06748	-2.99994	Dtx4	P8
862	7.14627	6.88148	-6.03682	Scfd2	P9		862	2.83173	3.29109	-0.311239	Me1	P9									862	-2.04402	-2.25631	-2.4179	Dok6	P8
863	1.17609	1.90868	-0.44027	Scarf2	P9		863	3.38495	3.81613	1.24571	Mcur1	P9									863	-2.37528	-1.90294	-2.19787	Dnajc6	P8
864	1.61897	2.29646	-1.51829	Scamp5	P9		864	2.16264	2.73454	-6.18573	Mcrip1	P9									864	-2.46052	-2.45486	-2.6955	Dnajc25	P8
865	0.602889	0.475245	-0.561458	Scaf8	P9		865	3.20395	3.28242	-1.39473	Mcat	P9									865	-2.12853	-1.45079	-1.32775	Dmrta2	P8
866	1.02039	0.557948	-0.511834	Sall1	P9		866	3.67232	4.01747	-2.6035	Mbnl1	P9									866	-2.44529	-1.66798	-1.04525	Dmrt2	P8
867	1.30141	1.90029	-0.837695	Runx2	P9		867	3.8185	3.9123	0.350353	Mbd3	P9									867	-2.84542	-3.05289	-2.19787	Diablo	P8
868	0.921864	0.985101	-0.909222	Runx1t1	P9		868	3.54254	4.41942	-2.70932	Mbd2	P9									868	-2.31427	-2.67257	-1.98527	Dgkz	P8
869	2.05078	2.16967	-3.42076	Rsl24d1	P9		869	3.41482	4.34326	-0.27471	Mark1	P9									869	-2.0929	-1.898	-1.77091	Ddx25	P8
870	1.90598	2.06852	-1.04748	Rnf115	P9		870	2.96576	3.2573	-1.53163	Marchf8	P9									870	-2.46052	-1.66471	-1.1552	Ddah1	P8
871	1.49494	1.65332	-0.929354	Rnf111	P9		871	3.80821	4.46519	-0.269942	Mapkapk5	P9									871	-2.62507	-2.83238	-2.92821	Dclk1	P8
872	1.10463	1.65332	-1.39722	Rnaset2a	P9		872	2.2247	2.66006	-2.99482	Map3k7	P9									872	-2.19853	-1.74932	-1.2908	Dbn1	P8
873	0.86622	0.617082	-0.732686	Rhoq	P9		873	-1.4465	-1.1244	-2.6035	Map3k14	P9									873	-2.34983	-1.90001	-1.03092	Cyrib	P8
874	1.11482	0.983813	-2.76468	Rgs3	P9		874	3.73815	4.48884	-3.7757	Map3k1	P9									874	2.13989	2.06856	2.70276	Cyp4b1-ps2	P8
875	1.14847	1.47891	-1.74529	Rgl1	P9		875	3.24696	4.02767	-0.415141	Man2a2	P9									875	-1.82571	-2.01868	-1.17644	Cyb561	P8
876	0.773143	1.60531	-0.473595	Rere	P9		876	2.5745	2.02267	-0.553443	Mamld1	P9									876	-2.55331	-1.56957	-0.80886	Crlf1	P8
877	2.7068	1.90029	-0.839667	Recql	P9		877	3.00962	2.9044	-1.85311	Madd	P9									877	-2.07766	-1.81419	-1.55352	Cpm	P8
878	0.859082	1.04166	-0.668819	Ranbp9	P9		878	3.19162	3.80035	-0.249844	Macf1	P9									878	-1.60003	-1.94876	-1.66425	Col15a1	P8
879	0.997398	1.08768	-2.20747	Ralyl	P9		879	3.34072	3.96584	-2.09787	Lzts2	P9									879	-2.36489	-2.57198	-2.99812	Cnot3	P8
880	1.76374	2.06852	-1.97179	Rab8b	P9		880	-1.13603	-1.38458	-2.70932	Lysmd1	P9									880	-2.94414	-2.19942	-2.64096	Cmas	P8
881	1.80009	1.06843	-0.663619	Qk	P9		881	4.86259	4.98857	-2.70932	Lynx1	P9									881	-2.66264	-1.898	-1.91388	Cited1	P8
882	1.27725	1.57283	-1.19645	Pxylp1	P9		882	2.46435	2.93837	-2.04398	Ly6h	P9									882	-3.03654	-2.29187	-2.07384	Chuk	P8
883	0.947788	1.90029	-0.431186	Ptpn21	P9		883	2.20624	2.29266	-2.06858	Lrrn2	P9									883	-2.19195	-1.20667	-1.13536	Chn2	P8
884	1.92004	2.46469	-8.45177	Ptpn18	P9		884	7.11212	7.61318	3.48096	Lrriq1	P9									884	-2.20783	-2.20209	-1.71464	Chd7	P8
885	2.7574	2.61534	-1.06452	Ptdss1	P9		885	3.44242	3.31565	-1.2422	Lrrc7	P9									885	-1.68026	-1.63965	-1.74765	Cep170b	P8
886	1.21904	0.584564	-0.758488	Psd	P9		886	3.80172	4.56584	2.14848	Lrp3	P9									886	-2.0929	-1.58102	-0.904259	Cebpd	P8
887	1.03577	0.631384	-0.417942	Prtg	P9		887	3.70555	3.76529	-0.284099	Lrig1	P9									887	-1.78148	-1.73467	-0.939761	Cdkn2c	P8
888	1.09206	1.05344	-0.924989	Prr16	P9		888	5.55544	5.3473	2.29185	Lrg1	P9									888	-1.9043	-1.23951	-0.938046	Cdkn1c	P8
889	3.42991	2.84442	1.77529	Prpf8	P9		889	2.13636	2.55184	0.679743	Lpcat1	P9									889	-2.5712	-1.63629	-2.19787	Cdk2ap1	P8
890	0.861106	0.93836	-0.679571	Prkag2	P9		890	1.18108	1.5583	-2.85912	Lonp2	P9									890	-1.78148	-1.15524	-1.58046	Cdca7l	P8
891	0.999158	1.60531	-0.500176	Prdm16	P9		891	3.32328	3.44421	-6.18573	Lmo4	P9									891	-3.08931	-2.12763	-2.71443	Cdc42bpg	P8
892	1.21317	0.696548	-0.57732	Ppp4r1	P9		892	3.07165	3.47917	-6.18573	Lims1	P9									892	2.91054	2.7093	2.70276	Cd48	P8
893	0.660576	0.683301	-0.552698	Ppp2r5c	P9		893	1.19214	0.878923	-0.542262	Limch1	P9									893	-2.50084	-2.15474	-2.31207	Ccdc88a	P8
894	0.647985	1.23235	-0.594396	Ppm1e	P9		894	3.01012	3.40621	-0.442558	Lhfpl2	P9									894	-1.60868	-1.49476	-1.30169	Casz1	P8
895	1.55073	1.90029	-2.24855	Pogz	P9		895	3.80821	4.30154	0.911545	Lemd3	P9									895	-2.46052	-1.81306	-2.31207	Camta1	P8
896	2.49528	1.75803	-1.6555	Plppr4	P9		896	3.19432	3.43293	0.436559	Lemd1	P9									896	-2.26811	-2.16377	-2.18072	Cacnb4	P8
897	2.85003	2.84442	-0.99984	Pitx2	P9		897	2.72467	3.02791	1.67427	Ldlrad4	P9									897	-3.20527	-2.53823	-1.64719	Cacnb1	P8
898	0.947721	0.702476	-0.388347	Pitpnm3	P9		898	3.371	3.77211	1.75578	Ktn1	P9									898	-2.62507	-2.83238	-2.4179	C2cd2l	P8
899	1.57453	1.69743	-0.521222	Pitpnm2	P9		899	2.85788	3.1161	1.56792	Ksr1	P9									899	-2.02855	-1.98181	-2.09621	C1ql4	P8
900	0.849266	1.32065	-2.1413	Pisd-ps2	P9		900	3.58176	4.15573	-0.475626	Kpna1	P9									900	-2.84542	-2.10064	-2.0493	Btbd3	P8
901	1.37642	1.16981	-2.99369	Pias4	P9		901	3.52711	3.55213	-0.428523	Kmt5b	P9									901	-2.62507	-2.83238	-2.51649	Bptf	P8
902	1.22007	0.659046	-0.622818	Phf2	P9		902	3.16132	3.58371	-2.36342	Kmt2a	P9									902	-2.04011	-1.59983	-0.837098	Bmp2	P8
903	1.06424	0.558453	-0.550311	Phc2	P9		903	2.83258	3.07104	-1.72857	Klhl42	P9									903	-2.35293	-1.36488	-1.07427	Bcl11b	P8
904	1.52997	0.940242	-0.574335	Pde4d	P9		904	3.02391	3.30286	2.01866	Klf15	P9									904	-2.33236	-1.90294	-1.25142	Batf3	P8
905	1.69808	1.51271	-1.01025	Pcm1	P9		905	2.80848	2.66087	-2.13071	Klc1	P9									905	-2.35509	-1.54179	-0.973855	Barhl2	P8
906	1.15809	2.04507	-0.696989	Pcdh1	P9		906	2.00983	2.21774	-6.32143	Kif5a	P9									906	-1.40154	-1.96219	-1.46462	Bahd1	P8
907	2.29008	2.84442	1.27225	Pate14	P9		907	2.24033	1.48999	-1.29845	Kif3c	P9									907	-1.46224	-1.82541	-1.3947	Bach2	P8
908	0.676316	1.57283	-0.438842	Pam	P9		908	3.94982	4.28873	2.94682	Kif26a	P9									908	-2.79058	-2.27891	-1.69183	B4galnt3	P8
909	2.62101	2.29646	-2.63758	Paf1	P9		909	3.24184	3.63874	1.88721	Kif1b	P9									909	-1.75557	-0.92862	-1.57226	Atp8b1	P8
910	1.57856	1.81212	-2.48706	Oaz1-ps	P9		910	3.04099	3.57404	-0.382981	Khsrp	P9									910	-1.9335	-1.36233	-1.34258	Atoh8	P8
911	2.07422	2.84442	-1.8726	Nxph1	P9		911	3.65573	4.12797	-2.1926	Kdm4b	P9									911	-2.62507	-2.10064	-1.66056	Arpp19	P8
912	2.30213	2.06852	-1.8011	Nup85	P9		912	2.55813	2.61201	0.26428	Kdm2a	P9									912	-2.28742	-1.68438	-1.47514	Arhgef4	P8
913	1.0437	1.90029	-0.849614	Nufip2	P9		913	3.21988	3.56559	-0.255116	Kdm1a	P9									913	-2.57532	-1.5894	-0.662126	Aqp5	P8
914	0.929573	0.624569	-0.418322	Npas3	P9		914	3.09014	3.40303	-1.64184	Kctd3	P9									914	-2.94414	-2.59836	-2.51649	Ap5m1	P8
915	0.944816	1.21836	-1.37934	Npas1	P9		915	3.57592	2.86979	-2.70932	Kctd1	P9									915	-2.53417	-1.55687	-0.848768	Ano1	P8
916	1.07947	0.654357	-0.657577	Nol4l	P9		916	3.63829	4.55785	0.606845	Kcnh3	P9									916	-2.60614	-1.62615	-0.956606	Ankrd63	P8
917	2.17539	2.84442	-1.65553	Nkain3	P9		917	3.32882	3.95075	2.83236	Kcnh2	P9									917	-1.74445	-1.41699	-1.25449	Ankrd34b	P8
918	1.4376	1.75803	-1.10396	Nfasc	P9		918	2.98576	3.36659	0.412219	Kcnc1	P9									918	-2.04402	-1.61278	-2.11429	Alx4	P8
919	0.869	0.752355	-0.440732	Nell2	P9		919	2.15656	2.72973	-0.332599	Kcna2	P9									919	-2.44971	-2.08361	-1.51525	Ak5	P8
920	1.47564	1.75803	-1.04312	Ncoa1	P9		920	3.42995	3.78719	2.42171	Kazn	P9									920	-2.47102	-1.7063	-2.4897	Ahnak	P8
921	0.86622	0.667216	-0.919607	N4bp1	P9		921	3.02371	3.6743	-0.290048	Kansl3	P9									921	-1.67606	-2.19942	-2.77731	Aff2	P8
922	1.18907	1.22756	-0.926721	Mylk	P9		922	2.59876	2.0053	-2.69023	Kank3	P9									922	-2.45334	-1.67728	-2.03654	Adgrl2	P8
923	2.80575	2.84442	-6.03682	Myc	P9		923	2.65981	3.06772	0.560335	Jund	P9									923	-1.96651	-1.83558	-1.71464	Adgrb2	P8
924	0.980049	0.938882	-0.535483	Mybl1	P9		924	3.48408	4.08251	-1.30726	Jmjd1c	P9									924	-1.85467	-1.10959	-0.894326	Adamts19	P8
925	3.54461	3.01264	-1.15747	Mtss1	P9		925	3.19641	3.4638	1.56792	Jdp2	P9									925	-2.26203	-2.25631	-2.4179	Acvr1b	P8
926	0.877659	1.27838	-6.03682	Mtmr9	P9		926	3.12241	2.91481	0.927857	Jak1	P9									926	-2.36489	-2.57198	-2.71443	Actn1	P8
927	1.01032	1.65332	-1.54013	Mtmr10	P9		927	3.25504	3.40779	2.27905	Jade1	P9									927	-1.22321	-1.32206	-0.867862	Abr	P8
928	1.35558	1.02284	-0.712474	Msi1	P9		928	3.25851	3.67141	-1.11671	Itsn2	P9									928	-2.36489	-2.42173	-2.60877	Aatf	P8
929	1.61107	2.46469	-1.8621	Mrpl20	P9		929	3.70645	4.28949	1.40321	Itsn1	P9									929	-2.16249	-2.30641	-2.13604	1700125G02Rik	P8
930	2.36126	2.04507	-1.42222	Mkks	P9		930	3.91089	4.20042	-6.18573	Itgb5	P9									930	-3.12929	-2.15474	-2.07384	1700092C10Rik	P8
931	1.12731	1.75803	-1.07518	Mirlet7i	P9		931	3.18159	3.58745	1.40321	Itch	P9
932	1.41951	2.06852	-1.36217	Mir6546	P9		932	2.79427	2.945	-1.85311	Iqck	P9
933	1.02748	1.69743	-0.530295	Mir1895	P9		933	3.49302	2.92078	-6.32143	Inpp5d	P9
934	2.36126	2.06852	-1.03414	Mir132	P9		934	2.1154	1.93581	-0.482381	Inpp4b	P9
935	3.8424	3.01264	-2.77392	Mien1	P9		935	-2.05465	-1.56713	-3.61647	Ilf2	P9
936	1.65904	1.65332	-0.950266	Mex3b	P9		936	1.38758	0.881939	-1.96127	Igsf8	P9
937	2.50161	1.65332	-0.84564	Mdfic	P9		937	3.18922	3.73164	0.754989	Igf1r	P9
938	1.07431	1.90868	-0.419002	Mbnl1	P9		938	3.38146	4.19222	-2.30681	Igdcc4	P9
939	2.07422	1.75803	-0.56989	Mapk8ip1	P9		939	2.72408	2.19746	-6.18573	Htatip2	P9
940	2.85003	2.04507	-3.34765	Map4	P9		940	3.96673	4.44763	0.309502	Hp1bp3	P9
941	1.21699	0.831369	-0.699335	Map3k3	P9		941	7.95547	8.32081	1.45607	Hoxd13	P9
942	1.33228	1.71665	-2.99369	Map2	P9		942	3.50026	4.40282	-6.94308	Hoxa4	P9
943	1.65904	2.06852	-2.43489	Map1a	P9		943	2.42202	3.34876	-0.643084	Homer3	P9
944	1.70317	1.46993	-1.1031	Malat1	P9		944	3.86812	4.51986	-3.11885	Homer2	P9
945	1.20277	1.81212	-1.67078	Magi1	P9		945	3.36023	2.93149	-3.11885	Hnrnpr	P9
946	0.888284	0.678809	-0.401072	Macrod2	P9		946	2.81168	3.34885	1.46898	Hmox2	P9
947	0.77965	0.703517	-0.642761	Macf1	P9		947	3.70048	4.03281	2.83236	Hipk2	P9
948	1.56294	1.90868	-0.478039	Lrrc41	P9		948	3.26669	3.49483	-3.23305	Hic1	P9
949	1.43895	1.25357	-1.32021	Lrp8	P9		949	2.89341	2.60185	-2.06858	Hhip	P9
950	1.57856	1.69743	-0.966932	Lrp12	P9		950	3.52552	3.73678	-1.84747	Herpud2	P9
951	0.945961	1.00454	-0.919607	Lmln	P9		951	3.219	3.29066	-6.18573	Hdgfl2	P9
952	2.47036	2.29646	-2.70421	Llph	P9		952	2.95134	3.41329	1.75578	Hdac5	P9
953	0.993896	0.666491	-0.772512	Lhx2	P9		953	-1.05987	-1.36276	-6.18573	Hdac11	P9
954	1.67501	2.29646	-1.5586	Lap3	P9		954	2.8155	2.85478	1.75578	Gtf2ird2	P9
955	2.30213	2.84442	-2.021	Kti12	P9		955	3.06184	3.01429	-2.6035	Gspt1	P9
956	1.16908	0.77043	-0.519478	Kmt5b	P9		956	3.76769	4.10734	-0.298138	Gsg1l	P9
957	1.23796	1.31921	-0.853473	Kifc3	P9		957	3.86912	3.97379	1.81004	Grip1os2	P9
958	1.30857	1.14775	-0.796425	Kcnk2	P9		958	2.27696	1.77102	-2.06858	Grin3a	P9
959	2.22486	2.84442	-1.59448	Jun	P9		959	3.01086	3.63848	-0.475484	Grik4	P9
960	1.47518	1.16183	-1.25439	Jag1	P9		960	-0.796747	-1.38666	-3.11885	Grik2	P9
961	2.62101	1.78971	-0.673492	Isl1	P9		961	3.35905	3.98936	-0.324307	Grb2	P9
962	1.61632	1.90029	-0.43082	Irf2bp2	P9		962	3.12922	3.61242	-6.76407	Gramd4	P9
963	2.09624	1.50893	-1.40315	Insl6	P9		963	-1.99997	-1.53431	-3.23305	Gpr107	P9
964	1.15044	0.755202	-1.68238	Ildr2	P9		964	2.88193	3.51187	-2.99482	Golm2	P9
965	1.18434	1.20076	-0.367701	Ier5	P9		965	3.64098	3.61966	-6.18573	Golgb1	P9
966	1.45289	0.640678	-0.655781	Hp1bp3	P9		966	2.94891	3.39192	-0.33429	Gnaz	P9
967	1.06802	1.08545	-0.691481	Hmgb3	P9		967	3.35553	3.46675	-3.33887	Gna11	P9
968	1.08514	1.07437	-0.480796	Hivep1	P9		968	4.02887	4.53885	-2.6035	Gmeb2	P9
969	1.28526	2.04507	-0.598329	Hfm1	P9		969	2.24983	2.73032	1.53193	Gm973	P9
970	0.946691	1.09043	-1.00593	Hey1	P9		970	-1.90723	-2.09901	-6.18573	Gm833	P9
971	1.37559	0.697135	-0.504474	Hdgf	P9		971	3.28705	4.01008	-0.677747	Gm715	P9
972	0.883182	1.27838	-0.547999	Hace1	P9		972	3.17368	3.62393	-3.52974	Gm29443	P9
973	3.16891	2.84442	-3.69756	H1f4	P9		973	-1.2407	-1.33033	-3.11885	Gm2897	P9
974	0.522322	0.726048	-0.708617	Gse1	P9		974	3.63965	3.93432	-0.547991	Gm20324	P9
975	1.03074	0.654596	-0.605474	Grid1	P9		975	3.75439	3.90913	-6.55966	Gm11837	P9
976	2.47036	2.29646	-3.98579	Gpat3	P9		976	-1.33654	-1.94004	-6.18573	Gm10863	P9
977	0.909587	1.12657	-1.05901	Golga5	P9		977	2.94774	3.52198	1.81004	Gm10754	P9
978	2.30213	2.46469	-1.76798	Gnl2	P9		978	3.34465	3.63332	2.53821	Glrb	P9
979	1.81394	1.35013	-3.16514	Gm5089	P9		979	2.254	2.69268	-0.340544	Glis2	P9
980	2.22486	2.35556	-0.754347	Gm4425	P9		980	2.94774	3.28078	1.88721	Glipr1	P9
981	1.82983	2.3906	-0.868625	Gm25212	P9		981	3.56707	4.23638	1.88011	Glcci1	P9
982	3.92941	3.92378	-1.24001	Gm25018	P9		982	1.93411	1.57326	-0.423773	Gga2	P9
983	1.58968	2.10991	-1.22772	Gm22109	P9		983	3.67254	3.79045	2.1994	Get4	P9
984	2.30213	1.45693	-1.82979	Gm10512	P9		984	3.14055	3.75808	2.14848	Gcn1	P9
985	1.02021	1.01444	-0.622951	Glipr2	P9		985	3.36062	3.47222	-6.18573	Gbx2	P9
986	0.629994	1.34548	-0.643263	Gatad2a	P9		986	3.0632	3.51723	-3.23305	Gars	P9
987	1.03174	1.18008	-0.548343	Gab2	P9		987	3.6278	3.93549	-0.501428	Gapvd1	P9
988	1.54137	0.799871	-0.640933	Fzd8	P9		988	3.5254	3.93926	1.8954	Galnt11	P9
989	1.49019	1.57283	-1.05205	Fxn	P9		989	2.142	2.71205	-3.11885	Gabrg3	P9
990	1.35056	0.647313	-0.795295	Foxn3	P9		990	3.15534	3.36724	-0.375049	Gabrb3	P9
991	1.28878	1.4306	-0.514379	Foxc1	P9		991	3.3402	4.01131	-2.70932	Gabbr2	P9
992	0.910554	1.56317	-1.16425	Focad	P9		992	-1.22929	-1.00553	-3.43746	Gabarap	P9
993	2.36126	1.56317	-2.1233	Fmn2	P9		993	3.44267	3.79914	-2.70932	Fyn	P9
994	2.07422	2.06852	-1.68564	Fmc1	P9		994	3.46651	3.50549	-1.64184	Fxn	P9
995	0.651833	0.830127	-0.738661	Fgf9	P9		995	3.28455	3.76608	2.06654	Furin	P9
996	0.499441	1.19722	-0.564332	Fgf12	P9		996	3.66237	4.234	2.0871	Fryl	P9
997	1.06835	2.04507	-1.4387	Fermt2	P9		997	3.242	4.04676	-3.43746	Foxn3	P9
998	1.61107	0.806003	-0.772879	Fcgr3	P9		998	3.52654	4.01403	1.32204	Fmnl1	P9
999	2.05078	1.90868	-0.953911	Fbxo41	P9		999	4.35145	4.3816	-0.241651	Fkbp5	P9
1000	1.90598	1.90029	-3.37648	Fam210a	P9		1000	3.45097	3.44783	2.01866	Fgfr1	P9
1001	1.61107	1.72987	-1.66829	Fam168a	P9		1001	3.34087	3.5342	2.29185	Fgd6	P9
1002	2.85003	3.16329	-2.9978	Fam131a	P9		1002	1.79665	1.46961	-1.8878	Fez1	P9
1003	1.38452	2.29646	-0.950266	Fam120a	P9		1003	2.94664	2.58145	-0.84334	Fendrr	P9
1004	2.30213	2.46469	-3.10467	Esrrg	P9		1004	3.27978	2.98686	-3.11885	Fem1b	P9
1005	1.25608	1.0809	-0.614674	Erc2	P9		1005	3.19513	2.96467	-1.69936	Fdx1	P9
1006	0.750322	1.50893	-0.865787	Epn1	P9		1006	3.44819	3.64611	-1.39473	Fbxw7	P9
1007	0.910128	1.72987	-1.01788	Epb41	P9		1007	3.44045	3.85082	-0.326535	Fbxw4	P9
1008	2.27741	1.34854	-0.569324	Ehbp1	P9		1008	3.26402	3.77901	1.40321	Fbxl20	P9
1009	1.31802	1.89492	0.557802	Dux	P9		1009	3.17606	3.85082	-6.32143	Fam91a1	P9
1010	1.40774	1.78971	-1.47426	Dpf1	P9		1010	3.00154	3.69428	-3.69828	Fam83b	P9
1011	1.37394	0.552856	-2.0048	Dock3	P9		1011	2.53922	3.30575	0.894885	Fam81a	P9
1012	1.63336	2.06852	-0.683397	Dock10	P9		1012	2.50863	2.07744	-1.72857	Fam214a	P9
1013	1.17617	1.57283	-0.578258	Dnmt3b	P9		1013	2.16723	1.89049	-0.489848	Fam207a	P9
1014	0.501991	1.18829	-0.523889	Dmxl1	P9		1014	3.03254	3.18716	-3.11885	Fam133b	P9
1015	1.76047	1.78971	-1.66677	Ddx50	P9		1015	2.25451	2.8426	-2.13071	Fam131a	P9
1016	1.27631	1.31224	-0.830503	Dbn1	P9		1016	3.01509	2.21102	-2.85912	Fam126a	P9
1017	1.52101	2.29646	-6.51596	D830030K20Rik	P9		1017	2.98953	3.08919	-6.85635	Fam104a	P9
1018	1.45807	0.896784	-1.55884	Ctnnd2	P9		1018	2.46782	3.07938	2.01866	Fam102b	P9
1019	1.97128	1.12169	-0.663218	Csrnp1	P9		1019	1.81458	1.75265	-3.33887	F3	P9
1020	1.0076	1.65332	-1.06072	Cse1l	P9		1020	3.41348	4.05953	2.59834	Eya2	P9
1021	2.30213	3.01264	-7.45588	Clpx	P9		1021	-2.12684	-2.43532	-6.18573	Extl2	P9
1022	2.0843	1.21358	-1.59448	Clmn	P9		1022	3.11971	2.80593	0.562473	Erc1	P9
1023	1.05923	1.90029	-2.4943	Clk4	P9		1023	3.80995	4.09952	-2.41263	Eps15	P9
1024	1.07431	0.724092	-0.689652	Cldnd1	P9		1024	3.22067	2.91166	1.66969	Epn2	P9
1025	1.18364	1.78971	-0.588763	Cisd2	P9		1025	3.0069	3.61199	-0.447144	Epm2a	P9
1026	1.90598	2.35556	-7.8284	Cir1	P9		1026	-2.71744	-2.39982	-6.18573	Ephx1	P9
1027	1.04334	1.0059	-0.482486	Chrdl2	P9		1027	2.8137	3.45848	-1.64184	Ephb3	P9
1028	2.85003	2.46469	-1.39834	Cdk12	P9		1028	3.79252	4.35516	2.27905	Ephb2	P9
1029	0.641531	1.18008	-0.66608	Cdh22	P9		1029	4.28996	4.76126	3.48096	Epha8	P9
1030	1.30643	1.04166	-0.551895	Ccny	P9		1030	2.88231	2.97894	-0.617415	Epha1	P9
1031	1.0076	1.063	-0.564253	Ccni	P9		1031	2.83967	3.51939	0.564471	Epb41l1	P9
1032	2.88201	2.29646	-3.34855	Ccnh	P9		1032	3.39841	3.86873	-0.798561	Epb41	P9
1033	1.41869	0.77043	-0.897462	Ccdc6	P9		1033	3.28437	3.4674	-2.06858	Ep300	P9
1034	1.03086	0.572206	-0.518597	Casz1	P9		1034	-2.07947	-1.90859	-6.32143	Enpp5	P9
1035	1.22415	1.17808	-0.789012	Cacng7	P9		1035	3.35499	4.15937	-2.85912	Enah	P9
1036	0.878915	1.36425	-0.749021	Cacna1c	P9		1036	4.53587	5.1238	-0.469983	En2	P9
1037	1.21935	1.21358	-0.942963	C330018D20Rik	P9		1037	3.55056	3.75357	-6.32143	Eml5	P9
1038	0.57603	1.00182	-0.487814	C2cd4a	P9		1038	3.2235	3.336	-6.44546	Elovl7	P9
1039	2.32936	2.28889	-3.35275	C130026I21Rik	P9		1039	2.75638	2.96616	0.666361	Elovl6	P9
1040	0.903839	0.620323	-1.00015	Bzw1	P9		1040	3.11046	2.94846	-0.520491	Elfn2	P9
1041	1.33974	1.0453	-0.914646	Bod1l	P9		1041	3.25848	3.20406	-1.00652	Elavl4	P9
1042	0.829908	0.61422	-0.495186	Bnc1	P9		1042	3.0044	3.07926	-0.440003	Elavl1	P9
1043	1.18952	0.678562	-1.91898	Bmp2	P9		1043	2.9443	3.02836	-6.18573	Eif4enif1	P9
1044	1.06878	1.00182	-8.18956	Bicra	P9		1044	3.495	3.988	2.83236	Eif4e3	P9
1045	1.86629	1.00752	-0.746789	Bcl7b	P9		1045	3.66478	4.09345	-0.463255	Ehmt1	P9
1046	1.14727	1.01048	-0.966278	Bcl11b	P9		1046	2.9375	2.46793	-6.32143	Egr4	P9
1047	1.39367	1.21164	-1.76355	Barx1	P9		1047	2.40135	1.6732	-0.61153	Egr3	P9
1048	1.51467	1.90029	-1.70896	Bap1	P9		1048	2.86048	3.01912	-0.482642	Egfl7	P9
1049	1.31253	1.12657	-1.18434	Banf1	P9		1049	1.87321	2.04891	-3.23305	Efr3b	P9
1050	1.29739	0.614026	-0.436807	Bahd1	P9		1050	3.3305	3.64645	-0.458344	Efna5	P9
1051	1.29473	1.90868	-1.02541	Bag6	P9		1051	3.40879	3.65156	-6.18573	Efna2	P9
1052	1.50629	0.843518	-6.51596	B4galt5	P9		1052	3.1737	2.92078	-1.64184	Edrf1	P9
1053	1.36956	1.16183	-0.771865	B3gat3	P9		1053	-1.09537	-1.62889	-2.69023	Edil3	P9
1054	1.11086	1.55694	-2.99369	AY761185	P9		1054	3.6219	3.27698	1.02535	Ece1	P9
1055	1.32597	0.507973	-0.756978	Atxn7l3	P9		1055	1.82767	2.26219	0.347901	Dync1h1	P9
1056	0.893942	0.749234	-0.533534	Atxn2	P9		1056	2.90825	3.03058	-1.64184	Dym	P9
1057	1.10719	0.813668	-0.54423	Atp2b1	P9		1057	2.99544	3.58645	1.97966	Dusp7	P9
1058	1.33741	2.13525	-0.884784	Atn1	P9		1058	1.33363	1.87564	-2.04398	Dusp6	P9
1059	1.06418	0.674728	-0.585749	Arhgef7	P9		1059	3.78675	3.91891	-0.688318	Dtx1	P9
1060	1.04127	1.07437	-0.766019	Arhgef2	P9		1060	3.98551	4.45514	1.31633	Dtnb	P9
1061	1.664	1.24391	-1.78745	Apba1	P9		1061	2.89754	3.14816	-0.438827	Dst	P9
1062	1.06308	0.697021	-0.423895	Ank1	P9		1062	3.1761	3.89017	-0.420261	Dscam	P9
1063	2.07422	2.06852	-1.93138	Anapc10	P9		1063	2.00604	1.45184	-2.6035	Dpy30	P9
1064	2.07422	1.90029	-6.17233	Alkbh8	P9		1064	3.52654	3.75107	-1.85311	Dock9	P9
1065	1.87654	1.02432	-0.720043	Akap9	P9		1065	2.59995	3.10673	-1.64184	Dnm2	P9
1066	0.664052	0.572206	-0.610374	Ak4	P9		1066	1.58388	1.65652	-1.81038	Dlg4	P9
1067	1.0409	1.08079	-0.872075	Ajuba	P9		1067	2.96529	2.73279	-2.70932	Dhx32	P9
1068	1.18952	0.678562	-0.879354	Ago2	P9		1068	2.46508	2.22864	0.780947	Dhx30	P9
1069	0.594752	0.815842	-0.55275	Agap1	P9		1069	3.61563	3.12683	-2.6035	Denr	P9
1070	1.2015	1.00752	-0.491676	Adamts14	P9		1070	3.27239	3.74956	2.10062	Dennd5a	P9
1071	1.28414	1.55694	-1.40315	Abcc12	P9		1071	2.85917	3.40339	1.72316	Dennd1a	P9
1072	2.62101	2.04507	-1.48616	Aagab	P9		1072	2.85691	2.92515	-2.06858	Degs1	P9
1073	4.32413	4.31863	-1.00038	9030624G23Rik	P9		1073	3.39219	3.44385	0.339126	Deaf1	P9
1074	1.40703	1.21358	-1.62008	6820431F20Rik	P9		1074	3.31093	3.11318	1.45607	Ddhd2	P9
1075	1.25933	1.84173	-2.22662	2610005L07Rik	P9		1075	3.44951	3.97656	1.96217	Dcun1d1	P9
1076	1.20299	1.91432	-1.0781	1700095A21Rik	P9		1076	2.98034	3.21046	-1.9517	Dclk3	P9
							1077	2.8972	3.03025	-0.591394	Dcbld1	P9
							1078	3.08643	3.41633	-0.399427	Dcaf5	P9
							1079	2.62294	2.67194	-2.84946	Dbp	P9
							1080	3.6006	3.86435	2.10062	Dbndd2	P9
							1081	3.54452	4.00656	1.75578	Dab2ip	P9
							1082	3.46556	2.7717	-1.64184	Dab1	P9
							1083	3.50055	3.99856	-2.70932	Cyth2	P9
							1084	3.00184	2.86609	-0.962311	Cyld	P9
							1085	3.65642	4.06298	-3.11885	Cyhr1	P9
							1086	3.2054	2.52235	0.43899	Cyc1	P9
							1087	4.00135	4.46386	-3.11885	Cux2	P9
							1088	3.32266	3.80042	-0.966094	Cuedc1	P9
							1089	2.53155	2.43018	1.26016	Ctnna2	P9
							1090	3.03006	2.9262	-2.69023	Ctnna1	P9
							1091	3.48153	3.77211	-2.69023	Csnk1g2	P9
							1092	4.08295	3.21217	-2.85912	Cry1	P9
							1093	3.2558	3.86212	-2.6035	Crtc3	P9
							1094	3.07905	3.51968	0.936293	Crlf3	P9
							1095	3.87947	4.75766	-0.255411	Crebbp	P9
							1096	3.10394	4.0598	0.990094	Creb1	P9
							1097	3.39726	3.25628	-6.18573	Crb2	P9
							1098	3.30945	3.40576	0.733345	Cpne2	P9
							1099	2.26079	1.90642	-6.18573	Cpm	P9
							1100	3.54273	3.59311	0.413869	Cpeb1	P9
							1101	3.23041	3.45531	-1.65069	Cop1	P9
							1102	3.41492	3.05854	-6.18573	Commd6	P9
							1103	3.64832	3.84624	-6.18573	Cnot6	P9
							1104	2.99385	3.28087	1.56792	Cnih2	P9
							1105	3.18221	3.25588	1.32269	Cluh	P9
							1106	3.81428	4.39972	-0.58199	Clstn2	P9
							1107	3.95719	4.23634	-3.43746	Clptm1l	P9
							1108	3.4137	4.1194	-0.327493	Clip4	P9
							1109	3.34525	3.52	1.78843	Ckap5	P9
							1110	2.70057	2.77295	-2.06858	Chuk	P9
							1111	3.93386	4.93348	2.70803	Chsy1	P9
							1112	3.72519	4.32277	1.56269	Chn1	P9
							1113	2.20136	1.69305	0.413416	Chmp6	P9
							1114	3.62432	3.97845	-0.262815	Chd6	P9
							1115	2.72894	2.23445	-2.51122	Champ1	P9
							1116	2.90338	3.29014	2.11311	Cfap20dc	P9
							1117	3.26182	3.28382	-2.04398	Cers2	P9
							1118	2.70008	2.60878	-0.279623	Cers1	P9
							1119	2.97811	3.03116	-1.96127	Cep85l	P9
							1120	1.8223	1.14671	-2.70932	Cep41	P9
							1121	3.33732	3.63016	-0.29284	Cep170b	P9
							1122	5.35135	4.95659	0.490007	Celsr1	P9
							1123	3.39843	4.0062	-2.22264	Celf2	P9
							1124	4.00012	4.42899	-2.1926	Cdv3	P9
							1125	3.6444	3.94521	-0.31006	Cdk8	P9
							1126	3.38835	4.13614	-0.408551	Cdk2ap1	P9
							1127	3.02928	2.84468	0.410246	Cdk19	P9
							1128	3.04655	3.07355	0.671487	Cdan1	P9
							1129	3.13274	2.81027	-0.333587	Cd63	P9
							1130	-1.51069	-2.32008	-6.18573	Cd6	P9
							1131	3.0959	2.74864	-6.44546	Ccsap	P9
							1132	-1.96452	-1.36948	-6.32143	Ccng1	P9
							1133	-0.971966	-1.07565	-6.55966	Ccdc9b	P9
							1134	4.25928	4.74128	-1.64714	Ccdc85c	P9
							1135	3.77364	4.15753	2.06654	Ccdc6	P9
							1136	4.5167	3.82268	-6.94308	Ccdc150	P9
							1137	2.73111	3.34447	-0.339292	Ccdc136	P9
							1138	3.34218	4.23547	-1.1555	Cbx5	P9
							1139	2.51586	2.75229	1.31929	Cbfa2t2	P9
							1140	3.31955	3.56014	-0.715477	Cbarp	P9
							1141	3.15549	3.55166	-6.76407	Casc3	P9
							1142	3.86181	4.05355	-1.13303	Carmil1	P9
							1143	3.66327	3.6307	-2.85912	Card10	P9
							1144	2.95966	2.60518	-0.528743	Car7	P9
							1145	3.51899	4.17621	-0.422475	Camta1	P9
							1146	3.35867	3.96795	-6.18573	Camsap1	P9
							1147	3.55446	3.98209	1.06507	Cacna1a	P9
							1148	2.82378	3.40505	-0.456284	C77080	P9
							1149	3.14463	2.18749	-1.8878	C2cd2l	P9
							1150	3.11966	3.49133	-0.286992	Btbd9	P9
							1151	2.30628	2.00849	0.608112	Btbd11	P9
							1152	3.74537	4.22445	2.27905	Brd1	P9
							1153	4.41298	4.02999	0.716791	Boll	P9
							1154	3.17073	3.37332	1.32127	Birc6	P9
							1155	3.582	3.91452	-3.11885	Bicdl1	P9
							1156	3.49302	2.52777	-3.11885	Bfsp2	P9
							1157	4.12994	4.67898	-0.443969	Bcl9	P9
							1158	2.08602	1.59871	-2.30681	Bcar3	P9
							1159	2.57153	2.78331	1.75578	Bcar1	P9
							1160	3.23025	3.57251	1.68239	BC004004	P9
							1161	3.46929	3.63096	-0.391232	Bbx	P9
							1162	3.05817	3.71066	-0.500878	Bahcc1	P9
							1163	-1.03396	-1.36654	-3.11885	Bad	P9
							1164	3.57454	3.99853	2.94682	Bach2	P9
							1165	3.19364	3.6871	-1.9517	B4galt5	P9
							1166	3.49362	3.60502	1.89198	B3gnt2	P9
							1167	3.72077	4.21371	-2.13071	B3gat1	P9
							1168	3.39631	4.11055	0.938615	B3galt5	P9
							1169	2.52663	3.03304	1.56792	Auts2	P9
							1170	2.95154	3.14402	-3.33887	Atxn2l	P9
							1171	3.45935	4.253	1.63071	Atp9a	P9
							1172	2.40039	2.54776	-1.9517	Atg9a	P9
							1173	3.53092	4.10979	1.68239	Atf1	P9
							1174	3.25302	3.06328	-0.421315	Arrb1	P9
							1175	3.19387	3.35066	-6.18573	Arntl	P9
							1176	2.41995	2.57371	-0.433793	Arnt2	P9
							1177	3.19513	2.96467	1.75578	Arih2	P9
							1178	3.14713	3.86024	-0.255941	Arid1a	P9
							1179	3.01298	3.77202	-0.393084	Arhgef7	P9
							1180	2.87843	2.84303	1.40321	Arhgef2	P9
							1181	3.45807	4.00869	-0.305225	Arhgef12	P9
							1182	2.79445	2.19816	-1.13303	Arhgef10	P9
							1183	3.34706	3.84053	-1.56246	Arap2	P9
							1184	2.37251	1.80208	-6.32143	App	P9
							1185	3.09809	3.26974	0.545165	Apc	P9
							1186	3.14373	3.21273	0.50455	Apbb2	P9
							1187	2.93854	3.46426	-0.742932	Apba2	P9
							1188	3.18025	3.15292	-1.53163	Ap2a2	P9
							1189	1.30675	1.77333	-0.563183	Aopep	P9
							1190	-1.58362	-1.26148	-2.70932	Antkmt	P9
							1191	3.8339	4.45852	-3.23305	Ano4	P9
							1192	5.80652	6.11011	-2.1926	Anln	P9
							1193	3.48342	3.57684	-6.44546	Anks1	P9
							1194	2.42224	3.0827	1.59233	Ankrd6	P9
							1195	2.90931	3.41516	1.53193	Ankrd40	P9
							1196	3.18093	3.97844	-0.440958	Ankrd12	P9
							1197	3.41136	3.86423	2.39352	Ankhd1	P9
							1198	2.8248	3.65388	1.75181	Amph	P9
							1199	3.342	4.05421	1.75578	Ak5	P9
							1200	-2.67328	-3.15246	-6.32143	Ak2	P9
							1201	1.60932	1.28375	-2.70932	Aif1l	P9
							1202	3.96997	4.1494	-0.483304	Ahr	P9
							1203	3.33491	3.42348	-2.06858	Ahcyl2	P9
							1204	3.1966	3.58972	-2.85912	Agtpbp1	P9
							1205	1.91378	2.2413	-2.69023	Ago1	P9
							1206	3.65642	4.23638	-0.588417	Agap1	P9
							1207	3.01224	3.33587	-2.85912	Aftph	P9
							1208	3.6219	4.45517	-0.428548	Aff3	P9
							1209	3.72841	4.25083	-0.38336	Afdn	P9
							1210	3.54055	3.81445	0.824996	Adra2a	P9
							1211	3.14422	3.42458	0.427465	Ado	P9
							1212	3.32104	3.49966	-0.367704	Adgrb3	P9
							1213	3.94326	4.82536	-0.430336	Adgrb1	P9
							1214	3.92646	4.22	-2.70932	Adcy1	P9
							1215	1.79232	1.90898	-6.18573	Adam15	P9
							1216	3.81749	4.50347	-0.211179	Acvr1	P9
							1217	2.72628	2.85234	-2.06858	Acot2	P9
							1218	-1.27148	-1.29143	-2.84946	Acbd4	P9
							1219	3.09345	3.60002	-2.70932	Abi2	P9
							1220	-1.4465	-1.53607	-2.99482	A630001O12Rik	P9
							1221	2.75866	2.98891	1.50545	A530058N18Rik	P9
							1222	2.06633	1.92145	-6.18573	9130015G15Rik	P9
							1223	1.37796	1.25701	-1.13303	5430431A17Rik	P9
							1224	1.36807	1.53274	-2.36342	5031425E22Rik	P9
							1225	4.55794	4.55604	-2.49423	4930470H14Rik	P9
							1226	2.94774	3.28078	-2.70932	2700046A07Rik	P9
							1227	2.48296	2.83369	-2.12971	2610306M01Rik	P9
							1228	2.78016	2.98229	-3.11885	2610037D02Rik	P9
							1229	-1.60526	-1.8664	-6.18573	1700012C14Rik	P9
							1230	2.29724	2.93117	-0.505675	1600020E01Rik	P9
							1231	-1.05814	-1.33937	-2.43333	1110038B12Rik	P9
							1232	3.19911	2.54535	2.94682	Zkscan2	P8
							1233	-2.2509	-2.3605	-3.23305	Zfp946	P8
							1234	-1.7521	-1.45268	-1.71705	Zfp446	P8
							1235	2.36236	2.49591	1.63071	Zfp428	P8
							1236	-2.52954	-2.61559	-2.6035	Zbtb8os	P8
							1237	-0.919552	-1.74767	-0.985014	Ypel4	P8
							1238	3.25956	2.89209	2.49956	Yipf4	P8
							1239	3.23667	3.79946	3.48096	Xylt1	P8
							1240	2.5724	2.44286	2.61179	Wnk1	P8
							1241	-1.29301	-2.09016	-2.6035	Vwa1	P8
							1242	2.6403	2.04319	1.99457	Vps53	P8
							1243	3.13444	2.71897	2.70803	Vps50	P8
							1244	2.59335	2.34552	1.39551	Vps25	P8
							1245	3.26402	3.56266	3.61703	Uvrag	P8
							1246	1.41055	1.64696	0.886715	Usp36	P8
							1247	3.46421	4.31689	3.48096	Usp24	P8
							1248	2.42623	2.81085	1.89198	Uggt2	P8
							1249	3.88213	4.18686	3.61703	Ubn2	P8
							1250	2.13606	1.99934	1.88011	Ube3a	P8
							1251	2.83906	3.2959	2.39352	Ube2r2	P8
							1252	3.38961	3.03423	2.59834	Ube2i	P8
							1253	3.15312	2.74377	2.15472	Uap1	P8
							1254	2.05466	1.69096	2.27905	Txnrd1	P8
							1255	1.59293	2.10474	2.49956	Tuba1b	P8
							1256	2.87993	3.40368	2.42171	Ttyh3	P8
							1257	2.95079	3.38736	3.61703	Ttc14	P8
							1258	2.04285	2.52777	2.57196	Trpm1	P8
							1259	2.96415	3.00301	3.74136	Trmt9b	P8
							1260	2.7886	2.678	1.68239	Trim47	P8
							1261	2.2679	1.80208	2.10062	Trim2	P8
							1262	3.32104	2.87741	3.61703	Trafd1	P8
							1263	-1.60862	-1.73241	-2.69023	Tpgs1	P8
							1264	2.91752	3.46578	2.57196	Tob1	P8
							1265	2.93594	3.40261	3.74136	Tmtc1	P8
							1266	-1.743	-2.17166	-2.21252	Tmem218	P8
							1267	3.30713	2.74503	2.1994	Tmem192	P8
							1268	3.4324	3.49301	3.48096	Tmem123	P8
							1269	2.90677	3.31611	3.2441	Tmcc2	P8
							1270	2.85844	2.94139	2.70803	Tfeb	P8
							1271	3.41947	3.2071	3.61703	Tfdp2	P8
							1272	2.43828	1.82558	2.59834	Tex30	P8
							1273	3.2644	2.3481	2.27905	Tecpr2	P8
							1274	2.73835	2.73021	2.1994	Tcea1	P8
							1275	1.43882	2.01914	1.56792	Tbc1d14	P8
							1276	3.5641	4.20236	3.74136	Tarbp1	P8
							1277	1.36083	1.31842	1.75578	Syt11	P8
							1278	2.4106	1.7418	2.27905	Syngr3	P8
							1279	2.53155	1.75265	1.63071	Sun1	P8
							1280	2.51192	2.57973	3.48096	Suds3	P8
							1281	2.63002	2.03651	2.06654	Stx6	P8
							1282	2.66724	2.20631	1.78843	Ssc4d	P8
							1283	3.49786	3.28915	2.42171	Srrm2	P8
							1284	2.70978	3.01747	2.39352	Spopl	P8
							1285	2.71166	2.44403	1.96217	Speg	P8
							1286	2.32323	1.35841	0.520526	Spata6	P8
							1287	-1.24689	-1.35065	-1.38932	Sparcl1	P8
							1288	2.95596	3.32067	2.36344	Sp5	P8
							1289	3.14374	2.49267	2.83236	Snx5	P8
							1290	2.55021	2.76687	2.94682	Smim14	P8
							1291	3.36173	3.19079	2.70803	Smarcd1	P8
							1292	2.91372	3.24327	2.39352	Smarcad1	P8
							1293	1.65292	1.69338	2.39352	Slit2	P8
							1294	2.60039	2.74013	2.42171	Slc6a1	P8
							1295	1.62123	1.58652	2.39352	Slc3a2	P8
							1296	2.85708	3.16543	3.74136	Slc30a9	P8
							1297	1.69486	2.03534	2.59834	Slc2a3	P8
							1298	2.87199	2.93837	2.83236	Slc2a1	P8
							1299	3.02858	2.58742	3.48096	Slc25a33	P8
							1300	2.11803	3.03887	3.41292	Slc20a1	P8
							1301	3.09967	2.83542	3.48096	Slc12a4	P8
							1302	2.40211	1.75265	2.01866	Shld1	P8
							1303	2.90021	3.47529	3.48096	Shc2	P8
							1304	1.6401	2.09358	2.15472	Shank2	P8
							1305	2.8092	2.49208	3.48096	Sgcz	P8
							1306	1.77911	2.02901	1.88011	Sfswap	P8
							1307	-1.57977	-2.51173	-3.11885	Sez6l2	P8
							1308	2.53256	2.71822	1.99457	Setx	P8
							1309	2.46231	2.23337	1.99457	Senp8	P8
							1310	3.14216	2.96704	2.83236	Sema7a	P8
							1311	-0.919552	-1.29566	-2.03119	Sde2	P8
							1312	-2.12308	-2.61559	-3.23305	Sdad1	P8
							1313	2.56101	2.95921	2.01916	Samd4	P8
							1314	2.61019	2.78385	2.39352	Rnf214	P8
							1315	3.3448	3.65471	2.70803	Rnf130	P8
							1316	-1.70242	-2.51173	-1.72857	Rnase13	P8
							1317	2.56542	2.22565	1.99457	Rffl	P8
							1318	2.8248	3.14328	3.48096	Rc3h2	P8
							1319	3.38305	2.51657	2.42171	Rasgef1b	P8
							1320	3.57171	4.1793	3.33071	Rapgef1	P8
							1321	3.41991	3.65412	3.61703	Rab7	P8
							1322	2.25548	2.1884	2.27905	Rab11fip5	P8
							1323	2.99475	3.65689	3.48096	Psd	P8
							1324	-1.17269	-1.21879	-2.1926	Psap	P8
							1325	2.95158	3.47666	3.85582	Prex1	P8
							1326	-1.10571	-1.46232	-2.13071	Ppt2	P8
							1327	2.72001	2.96772	2.57196	Ppp6r2	P8
							1328	-1.39214	-1.38293	-2.30681	Ppp1r18	P8
							1329	2.40968	1.69743	0.707845	Ppa1	P8
							1330	3.11837	2.70279	1.75578	Pmpcb	P8
							1331	3.21103	2.79904	2.69079	Pld1	P8
							1332	-1.90323	-2.58179	-2.70932	Pja1	P8
							1333	2.77508	2.21186	1.22419	Pik3r1	P8
							1334	2.25731	2.78958	1.88011	Pik3cd	P8
							1335	-1.32682	-1.77821	-2.6035	Phyhip	P8
							1336	1.56967	1.58652	1.88011	Phactr1	P8
							1337	2.7128	2.4436	1.75578	Pgap4	P8
							1338	1.29675	1.61272	2.10062	Per3	P8
							1339	2.67004	3.2302	2.83236	Pdzd4	P8
							1340	3.36416	3.36826	2.42171	Pde4d	P8
							1341	1.71449	2.52777	2.10062	Pcp4	P8
							1342	2.1722	1.63092	1.68239	Pcbp3	P8
							1343	2.24983	2.07255	1.48515	Pantr1	P8
							1344	3.32813	3.40421	3.15165	Pafah1b2	P8
							1345	1.98685	1.38478	2.06654	P2rx4	P8
							1346	2.34392	2.32282	2.27905	Osgin2	P8
							1347	2.79042	2.59414	1.66969	Nup98	P8
							1348	1.94437	1.31842	2.1994	Nup93	P8
							1349	3.48496	3.9539	3.2441	Nsmaf	P8
							1350	2.95178	3.16148	2.42171	Nrxn1	P8
							1351	2.91167	3.19687	2.57196	Nploc4	P8
							1352	3.20909	4.10002	3.74136	Nfia	P8
							1353	2.53655	3.11289	2.1994	Nf1	P8
							1354	-1.13492	-1.10023	-2.09787	Ndrg2	P8
							1355	2.5336	2.57123	2.29185	Ndel1	P8
							1356	3.19985	3.56971	2.70803	Morc3	P8
							1357	2.49699	2.56694	3.48096	Mnt	P8
							1358	2.87134	3.09214	2.94682	Mlxip	P8
							1359	-1.32375	-2.14077	-2.06858	Mir6376	P8
							1360	2.65944	3.00712	2.27905	Mir5130	P8
							1361	-1.13603	-2.04389	-2.04398	Mir124-2hg	P8
							1362	1.49791	1.74325	2.01866	Mir1191b	P8
							1363	1.71449	1.89422	1.75578	Mir100hg	P8
							1364	2.29168	3.07828	3.48096	Miga1	P8
							1365	2.87277	2.34911	2.27905	Mfsd5	P8
							1366	-1.40648	-1.3156	-2.1926	Mettl7a1	P8
							1367	3.01864	3.05433	2.39352	Meaf6	P8
							1368	2.94916	3.29575	3.48096	Marchf2	P8
							1369	2.78913	2.43773	2.01866	Mapt	P8
							1370	3.05209	2.48273	3.48096	Map3k4	P8
							1371	1.80956	2.38865	2.42171	Map2	P8
							1372	2.44549	2.40559	2.94682	Map1s	P8
							1373	-0.883398	-1.19457	-1.57366	Map1a	P8
							1374	3.46225	3.62462	3.48096	Lrrc73	P8
							1375	-1.78584	-2.17166	-3.11885	Lrrc2	P8
							1376	2.94177	3.37775	3.33071	Lpp	P8
							1377	-1.12275	-1.46575	-2.28994	Lmna	P8
							1378	2.95799	3.75156	3.85582	Lingo1	P8
							1379	2.64446	2.13833	3.05287	Leo1	P8
							1380	-1.05047	-0.835486	-1.64714	Leng9	P8
							1381	3.51774	3.73458	3.85582	Lbx1	P8
							1382	-1.33654	-2.19154	-1.85311	Lbhd2	P8
							1383	-1.03525	-0.98873	-1.85311	Kif1a	P8
							1384	2.81366	2.87161	2.42171	Kdm3a	P8
							1385	3.50873	3.83012	3.48096	Kdm2b	P8
							1386	2.3971	2.54548	2.02599	Kctd5	P8
							1387	3.26413	2.49494	3.48096	Kcnip3	P8
							1388	2.18377	2.71897	2.01866	Itpr2	P8
							1389	2.25038	1.71379	2.10062	Itm2b	P8
							1390	-0.733562	-1.16337	-1.9517	Ip6k2	P8
							1391	3.13376	2.89046	2.42171	Ints8	P8
							1392	2.47098	3.17564	2.42171	Ift46	P8
							1393	2.11605	2.5341	3.48096	Ibtk	P8
							1394	2.07055	2.34471	2.42171	Hlf	P8
							1395	3.44614	3.89954	2.94682	Hlcs	P8
							1396	3.47648	4.00031	3.2441	Hey1	P8
							1397	-1.757	-1.45268	-1.81038	Haghl	P8
							1398	2.7409	2.58384	2.94682	Gt(ROSA)26Sor	P8
							1399	-1.62876	-2.27849	-2.99285	Gstm7	P8
							1400	-2.42238	-1.56277	-2.30681	Gss	P8
							1401	2.94993	2.84447	1.96217	Gsk3b	P8
							1402	2.78998	2.99568	2.27905	Grk6	P8
							1403	2.74424	3.06712	2.27905	Grin1os	P8
							1404	-1.97394	-1.87613	-2.43333	Grik5	P8
							1405	3.09389	2.78587	2.01866	Gpsm1	P8
							1406	1.95738	2.19486	1.31633	Gpr75	P8
							1407	2.55296	2.73796	3.48096	Gpr55	P8
							1408	3.45511	3.34164	3.61703	Gpcpd1	P8
							1409	3.39376	3.82325	3.33071	Gpc1	P8
							1410	-1.77251	-1.74838	-2.06858	Gpat3	P8
							1411	-2.99362	-2.4381	-2.69023	Gm6712	P8
							1412	3.34747	3.55156	3.33071	Git2	P8
							1413	2.6509	2.44371	3.33071	Ggta1	P8
							1414	-2.71718	-2.22944	-3.11885	Gatd3a	P8
							1415	3.00726	3.2784	2.85961	Galnt2	P8
							1416	2.39749	3.11866	3.74136	Fnbp1	P8
							1417	3.45135	3.48437	2.94682	Fjx1	P8
							1418	2.48131	2.40575	2.27905	Fgd4	P8
							1419	3.13844	2.91674	2.01866	Fbxo42	P8
							1420	3.19389	3.16312	3.61703	Fam43b	P8
							1421	-1.67456	-1.8664	-2.70932	Fads2	P8
							1422	2.10607	2.67399	2.27905	F630040K05Rik	P8
							1423	3.40981	3.73474	3.74136	Ext1	P8
							1424	2.60179	2.29908	3.05287	Eri3	P8
							1425	2.99439	2.76344	2.27905	Eif4h	P8
							1426	1.39199	1.88401	1.75578	Ehbp1l1	P8
							1427	-1.37272	-2.04057	-1.24448	Eef1a2	P8
							1428	2.65708	2.65908	3.2441	Edem1	P8
							1429	2.57373	2.42093	1.75578	Ece2	P8
							1430	2.57858	2.175	2.27905	E4f1	P8
							1431	3.32716	3.5946	3.74136	E2f3	P8
							1432	-1.49367	-1.1244	-1.85311	Dynlt1f	P8
							1433	2.16537	2.26034	2.42171	Dtd1	P8
							1434	3.70555	3.90834	2.94682	Dot1l	P8
							1435	1.73645	1.42306	1.56792	Dnajb5	P8
							1436	-1.09962	-1.19049	-2.02334	Dnah2	P8
							1437	-1.47028	-1.33937	-1.72857	Dnah1	P8
							1438	2.98877	2.46851	1.56792	Dnaaf9	P8
							1439	1.36083	2.32517	2.94682	Dlg2	P8
							1440	1.77375	2.02605	1.88011	Dixdc1	P8
							1441	2.86512	3.04475	2.39352	Dhx15	P8
							1442	2.73762	2.4568	2.61179	Dennd11	P8
							1443	4.39794	4.67034	3.96187	Dek	P8
							1444	1.58388	2.32517	2.42171	Ddc	P8
							1445	3.01337	2.89813	3.08075	Dazap1	P8
							1446	3.25581	2.8503	2.57196	Ctnnal1	P8
							1447	1.8497	2.61304	2.29185	Cstdc2	P8
							1448	-1.34727	-2.01512	-2.41263	Csrp2	P8
							1449	2.12509	2.71897	2.57196	Csrnp3	P8
							1450	-1.97692	-2.54719	-3.33887	Cplx1	P8
							1451	3.11368	3.51599	3.05287	Coro1c	P8
							1452	3.04266	2.68322	2.27905	Cog1	P8
							1453	2.63633	3.04176	3.48096	Cln6	P8
							1454	2.57002	2.04319	1.78843	Chd2	P8
							1455	2.12657	2.48154	1.56792	Cep131	P8
							1456	2.93801	3.13072	3.61703	Cep112	P8
							1457	2.7825	3.15233	2.27905	Celf6	P8
							1458	-1.15527	-1.26685	-2.1926	Cdo1	P8
							1459	2.77041	2.66287	2.29185	Cdc5l	P8
							1460	3.54773	2.88777	2.53821	Ccna2	P8
							1461	3.5934	3.38806	2.83236	Cbfb	P8
							1462	2.24332	2.52777	2.83236	Capn9	P8
							1463	2.70263	2.6482	2.49956	Capn2	P8
							1464	-1.07554	-1.38666	-2.1616	Brinp3	P8
							1465	-1.47028	-1.33937	-2.06858	Brinp1	P8
							1466	2.64758	3.16105	2.2996	Arrdc2	P8
							1467	3.45409	3.93982	3.48096	Arid2	P8
							1468	2.54651	2.19395	2.1994	Arfgef2	P8
							1469	2.56249	2.72413	1.88011	Apoh	P8
							1470	1.99754	1.86979	2.15472	Apbb1	P8
							1471	2.83482	3.10457	2.27905	Ap4s1	P8
							1472	1.25099	2.15637	1.51989	Anapc5	P8
							1473	1.55399	2.32517	1.45607	Anapc4	P8
							1474	1.34285	1.54588	1.8954	Aldh9a1	P8
							1475	2.35815	1.40108	0.743867	Ahi1	P8
							1476	1.77207	1.94044	1.63627	Adra1a	P8
							1477	0.917853	1.18855	1.39551	Adcy8	P8
							1478	2.39901	2.67574	1.78843	Adcy7	P8
							1479	2.30987	2.64605	3.05287	Acer2	P8
							1480	1.68114	2.02238	1.63071	Abl1	P8
							1481	2.12509	2.88777	2.83236	Abca4	P8
							1482	1.9714	2.71897	1.88721	A830018L16Rik	P8
							1483	2.46196	1.91568	2.46067	9430038I01Rik	P8

## Sheet: Related to Figure 3
Genes with same trend of H3K4me3 and H3K27ac modification
p1	p2	p3	p4	p5	p6	p7	p8	p9
			Tcf25	Vps8			Ppa1	Agap1
			P4ha1	Sorcs2				Arhgef2
			Kif13b	Gabra2				Arhgef7
			Cyth13					B4galt5
								Ccdc6
								Epb41
								Fam131a
								Foxn3
								Fxn
								Hp1bp3
								Kmt5b
								Macf1
								Mbnl1
								Msi1
								Nol4l
								Pcdh1
								Phc2
								Pitpnm2
								Ppp2r5c
								Prr16
								Scamp5
								Slc24a3
								Sptbn1
								Tub
								Wnk2
								Xkr4
								Xxylt1
								Zeb2
Genes with same trend of H3K9me3 and H3K27me3 modification
p1	p2	p3	p4	p5	p6	p7	p8	p9
1700025G04RIK	Kcnh2		Ankrd13c			Ajm1
Nacc1	Lrp8		Trio			Egr3
Wnk2	Nkx3-2					Hand2os1
	Spint1					Hmx3
	Wnt5a					Kcmf1
	Zeb2					Macf1
						Mafb
						Nbea
						Ncoa1
						Pkd1
						Syndig1
						Zfp36l2

## Sheet: Related to Supplementary Fig. 6
Supplementary Table 3.
Genes with same trend of H3K4me3 and H3K9me3 modification.
p1	p2	p3	p4	p5	p6	p7	p8	p9
			Grb10	Sephs1	Tox2		Samsn1	Adamts14
					Nrxn1			Agap1
								Arhgef7
								Atp2b1
								C2cd4a
								Gm25212
								Hp1bp3
								Jag1
								Macf1
								Msi1
								Ncoa1
								Npas3
								Prdm16
								Prtg
								Sptbn1
								Tet3
Genes with same trend of H3K4me3 and H3K27me3 modification
p1	p2	p3	p4	p5	p6	p7	p8	p9
			Zfp706	Afap1l2			Col15a1	Foxc1
			Fam171a2	Cdc42bpb			Dmrta2	Macf1
				Drd4			Hes5	Ncoa1
				Elapor2			Pcgf5	Prkag2
				En2			Septin9	Slc24a3
				Irs1
				Macroh2a2
				Mme
				Pdik1l
				Ptch1
				Sox11
				Tacc2
				Tbx18
				Tspan9
				Vps8
Genes with same trend of H3K27ac and H3K27me3 modification
p1	p2	p3	p4	p5	p6	p7	p8	p9
		Cyp2j8	Kbtbd11	Vps8			Sp5	Egr3
				Utrn				Kif26a
								Macf1
								Nat8l
								Pcnx
								Pkd1
								Ppm1h
								Ppp2r2c
								Slc24a3
								Syndig1
								Tent4a
Genes with same trend of H3K27ac and H3K9me3 modification
p1	p2	p3	p4	p5	p6	p7	p8	p9
						Spire1		Abi2
								Agap1
								Arhgef7
								Arnt2
								Arrb1
								Camta1
								Celf2
								Chd6
								Ckap5
								Cnot6
								Cpeb1
								Crebbp
								Crtc3
								Cry1
								Ctnna1
								Cuedc1
								Dennd5a
								Egr3
								F3
								Gramd4
								Herpud2
								Hp1bp3
								Jade1
								Kctd1
								Lemd1
								Lemd3
								Lrig1
								Macf1
								Map3k1
								Mef2d
								Msi1
								Nedd4
								Nfib
								Nrf1
								Onecut1
								Pcgf5
								Pgbd5
								Phf24
								Pkd1
								Pou3f1
								Ptprs
								Rbfox3
								Rnf220
								Serpine2
								Shisa7
								Slc22a15
								Slc39a10
								Snx25
								Soga1
								Spag9
								Sptbn1
								Ssbp3
								Stau2
								Syndig1
								Tnks2
								Tnrc6b
								Tnrc6c
								Zfp777
								Zfp804a
								Zxdc
