# Supplementary material for: The Hypothalamic Epigenetic Landscape in Dietary Obesity
Source: Adv Sci (Weinh). 2023 Dec 20;11(9):2306379. doi: 10.1002/advs.202306379 (PMC10916675; doi:10.1002/advs.202306379)
Supplement: Supplementary file 5 — Supplemental Table 4 [file ADVS-11-2306379-s004.xlsx]

## Sheet: H1M_5mc
Table S4. The data for generating MeDIP-seq volcano plots
Symbol	Chr	Start	Stop	Log2(Fold Change)	p value	Change
Mir101c	chr9	3000301	3000600	-1.53179	6.99346e-102	Stable
Lrrc4c	chr2	98666701	98667000	-1.46521	7.37891e-87	Stable
Gm5458	chr14	19417801	19418100	-1.52021	1.13498e-78	Stable
Fgf14	chr14	124801801	124802100	-1.58117	2.97236e-64	Stable
Mrgprd	chr7	145341001	145341300	-1.55268	6.95959e-62	Stable
4933422A05Rik	chr9	35305201	35305500	-1.48983	1.28232e-61	Stable
Gm45871	chr18	90602101	90602400	-1.46	1.36159e-47	Stable
Tmem125	chr4	118547401	118547700	-1.2107	6.95105e-44	Stable
Rab10os	chr12	3109801	3110100	-1.53166	1.25196e-43	Stable
Rn45s	chr17	39847801	39848100	-1.02747	2.18912e-34	Stable
Asmt	chrX	170758201	170758500	-1.51618	2.88454e-33	Stable
Tmem196	chr12	120028501	120028800	-1.40185	7.62587e-32	Stable
Wls	chr3	159939301	159939600	-1.49236	7.03613e-30	Stable
Cr2	chr1	195371701	195372000	-1.45665	1.77655e-29	Stable
A630089N07Rik	chr16	98107501	98107800	-1.42303	6.8097e-29	Stable
Gm14496	chr2	182012701	182013000	-1.31884	1.29557e-28	Stable
Csf2ra	chr19	61331101	61331400	-1.4293	1.56749e-27	Stable
Gm20822	chrY	11858101	11858400	-2.07542	2.11691e-27	Down
Sfi1	chr11	3192901	3193200	-0.99799	3.53507e-25	Stable
Tcstv3	chr13	120321301	120321600	-1.46777	5.00598e-24	Stable
Mdga2	chr12	67059301	67059600	-1.34302	5.37037e-24	Stable
1700019E08Rik	chr2	46281901	46282200	-3.69926	1.14131e-22	Down
Chl1	chr6	103649101	103649400	-1.43474	1.15826e-22	Stable
2210408I21Rik	chr13	77438701	77439000	-1.48684	8.90082e-22	Stable
Tmem267	chr13	119598601	119598900	-1.28226	1.2536e-21	Stable
Gpd2	chr2	57629401	57629700	-1.56069	1.41565e-21	Stable
Cartpt	chr13	99902101	99902400	-1.34294	7.26609e-19	Stable
Shroom2	chrX	152728201	152728500	-3.37225	8.71215e-19	Down
2010315B03Rik	chr9	124256701	124257000	-1.15817	6.62559e-18	Stable
Gm8579	chr6	3201001	3201300	-1.06829	1.81734e-17	Stable
Mir704	chr6	47737201	47737500	-1.54871	3.28978e-17	Stable
Kcnh5	chr12	74804101	74804400	-1.24442	4.7793e-17	Stable
Ptchd3	chr11	121982401	121982700	-1.43153	1.85555e-16	Stable
Cdk5rap2	chr4	70377901	70378200	-1.39652	5.45136e-16	Stable
9230019H11Rik	chr10	3110101	3110400	-1.36503	1.14882e-15	Stable
4930559C10Rik	chr12	93576901	93577200	-1.20301	1.27531e-15	Stable
Ecrg4	chr1	43778401	43778700	-0.946221	1.46674e-15	Stable
Dop1b	chr16	93705301	93705600	-1.2074	3.33818e-15	Stable
Prom1	chr5	44135101	44135400	-1.08689	3.61614e-15	Stable
1700003M07Rik	chr4	129957601	129957900	-2.31024	3.98946e-15	Down
Mtbp	chr15	55613701	55614000	-2.66781	1.18712e-14	Down
4930529K09Rik	chr14	86199001	86199300	-1.37196	1.26176e-14	Stable
Zxda	chrX	94880101	94880400	-2.36758	5.47257e-14	Down
Rfc3	chr5	151734601	151734900	-1.4863	6.47077e-14	Stable
Ezh2	chr6	47673901	47674200	-1.39209	8.32657e-14	Stable
Zfp236	chr18	82694401	82694700	-1.12712	1.07474e-13	Stable
Vmn2r87	chr10	130594801	130595100	-1.4519	1.2059e-13	Stable
Adck5	chr15	76566001	76566300	-1.0686	1.34559e-13	Stable
Ulk4	chr9	121226701	121227000	-1.79474	1.45539e-13	Stable
Itgad	chr7	128186701	128187000	-1.15648	4.94053e-13	Stable
Peak1	chr9	56223601	56223900	-1.25732	5.28808e-13	Stable
Myom2	chr8	15519601	15519900	-1.17954	5.88112e-13	Stable
Scp2	chr4	108153901	108154200	-1.07402	5.94425e-13	Stable
Pik3c2a	chr7	116433001	116433300	-1.09633	9.35775e-13	Stable
Zc3h7a	chr16	11144101	11144400	-1.32907	1.13481e-12	Stable
Miga1	chr3	152323801	152324100	-1.12355	1.21391e-12	Stable
2200002J24Rik	chr7	30689401	30689700	-1.01616	1.35788e-12	Stable
Ascc3	chr10	50426401	50426700	-1.07812	1.65839e-12	Stable
Sipa1l3	chr7	29616001	29616300	-1.07409	1.89401e-12	Stable
Lars2	chr9	123461701	123462000	-1.18207	2.97041e-12	Stable
Smgc	chr15	91907401	91907700	-1.02024	4.5502e-12	Stable
Zbtb24	chr10	41437501	41437800	-1.05992	5.44002e-12	Stable
Ppat	chr5	76931101	76931400	-1.09354	5.46123e-12	Stable
Pex2	chr3	5860501	5860800	-1.54851	5.82419e-12	Stable
Filip1l	chr16	57391201	57391500	-0.979779	6.14384e-12	Stable
Pisd-ps1	chr11	3100201	3100500	-1.27065	7.12598e-12	Stable
4930459L07Rik	chr5	58516501	58516800	-2.18541	8.21774e-12	Down
Ust	chr10	8550301	8550600	-1.00072	8.54604e-12	Stable
Tmem64	chr4	15241801	15242100	-1.05355	1.0186e-11	Stable
Pik3c3	chr18	30267301	30267600	-1.06361	1.09856e-11	Stable
Gm3376	chrY	4036501	4036800	-1.6468	1.26526e-11	Stable
Gm29461	chr1	98287501	98287800	-1.34444	1.2963e-11	Stable
Usp10	chr8	119895901	119896200	-1.04571	1.48343e-11	Stable
Slc35g1	chr19	38375701	38376000	-1.01989	1.64048e-11	Stable
Hvcn1	chr5	122193601	122193900	-1.02846	1.80724e-11	Stable
Gpm6a	chr8	55348501	55348800	-1.69845	1.86878e-11	Stable
Gm11981	chr11	6757501	6757800	-1.03912	2.07099e-11	Stable
Mir6356	chr18	68691901	68692200	-1.04476	2.55436e-11	Stable
Nbea	chr3	56575501	56575800	-1.16495	2.88998e-11	Stable
Arhgap21	chr2	20899801	20900100	-1.059	3.2748e-11	Stable
Uxs1	chr1	43778701	43779000	-0.852574	4.50191e-11	Stable
Vcpkmt	chr12	69547801	69548100	-1.15246	7.5353e-11	Stable
Ntan1	chr16	13825201	13825500	-1.29702	8.03232e-11	Stable
Vmn1r2	chr4	3089701	3090000	-1.33302	8.15659e-11	Stable
Bst1	chr5	43835701	43836000	-1.37624	1.20008e-10	Stable
Spin4	chrX	94914901	94915200	-1.73505	1.79938e-10	Stable
Gm32856	chr8	129300901	129301200	-1.58087	1.93384e-10	Stable
Alkbh5	chr11	60584701	60585000	-1.10052	2.13534e-10	Stable
Sult5a1	chr8	123166201	123166500	-1.15819	2.40182e-10	Stable
Zfp954	chr7	7077901	7078200	-0.974295	2.68155e-10	Stable
4933433F19Rik	chr8	30016801	30017100	-1.42321	3.03448e-10	Stable
Thada	chr17	84460501	84460800	-1.07699	3.68457e-10	Stable
Tnks	chr8	35134801	35135100	-1.78887	3.76113e-10	Stable
Dmd	chrX	83848201	83848500	-2.04013	4.84532e-10	Down
C130073F10Rik	chr4	101871001	101871300	-0.943598	5.22563e-10	Stable
Zdhhc2	chr8	40416301	40416600	-1.54269	5.90412e-10	Stable
Kif2b	chr11	92099101	92099400	-1.38027	6.1102e-10	Stable
Pak3	chrX	143482801	143483100	-1.38027	6.1102e-10	Stable
4930524C18Rik	chr14	113288401	113288700	-1.46818	6.91936e-10	Stable
Nkx2-6	chr14	69162001	69162300	-1.42028	8.6396e-10	Stable
Lhfpl3	chr5	23180701	23181000	-1.06675	9.39313e-10	Stable
Smc5	chr19	23357401	23357700	-1.54418	1.00186e-09	Stable
Igf2bp3	chr6	49236301	49236600	-1.1397	1.00983e-09	Stable
Tbpl1	chr10	22735201	22735500	-0.991157	1.03136e-09	Stable
Snhg15	chr11	6531601	6531900	-1.2955	1.10709e-09	Stable
Pde1c	chr6	56233501	56233800	-1.64148	1.30663e-09	Stable
Plxdc2	chr2	16028401	16028700	-1.00439	1.3637e-09	Stable
Gm3317	chr14	5489101	5489400	-2.51511	1.4282e-09	Down
Hus1	chr11	8921101	8921400	-0.899644	1.46026e-09	Stable
Sspn	chr6	145932901	145933200	-1.22132	1.48579e-09	Stable
Pigk	chr3	152786401	152786700	-0.891895	1.62374e-09	Stable
1700034H15Rik	chr1	191934301	191934600	-0.861446	1.68738e-09	Stable
Cpeb2	chr5	43208401	43208700	-1.24439	1.70665e-09	Stable
Gm2004	chr2	177156601	177156900	-1.6771	1.75645e-09	Stable
Ank1	chr8	23095501	23095800	-1.4195	1.84627e-09	Stable
Bfar	chr16	13695601	13695900	-0.950502	2.04825e-09	Stable
4930447K03Rik	chr13	34103401	34103700	-1.25776	2.30426e-09	Stable
2700054A10Rik	chr17	13586401	13586700	-1.59346	2.43001e-09	Stable
Lrrn3	chr12	41363701	41364000	-1.40244	2.69089e-09	Stable
Lyrm2	chr4	32796901	32797200	-1.04023	2.70533e-09	Stable
1700025K24Rik	chr17	54759901	54760200	-1.43326	2.84066e-09	Stable
Abr	chr11	76549501	76549800	-0.951731	3.05651e-09	Stable
Nudt12os	chr17	59046001	59046300	-1.46665	3.36348e-09	Stable
Ddr2	chr1	170115901	170116200	-1.52535	3.36573e-09	Stable
1700001L19Rik	chr13	68718301	68718600	-2.65346	3.40032e-09	Down
Plppr4	chr3	117379201	117379500	-1.20324	3.40659e-09	Stable
Snx6	chr12	54775801	54776100	-1.25338	3.82376e-09	Stable
Pramel32	chr4	88631401	88631700	-3.44801	4.17686e-09	Down
Ccdc85a	chr11	27956701	27957000	-1.35621	4.207e-09	Stable
Atg7	chr6	114608101	114608400	-2.27694	4.26776e-09	Down
Aopep	chr13	63222901	63223200	-1.37045	4.8904e-09	Stable
Bmp2	chr2	133476301	133476600	-1.01058	4.95097e-09	Stable
Gm6639	chr3	35402101	35402400	-1.01223	5.21381e-09	Stable
H2bl1	chr13	98994301	98994600	-0.902262	5.39363e-09	Stable
Gm16551	chr9	74633701	74634000	-1.57242	5.54746e-09	Stable
Hs1bp3	chr12	8403301	8403600	-1.31618	6.75501e-09	Stable
Rap2a	chr14	120502501	120502800	-1.80534	6.9816e-09	Stable
Dok6	chr18	90117901	90118200	-1.29154	7.03227e-09	Stable
9330159M07Rik	chr9	88890601	88890900	-1.35318	7.07341e-09	Stable
Mrps22	chr9	98683201	98683500	-1.28188	7.26592e-09	Stable
Dhx40	chr11	86883301	86883600	-0.995643	7.38642e-09	Stable
Trpm1	chr7	64127401	64127700	-0.951401	7.55604e-09	Stable
Sox5	chr6	143846401	143846700	-3.64125	8.1025e-09	Down
Wdr48	chr9	119861401	119861700	-1.20634	9.15571e-09	Stable
Thoc2	chrX	41723101	41723400	-2.00505	9.19731e-09	Down
Ppp1r2-ps9	chrX	15474901	15475200	-0.899343	9.71841e-09	Stable
Npy2r	chr3	82487401	82487700	-1.48531	1.10858e-08	Stable
Ajap1	chr4	153153001	153153300	-1.60394	1.19589e-08	Stable
Dpy19l1	chr9	24541801	24542100	-1.57936	1.19589e-08	Stable
Sem1	chr6	6627001	6627300	-1.14558	1.24774e-08	Stable
Degs1	chr1	182257801	182258100	-0.835946	1.28002e-08	Stable
Mogat1	chr1	78573601	78573900	-1.39609	1.29041e-08	Stable
Shisa9	chr16	12337201	12337500	-1.32557	1.32186e-08	Stable
Mir467h	chr9	115350601	115350900	-1.55306	1.42154e-08	Stable
Zfp648	chr1	154207201	154207500	-1.0513	1.47561e-08	Stable
Chil4	chr3	106266601	106266900	-1.39255	1.73505e-08	Stable
Olfr209	chr16	59354101	59354400	-1.23108	1.76714e-08	Stable
9530002B09Rik	chr4	122213101	122213400	-1.21077	1.78024e-08	Stable
Pdha2	chr3	140773201	140773500	-1.6697	1.85167e-08	Stable
Epb41l4a	chr18	34087501	34087800	-1.32188	2.21193e-08	Stable
Hnrnpa1l2-ps2	chr15	22751701	22752000	-1.29557	2.2953e-08	Stable
Kcnh1	chr1	192453901	192454200	-1.50709	2.46396e-08	Stable
Sema6d	chr2	124800001	124800300	-1.34838	2.46895e-08	Stable
9630028I04Rik	chr17	27269401	27269700	-1.05941	2.56804e-08	Stable
Pdlim3	chr8	45923101	45923400	-1.40644	2.68655e-08	Stable
Ar	chrX	98010301	98010600	-1.23409	2.89039e-08	Stable
Greb1	chr12	16747801	16748100	-1.39003	2.9322e-08	Stable
Gm7550	chr12	54358801	54359100	-1.1983	2.93334e-08	Stable
Plcd3	chr11	103084201	103084500	-0.985805	3.03108e-08	Stable
Mat2b	chr11	40348201	40348500	-1.44474	3.10154e-08	Stable
Map3k7	chr4	31354201	31354500	-1.67664	3.15192e-08	Stable
Chst2	chr9	95425801	95426100	-1.37467	3.15915e-08	Stable
Diaph2	chrX	131589901	131590200	-2.61874	3.36039e-08	Down
Cpa6	chr1	10736701	10737000	-1.36025	3.36431e-08	Stable
Adamts5	chr16	86074801	86075100	-1.085	3.41998e-08	Stable
Gm10440	chr5	54553801	54554100	-1.085	3.41998e-08	Stable
Mzt2	chr16	15825601	15825900	-1.33025	3.54541e-08	Stable
Spsb2	chr6	124802101	124802400	-1.33025	3.54541e-08	Stable
Sec14l4	chr11	4049101	4049400	-1.39131	3.67389e-08	Stable
Barx2	chr9	31771201	31771500	-2.99263	3.70572e-08	Down
Gemin8	chrX	166138501	166138800	-2.99263	3.70572e-08	Down
Cntnap2	chr6	44793001	44793300	-0.965859	3.76879e-08	Stable
4921525O09Rik	chr13	51985801	51986100	-1.17661	4.04236e-08	Stable
Cdh12	chr15	20977801	20978100	-1.18304	4.07747e-08	Stable
Agbl4	chr4	111572101	111572400	-1.424	4.55178e-08	Stable
Rab39b	chrX	75582301	75582600	-1.40415	4.55178e-08	Stable
Tep1	chr14	50880301	50880600	-1.26124	4.62483e-08	Stable
Jam3	chr9	27213001	27213300	-1.50802	4.78677e-08	Stable
Zfp608	chr18	55316401	55316700	-1.09889	4.80838e-08	Stable
Tfap2c	chr2	172743901	172744200	-1.19974	4.83542e-08	Stable
Rsrc1	chr3	67103401	67103700	-1.32437	4.84475e-08	Stable
Tha1	chr11	117898501	117898800	-1.7758	4.92497e-08	Stable
1700101O22Rik	chr12	7590301	7590600	-1.74034	4.92497e-08	Stable
Nebl	chr2	17654101	17654400	-1.74034	4.92497e-08	Stable
AA545190	chr6	10397401	10397700	-1.31188	5.07984e-08	Stable
Dsel	chr1	113016001	113016300	-1.44349	5.2593e-08	Stable
Cfap161	chr7	83826001	83826300	-1.37169	5.3275e-08	Stable
AY512915	chr6	95475601	95475900	-1.12725	5.39086e-08	Stable
4930423M02Rik	chr4	5464801	5465100	-1.26374	5.55895e-08	Stable
Mir672	chrX	104050201	104050500	-1.26374	5.55895e-08	Stable
Gm5925	chrX	4463401	4463700	-1.24005	5.6442e-08	Stable
Gm27162	chr9	32889001	32889300	-1.32638	5.94767e-08	Stable
Rgs10	chr7	128352001	128352300	-3.99193	6.05043e-08	Down
Gm20736	chrY	34059001	34059300	-4.53573	6.05043e-08	Down
Alk	chr17	72615301	72615600	-1.37015	6.20114e-08	Stable
Mrps28	chr3	8915701	8916000	-1.95343	6.42411e-08	Stable
Gstp3	chr19	4065301	4065600	-1.15842	6.616e-08	Stable
4930590L20Rik	chr1	140817001	140817300	-1.16451	6.69121e-08	Stable
Prr30	chr14	100856401	100856700	-1.21209	6.71927e-08	Stable
Vps45	chr3	96044701	96045000	-3.1025	6.84614e-08	Down
Lct	chr1	128317201	128317500	-1.11261	7.3945e-08	Stable
Slc16a1	chr3	104595001	104595300	-1.25608	7.70087e-08	Stable
6720489N17Rik	chr13	62664001	62664300	-1.05239	7.76488e-08	Stable
Gm20809	chrY	23530201	23530500	-1.23186	7.83993e-08	Stable
Cped1	chr6	22173901	22174200	-1.17402	7.91521e-08	Stable
1700030C10Rik	chr12	20699701	20700000	-0.808189	8.08705e-08	Stable
Lrrc3b	chr14	15817501	15817800	-1.05529	8.12629e-08	Stable
Btbd35f12	chrX	33214201	33214500	-1.30754	8.51367e-08	Stable
Rps6ka3	chrX	158677201	158677500	-1.30754	8.51367e-08	Stable
Agtr1a	chr13	30371101	30371400	-1.13227	8.76451e-08	Stable
Olfr161	chr16	3351601	3351900	-1.42117	8.9222e-08	Stable
D830030K20Rik	chr14	3923401	3923700	-1.66065	9.1495e-08	Stable
Slc19a2	chr1	164224501	164224800	-0.780816	9.44603e-08	Stable
Vmn2r46	chr7	9748201	9748500	-1.30528	9.97723e-08	Stable
Mlf1	chr3	67263001	67263300	-0.979551	9.98093e-08	Stable
A530072M11Rik	chr4	16783201	16783500	-1.29328	1.03572e-07	Stable
Hspb3	chr13	113651401	113651700	-1.12899	1.0389e-07	Stable
Zfp518b	chr5	38656801	38657100	-2.57154	1.04123e-07	Down
Ptprd	chr4	76995001	76995300	-2.70839	1.05341e-07	Down
Grip1	chr10	119699701	119700000	-1.93185	1.06556e-07	Stable
4930474G06Rik	chr18	28446001	28446300	-1.28198	1.06587e-07	Stable
Gm20823	chrY	39002101	39002400	-3.44023	1.13739e-07	Down
E330023G01Rik	chr9	98766601	98766900	-1.11733	1.20038e-07	Stable
Dtna	chr18	23405101	23405400	-1.56246	1.20061e-07	Stable
Speer4f1	chr5	17269501	17269800	-1.26093	1.2535e-07	Stable
4930578N18Rik	chr16	76143001	76143300	-0.795831	1.26511e-07	Stable
Gm4710	chr17	76512901	76513200	-1.18074	1.29879e-07	Stable
Il21	chr3	37216801	37217100	-1.18074	1.29879e-07	Stable
Klra5	chr6	129937801	129938100	-3.1066	1.33541e-07	Down
Gm5177	chr10	10594201	10594500	-1.10474	1.3393e-07	Stable
Gm20052	chr5	37924501	37924800	-1.12565	1.42353e-07	Stable
Wdr11	chr7	129566401	129566700	-1.30297	1.42674e-07	Stable
Smim15	chr13	108002401	108002700	-1.27444	1.47376e-07	Stable
Gphn	chr12	78350701	78351000	-1.13628	1.4917e-07	Stable
Col19a1	chr1	24614401	24614700	-0.882011	1.50348e-07	Stable
Isl1	chr13	116192701	116193000	-1.41914	1.5143e-07	Stable
Rtn4rl2	chr2	84899701	84900000	-1.25341	1.53449e-07	Stable
Sdk2	chr11	113912401	113912700	-1.22032	1.55387e-07	Stable
Slc2a9	chr5	38405701	38406000	-1.48492	1.57531e-07	Stable
Vmn2r58	chr7	41845501	41845800	-1.33165	1.60137e-07	Stable
Suclg1	chr6	73293001	73293300	-0.851838	1.65146e-07	Stable
Ptpn13	chr5	103472101	103472400	-1.88483	1.66919e-07	Stable
Mis18bp1	chr12	65195701	65196000	-2.14824	1.68122e-07	Down
Chsy3	chr18	59266201	59266500	-2.06427	1.74417e-07	Down
1700066C05Rik	chr16	79943401	79943700	-1.1454	1.76779e-07	Stable
Cnksr2	chrX	158570101	158570400	-1.36353	1.76784e-07	Stable
Zmynd8	chr2	165912301	165912600	-2.42445	1.82556e-07	Down
Nyap2	chr1	81570901	81571200	-1.19208	1.83308e-07	Stable
Zfp706	chr15	36996901	36997200	-1.17817	1.83308e-07	Stable
Mir509	chrX	68030701	68031000	-1.17817	1.83308e-07	Stable
4930467E23Rik	chr8	19674601	19674900	-0.994178	1.87757e-07	Stable
Accs	chr2	93831301	93831600	-1.09428	1.8858e-07	Stable
Cnot2	chr10	116613001	116613300	-1.1104	1.94658e-07	Stable
Defb33	chr8	20860501	20860800	-1.43851	2.02146e-07	Stable
Churc1	chr12	76743901	76744200	-1.56525	2.0506e-07	Stable
Zscan4b	chr7	10910401	10910700	-1.48477	2.07371e-07	Stable
Tmem130	chr5	144670501	144670800	-0.80376	2.12675e-07	Stable
Epp13	chr7	6251701	6252000	-1.09783	2.16163e-07	Stable
G530011O06Rik	chrY	90763801	90764100	-0.874966	2.28908e-07	Stable
Erdr1	chrY	90776401	90776700	-1.31121	2.29979e-07	Stable
Eya2	chr2	165678901	165679200	-1.12392	2.37525e-07	Stable
Gm33340	chr12	43570501	43570800	-1.77932	2.38783e-07	Stable
Nedd4l	chr18	65103901	65104200	-1.77932	2.38783e-07	Stable
1700008P02Rik	chr3	6306901	6307200	-1.28072	2.39066e-07	Stable
Psme4	chr11	30746401	30746700	-3.90977	2.4145e-07	Down
Gm10413	chr14	3382801	3383100	-3.90977	2.4145e-07	Down
H4c17	chr13	21813301	21813600	-0.891336	2.42964e-07	Stable
Vmn1r107	chr7	21495601	21495900	-1.12929	2.43352e-07	Stable
Vit	chr17	78476101	78476400	-1.04763	2.45851e-07	Stable
Tmcc3	chr10	94368601	94368900	-1.2691	2.46196e-07	Stable
Galnt11	chr5	25232401	25232700	-1.14797	2.48306e-07	Stable
Ccr6	chr17	8217301	8217600	-1.25817	2.51409e-07	Stable
Olfr272	chr4	52891801	52892100	-1.15427	2.5224e-07	Stable
Gsdma3	chr11	98613301	98613600	-1.36176	2.55766e-07	Stable
4930405L22Rik	chr5	46458901	46459200	-1.2231	2.56418e-07	Stable
Jarid2	chr13	44869801	44870100	-0.858535	2.7137e-07	Stable
Ugt2b5	chr5	87152701	87153000	-1.11526	2.74068e-07	Stable
Mir8106	chr9	122277901	122278200	-0.985143	2.78295e-07	Stable
A530065N20Rik	chr13	60028201	60028500	-1.29567	2.80699e-07	Stable
Gm2381	chr7	42885001	42885300	-1.06794	2.81824e-07	Stable
Grk5	chr19	60933301	60933600	-0.898394	2.83054e-07	Stable
Gm20268	chr1	100738801	100739100	-1.92132	2.86865e-07	Stable
Noct	chr3	51243301	51243600	-2.02371	2.88709e-07	Down
Gm7102	chr19	61199701	61200000	-1.07159	2.93439e-07	Stable
Ctse	chr1	131643001	131643300	-1.15773	2.94303e-07	Stable
Gm32014	chr9	8783101	8783400	-1.38006	2.98582e-07	Stable
Rap2b	chr3	61274401	61274700	-1.16438	2.98792e-07	Stable
Slc35f4	chr14	49602601	49602900	-1.20168	3.02965e-07	Stable
Ly6c2	chr15	75085801	75086100	-0.726327	3.04608e-07	Stable
Mid1	chrX	170003701	170004000	-1.45971	3.08401e-07	Stable
Cnbd1	chr4	19134301	19134600	-2.37394	3.19171e-07	Down
Tbx5	chr5	119905201	119905500	-1.03641	3.4677e-07	Stable
4930474H20Rik	chr14	90911101	90911400	-1.51058	3.53815e-07	Stable
Adck1	chr12	88511701	88512000	-1.18222	3.57305e-07	Stable
Cwf19l2	chr9	3465901	3466200	-1.20497	3.58706e-07	Stable
Cerk	chr15	86194801	86195100	-0.909744	3.61339e-07	Stable
Trps1	chr15	50625301	50625600	-1.03924	3.63818e-07	Stable
Olfr1155	chr2	87934201	87934500	-1.39355	3.76628e-07	Stable
Tbl1xr1	chr3	21698401	21698700	-1.39355	3.76628e-07	Stable
4930432J09Rik	chr14	104106601	104106900	-1.43601	3.96902e-07	Stable
Crisp4	chr1	17956801	17957100	-1.05649	3.97523e-07	Stable
Gabrq	chrX	72748201	72748500	-1.37513	4.05994e-07	Stable
Wdr26	chr1	181270201	181270500	-1.14712	4.13489e-07	Stable
Fmo9	chr1	166769401	166769700	-1.0173	4.18072e-07	Stable
Slc36a1	chr11	55246501	55246800	-1.25245	4.18543e-07	Stable
Gm3696	chr14	7097101	7097400	-3.36648	4.23548e-07	Down
Lrp1b	chr2	40340101	40340400	-3.67564	4.23548e-07	Down
Cntnap5a	chr1	116655001	116655300	-1.21692	4.24204e-07	Stable
2610042L04Rik	chr14	4525501	4525800	-2.81622	4.26305e-07	Down
Ino80	chr2	119457001	119457300	-2.98254	4.26305e-07	Down
Brms1l	chr12	55917001	55917300	-1.04611	4.32182e-07	Stable
Timm8a1	chr10	11694301	11694600	-0.977522	4.3686e-07	Stable
Adarb2	chr13	7950901	7951200	-1.57323	4.48571e-07	Stable
Mtss1	chr15	59166901	59167200	-1.01122	4.69277e-07	Stable
Arhgef18	chr8	3338701	3339000	-1.30881	4.70743e-07	Stable
4930515L19Rik	chrX	46272901	46273200	-1.29047	4.70743e-07	Stable
Slitrk6	chr14	110364901	110365200	-1.06392	4.72206e-07	Stable
Olfr194	chr16	59127601	59127900	-1.37339	4.72825e-07	Stable
Gm3500	chr14	5403901	5404200	-3.82266	4.82371e-07	Down
C8a	chr4	104847001	104847300	-1.27801	4.84194e-07	Stable
Tmem114	chr16	8040601	8040900	-1.15734	4.90144e-07	Stable
Olfr1168	chr2	88172101	88172400	-1.1866	5.00613e-07	Stable
Aadacl2fm2	chr3	59567401	59567700	-1.09573	5.10128e-07	Stable
Cox7c	chr13	87352801	87353100	-1.4587	5.26132e-07	Stable
Rps29	chr12	68745301	68745600	-1.07549	5.83915e-07	Stable
Igfbp3	chr11	7582201	7582500	-1.43512	5.85419e-07	Stable
Xylt1	chr7	117336901	117337200	-1.18308	5.92538e-07	Stable
Kir3dl2	chrX	136491001	136491300	-1.18308	5.92538e-07	Stable
Phf3	chr1	30371101	30371400	-1.20708	5.93145e-07	Stable
Oprm1	chr10	6479401	6479700	-1.74543	5.94148e-07	Stable
Sptlc3	chr2	139401901	139402200	-1.74543	5.94148e-07	Stable
Lrrtm4	chr6	80652301	80652600	-1.78703	5.94148e-07	Stable
Terf1	chr1	15743101	15743400	-1.31558	6.22222e-07	Stable
Gh	chr11	106296901	106297200	-1.31558	6.22222e-07	Stable
Dcbld2	chr16	58341901	58342200	-1.31558	6.22222e-07	Stable
Olfr1356	chr10	78822601	78822900	-1.41349	6.39453e-07	Stable
Epha6	chr16	61595701	61596000	-1.39047	6.39453e-07	Stable
Ndufa4	chr6	11451301	11451600	-1.39047	6.39453e-07	Stable
Zpld1	chr16	54336601	54336900	-2.33244	6.41947e-07	Down
Bmt2	chr6	13743001	13743300	-1.4342	6.76306e-07	Stable
D430036J16Rik	chr9	81614401	81614700	-1.4342	6.76306e-07	Stable
Zfp810	chr9	22300201	22300500	-1.85982	6.83116e-07	Stable
Btbd35f4	chrX	4812301	4812600	-1.37159	6.87321e-07	Stable
Chrac1	chr15	73087501	73087800	-1.2296	6.96481e-07	Stable
Litaf	chr16	10974901	10975200	-1.2296	6.96481e-07	Stable
Ankrd28	chr14	31923601	31923900	-1.00134	7.00859e-07	Stable
Eno1b	chr18	48707701	48708000	-1.65311	7.02874e-07	Stable
Vmn1r101	chr7	22442701	22443000	-1.68947	7.02874e-07	Stable
Dux	chr10	58231801	58232100	-0.732775	7.09521e-07	Stable
Nrp2	chr1	62534101	62534400	-1.35413	7.28426e-07	Stable
Tbca	chr13	94736701	94737000	-1.33342	7.28426e-07	Stable
Zfp804a	chr2	81795301	81795600	-1.35413	7.28426e-07	Stable
Vmn1r34	chr6	66655201	66655500	-1.33342	7.28426e-07	Stable
Adgre5	chr8	83756701	83757000	-1.06763	7.58829e-07	Stable
Kalrn	chr16	34582501	34582800	-1.31808	7.62454e-07	Stable
Pdzrn3	chr6	101453401	101453700	-2.13006	7.77013e-07	Down
Brinp3	chr1	146288701	146289000	-0.981911	7.78985e-07	Stable
Mir592	chr6	26960701	26961000	-1.48461	7.80083e-07	Stable
Mup8	chr4	60300601	60300900	-2.75228	7.80705e-07	Down
Mageb6b1	chrX	91503901	91504200	-1.98196	7.83477e-07	Stable
Tex13c3	chrX	19628701	19629000	-1.12965	7.86444e-07	Stable
Hsd11b1	chr1	193227601	193227900	-1.36973	8.01343e-07	Stable
Myocd	chr11	65242801	65243100	-3.59791	8.15864e-07	Down
Irx4	chr13	73145101	73145400	-3.28875	8.15864e-07	Down
Pid1	chr1	83988601	83988900	-1.17168	8.16558e-07	Stable
Ethe1	chr7	24583801	24584100	-1.17168	8.16558e-07	Stable
Gm13102	chr4	144126901	144127200	-1.07559	8.24266e-07	Stable
Rtl9	chrX	143179201	143179500	-1.07559	8.24266e-07	Stable
Ceacam2	chr7	25569901	25570200	-1.20364	8.30031e-07	Stable
Cntn5	chr9	11813101	11813400	-1.18774	8.30031e-07	Stable
Slc38a4	chr15	96978301	96978600	-1.09255	8.55034e-07	Stable
4930553E22Rik	chr16	83361001	83361300	-1.09255	8.55034e-07	Stable
Unc93a	chr17	13159801	13160100	-1.09255	8.55034e-07	Stable
D030025E07Rik	chr3	128209801	128210100	-1.45762	8.98248e-07	Stable
Nxt1	chr2	148614901	148615200	-1.03416	9.27772e-07	Stable
Olfr806	chr10	129735301	129735600	-1.75232	9.32678e-07	Stable
Tmc1	chr19	20841601	20841900	-1.75232	9.32678e-07	Stable
Nckap5	chr1	126628501	126628800	-1.36584	9.33417e-07	Stable
Ppp1r14c	chr10	3410401	3410700	-1.07962	9.41311e-07	Stable
Akain1	chr17	69541801	69542100	-1.07962	9.41311e-07	Stable
Dhx8	chr11	101739901	101740200	-0.79583	9.44653e-07	Stable
Sccpdh	chr1	179654401	179654700	-1.26641	9.53618e-07	Stable
9630013A20Rik	chr14	84861601	84861900	-1.24808	9.53618e-07	Stable
Chst9	chr18	15601801	15602100	-1.26641	9.53618e-07	Stable
Cibar1	chr4	12213001	12213300	-1.26641	9.53618e-07	Stable
Psg20	chr7	18675901	18676200	-1.26641	9.53618e-07	Stable
Itih2	chr2	10113901	10114200	-4.27375	9.6373e-07	Down
Cldn34c1	chrX	123063901	123064200	-3.72994	9.6373e-07	Down
Gm20871	chrY	43880701	43881000	-3.72994	9.6373e-07	Down
Robo2	chr16	73553701	73554000	-1.23682	9.70701e-07	Stable
Fmo1	chr1	162840901	162841200	-1.17578	9.78081e-07	Stable
Gorab	chr1	163472101	163472400	-1.17578	9.78081e-07	Stable
4930583K01Rik	chr7	118273201	118273500	-1.17578	9.78081e-07	Stable
Tek	chr4	94818901	94819200	-1.22628	9.80074e-07	Stable
Mir680-2	chrX	144277801	144278100	-1.34777	9.96321e-07	Stable
Wdr37	chr13	8667301	8667600	-1.75958	1.01061e-06	Stable
Api5	chr2	95069701	95070000	-1.10141	1.01589e-06	Stable
Glt1d1	chr5	127742701	127743000	-1.08849	1.01589e-06	Stable
1700110I01Rik	chr14	3306601	3306900	-1.54412	1.02702e-06	Stable
Eri1	chr8	35505301	35505600	-1.54412	1.02702e-06	Stable
Fhit	chr14	11137201	11137500	-1.31036	1.04907e-06	Stable
Klhl4	chrX	114301201	114301500	-1.31036	1.04907e-06	Stable
Mospd4	chr18	46439401	46439700	-1.10655	1.04989e-06	Stable
Dcc	chr18	72945901	72946200	-1.62074	1.08289e-06	Stable
Vmn2r117	chr17	23501701	23502000	-1.38718	1.08617e-06	Stable
D3Ertd751e	chr3	42116401	42116700	-1.29573	1.09144e-06	Stable
Akirin2	chr4	34541701	34542000	-1.13185	1.10794e-06	Stable
A330008L17Rik	chr8	100167301	100167600	-1.00342	1.11071e-06	Stable
Adgrb1	chr15	74367301	74367600	-1.26331	1.12351e-06	Stable
Xpnpep1	chr19	52986001	52986300	-1.28212	1.12351e-06	Stable
4932441J04Rik	chr5	57024301	57024600	-1.43226	1.15316e-06	Stable
Slc35b3	chr13	39511201	39511500	-1.83261	1.15442e-06	Stable
Actg1	chr11	120322201	120322500	-1.24011	1.15841e-06	Stable
Aldh9a1	chr1	167340301	167340600	-1.51283	1.18408e-06	Stable
Bckdhb	chr9	83939401	83939700	-2.24594	1.19699e-06	Down
Btbd35f18	chrX	3309301	3309600	-2.16434	1.19699e-06	Down
Ptprs	chr17	56422801	56423100	-0.886411	1.2062e-06	Stable
Dync1i1	chr6	5850301	5850600	-1.11054	1.20716e-06	Stable
Vmn2r67	chr7	85101001	85101300	-1.11054	1.20716e-06	Stable
Crygf	chr1	65708701	65709000	-1.89557	1.21348e-06	Stable
Dpt	chr1	164657701	164658000	-1.89557	1.21348e-06	Stable
Rps18-ps4	chr13	97848301	97848600	-1.34995	1.22952e-06	Stable
Sh3bp4	chr1	89199301	89199600	-1.116	1.24724e-06	Stable
Aldh1l2	chr10	83472601	83472900	-1.40962	1.26252e-06	Stable
Cobl	chr11	12958801	12959100	-1.06333	1.27444e-06	Stable
Mir6395	chr8	34245901	34246200	-1.06333	1.27444e-06	Stable
Atg10	chr13	91175101	91175400	-1.29289	1.28262e-06	Stable
H2bc15	chr13	21767101	21767400	-1.12175	1.28355e-06	Stable
Ube2e2	chr14	18866101	18866400	-1.1358	1.28355e-06	Stable
Mir5127	chr18	82170301	82170600	-1.12175	1.28355e-06	Stable
Gpr50	chrX	71685001	71685300	-2.01921	1.28576e-06	Down
Rbbp8	chr18	11626201	11626500	-0.975094	1.30532e-06	Stable
Dhrs2	chr14	55229701	55230000	-1.27918	1.32328e-06	Stable
Tenm4	chr7	94848301	94848600	-1.16424	1.34123e-06	Stable
Cenpw	chr10	29970901	29971200	-1.48423	1.35499e-06	Stable
Mindy3	chr2	12641701	12642000	-1.19651	1.37245e-06	Stable
Adgrl3	chr5	80059201	80059500	-1.08435	1.38369e-06	Stable
Rbm26	chr14	105066001	105066300	-2.68537	1.42613e-06	Down
Poc1b	chr10	99102901	99103200	-1.05541	1.44775e-06	Stable
Extl3	chr14	65183101	65183400	-0.969425	1.45339e-06	Stable
Gm3636	chr14	6607801	6608100	-1.71675	1.45918e-06	Stable
Megf9	chr4	70731301	70731600	-1.71675	1.45918e-06	Stable
Kazn	chr4	142557301	142557600	-1.48437	1.53474e-06	Stable
E030025P04Rik	chr11	109170601	109170900	-1.54532	1.54667e-06	Stable
G630055G22Rik	chr18	48010201	48010500	-1.15308	1.56132e-06	Stable
Mdm1	chr10	118072501	118072800	-3.51576	1.56949e-06	Down
Dnajb9	chr12	43749001	43749300	-3.2066	1.56949e-06	Down
Prl2c4	chr13	12763801	12764100	-3.2066	1.56949e-06	Down
Olfr31	chr14	14333401	14333700	-1.16038	1.5913e-06	Stable
Zswim2	chr2	83989801	83990100	-1.26012	1.59483e-06	Stable
Cdh3	chr8	106479901	106480200	-1.26012	1.59483e-06	Stable
Dsp	chr13	38109901	38110200	-1.18403	1.61318e-06	Stable
Tbx15	chr3	99415501	99415800	-1.16812	1.61318e-06	Stable
Slc4a4	chr5	89007601	89007900	-1.16812	1.61318e-06	Stable
Antxr2	chr5	98006401	98006700	-1.16812	1.61318e-06	Stable
4930543N07Rik	chr7	138695701	138696000	-1.16812	1.61318e-06	Stable
Pmp22	chr11	63467701	63468000	-1.1928	1.6257e-06	Stable
Dmap1	chr4	117699601	117699900	-1.1928	1.6257e-06	Stable
Cntn1	chr15	91993201	91993500	-1.20213	1.62761e-06	Stable
A830018L16Rik	chr1	11624401	11624700	-1.09327	1.64488e-06	Stable
Cast	chr13	74811301	74811600	-1.09327	1.64488e-06	Stable
Cdkal1	chr13	29689801	29690100	-2.89578	1.64888e-06	Down
Ptafr	chr4	132597901	132598200	-3.11202	1.64888e-06	Down
Gdf6	chr4	9827401	9827700	-2.89578	1.64888e-06	Down
Kpna7	chr5	145000201	145000500	-2.89578	1.64888e-06	Down
Ctnna2	chr6	76586701	76587000	-2.89578	1.64888e-06	Down
Rbfox1	chr16	5709001	5709300	-1.43124	1.69946e-06	Stable
Gm13286	chr4	88758301	88758600	-1.43124	1.69946e-06	Stable
Gm10635	chr9	79543201	79543500	-1.77539	1.71915e-06	Stable
Cyyr1	chr16	85650901	85651200	-1.10362	1.76076e-06	Stable
Olfr322	chr11	58674301	58674600	-1.28995	1.8338e-06	Stable
Sema6a	chr18	47188501	47188800	-1.40824	1.84577e-06	Stable
Adgrl2	chr3	149052301	149052600	-1.62738	1.85618e-06	Stable
Cyp2j11	chr4	96391201	96391500	-1.62738	1.85618e-06	Stable
C030007H22Rik	chr1	89411401	89411700	-2.22959	1.878e-06	Down
Lrp5	chr19	3660901	3661200	-2.22959	1.878e-06	Down
Psmd7	chr8	107654401	107654700	-2.3216	1.878e-06	Down
Pcdh20	chr14	88040401	88040700	-1.25684	1.88099e-06	Stable
Dclk3	chr9	111526801	111527100	-1.27615	1.88099e-06	Stable
Pgr15l	chrX	97183201	97183500	-1.25684	1.88099e-06	Stable
Ctnna3	chr10	63780001	63780300	-1.24474	1.91123e-06	Stable
Zfp777	chr6	48000301	48000600	-1.24474	1.91123e-06	Stable
Gbe1	chr16	70275301	70275600	-0.95522	1.91845e-06	Stable
Gm4847	chr1	166601401	166601700	-1.20584	1.92561e-06	Stable
Haus4	chr14	54537901	54538200	-1.23344	1.92565e-06	Stable
Tdrd3	chr14	87915001	87915300	-1.23344	1.92565e-06	Stable
Tll2	chr19	41143201	41143500	-1.21578	1.92565e-06	Stable
Nfia	chr4	98088901	98089200	-1.90907	1.94915e-06	Stable
Pdzd2	chr15	12527101	12527400	-1.03912	1.9508e-06	Stable
Gpr26	chr7	131999401	131999700	-1.03912	1.9508e-06	Stable
Man1a	chr10	53899501	53899800	-1.45705	1.96758e-06	Stable
Emb	chr13	117302701	117303000	-1.45705	1.96758e-06	Stable
Ush2a	chr1	188665501	188665800	-1.36379	1.97152e-06	Stable
Gm4425	chr12	21939301	21939600	-1.36379	1.97152e-06	Stable
4933402J10Rik	chr5	60758701	60759000	-1.34077	1.97152e-06	Stable
Vip	chr10	5719201	5719500	-0.99902	1.97655e-06	Stable
Csf1	chr3	107761801	107762100	-2.66712	1.97889e-06	Down
I730028E13Rik	chr9	61153501	61153800	-2.66712	1.97889e-06	Down
Gm382	chrX	127022701	127023000	-1.67029	2.06111e-06	Stable
Lama1	chr17	67741201	67741500	-1.32355	2.07552e-06	Stable
Actl7b	chr4	56435101	56435400	-1.32355	2.07552e-06	Stable
Letm1	chr5	33759901	33760200	-1.32355	2.07552e-06	Stable
Esp18	chr17	39274801	39275100	-1.12782	2.0924e-06	Stable
Stk35	chr2	129774601	129774900	-1.12782	2.0924e-06	Stable
Tpm1	chr9	67058101	67058400	-2.0626	2.09641e-06	Down
Samd8	chr14	21807001	21807300	-2.04004	2.12014e-06	Down
Vmn2r74	chr7	86037001	86037300	-1.9735	2.12014e-06	Stable
Fcgbp	chr7	28112101	28112400	-0.94982	2.12788e-06	Stable
Cachd1	chr4	100937401	100937700	-1.13424	2.15095e-06	Stable
Dhrs3	chr4	144840901	144841200	-1.13424	2.15095e-06	Stable
Dcun1d4	chr5	73465801	73466100	-1.13424	2.15095e-06	Stable
Fam172a	chr13	77604901	77605200	-1.30763	2.15751e-06	Stable
Serpinb6b	chr13	32954101	32954400	-1.14103	2.20082e-06	Stable
Tmem72	chr6	116871901	116872200	-1.06265	2.23606e-06	Stable
Spred2	chr11	19570201	19570500	-1.17236	2.26756e-06	Stable
Itgb1	chr8	128552701	128553000	-1.17236	2.26756e-06	Stable
8430436N08Rik	chr4	7837201	7837500	-1.19833	2.28075e-06	Stable
Ttll4	chr1	74655301	74655600	-1.51499	2.32166e-06	Stable
Tshz1	chr18	83705701	83706000	-1.48408	2.32166e-06	Stable
Nap1l3	chrX	121555501	121555800	-1.48408	2.32166e-06	Stable
Tecrl	chr5	83591101	83591400	-1.0804	2.32539e-06	Stable
Lrrc8d	chr5	105729001	105729300	-1.00577	2.3505e-06	Stable
Ptbp3	chr4	59556901	59557200	-0.881663	2.36481e-06	Stable
Vmn1r168	chr7	23558701	23559000	-1.063	2.43551e-06	Stable
Atp8a1	chr5	67791301	67791600	-2.46967	2.48018e-06	Down
Samsn1	chr16	76060801	76061100	-1.06709	2.54904e-06	Stable
Sipa1l1	chr12	82465801	82466100	-1.14515	2.55533e-06	Stable
Gm28590	chr1	122773201	122773500	-1.26652	2.61434e-06	Stable
Fbxo33	chr12	59441701	59442000	-1.26652	2.61434e-06	Stable
1700112J16Rik	chr7	67155301	67155600	-1.26652	2.61434e-06	Stable
Zc3h12b	chrX	95870701	95871000	-1.26652	2.61434e-06	Stable
Thumpd2	chr17	81162301	81162600	-1.02264	2.62268e-06	Stable
Cyp2c38	chr19	39381301	39381600	-1.45519	2.62442e-06	Stable
Myo3a	chr2	22076701	22077000	-1.54787	2.65225e-06	Stable
Asph	chr4	9586501	9586800	-1.16008	2.65831e-06	Stable
Kcnd2	chr6	20699701	20700000	-1.08478	2.65955e-06	Stable
Ano5	chr7	51419401	51419700	-1.08478	2.65955e-06	Stable
4932412D23Rik	chr16	42851701	42852000	-1.25346	2.66625e-06	Stable
Agtr1b	chr3	21017401	21017700	-1.25346	2.66625e-06	Stable
Zyg11b	chr4	108284401	108284700	-1.23414	2.66625e-06	Stable
E330016L19Rik	chrX	30146401	30146700	-1.25346	2.66625e-06	Stable
Pabpc5	chrX	120087001	120087300	-1.25346	2.66625e-06	Stable
Gm3716	chr5	64564801	64565100	-1.1851	2.68841e-06	Stable
Cstdc6	chr16	36325201	36325500	-1.35721	2.69021e-06	Stable
Csnk1g3	chr18	53876101	53876400	-1.21209	2.70125e-06	Stable
4930442J19Rik	chr2	151335601	151335900	-1.784	2.71291e-06	Stable
1700061I17Rik	chr3	117207601	117207900	-1.73698	2.71291e-06	Stable
Zmynd11	chr13	9834301	9834600	-1.0897	2.76543e-06	Stable
Amer1	chrX	95349901	95350200	-1.0897	2.76543e-06	Stable
Slc1a3	chr15	8552401	8552700	-0.97524	2.77451e-06	Stable
Gm5795	chr14	3193201	3193500	-2.30914	2.8917e-06	Down
Gm9828	chr13	98326201	98326500	-1.42907	2.89833e-06	Stable
Rgs22	chr15	35991601	35991900	-1.42907	2.89833e-06	Stable
Mkx	chr18	7033501	7033800	-1.42907	2.89833e-06	Stable
Trhde	chr10	114737101	114737400	-1.84345	2.92444e-06	Stable
Pde4d	chr13	109673401	109673700	-1.84345	2.92444e-06	Stable
Celf4	chr18	26836501	26836800	-0.911067	2.93479e-06	Stable
4930440C22Rik	chr1	94771201	94771500	-1.11515	2.95579e-06	Stable
Nup35	chr2	80815801	80816100	-1.29891	2.98243e-06	Stable
Gm17026	chr14	42405901	42406200	-1.81326	3.11953e-06	Stable
Anks1b	chr10	90471601	90471900	-0.989844	3.1368e-06	Stable
Dcaf8l	chrX	89300701	89301000	-1.26983	3.14815e-06	Stable
Amot	chrX	146034301	146034600	-1.26983	3.14815e-06	Stable
Olfr1414	chr1	92528101	92528400	-1.67515	3.18494e-06	Stable
Plk2	chr13	110602801	110603100	-1.67515	3.18494e-06	Stable
Ephb2	chr4	136656001	136656300	3.37696	3.19553e-06	Up
Sstr1	chr12	58120201	58120500	-1.2083	3.19906e-06	Stable
Zbbx	chr3	74591401	74591700	-1.2264	3.19906e-06	Stable
Gm12381	chr4	38906101	38906400	-1.2083	3.19906e-06	Stable
Nell1	chr7	50239201	50239500	-0.957424	3.21657e-06	Stable
Gm15663	chr10	105677401	105677700	-1.03336	3.28424e-06	Stable
Enox1	chr14	77234701	77235000	-1.03336	3.28424e-06	Stable
Gm5796	chr14	4003201	4003500	-1.88053	3.28693e-06	Stable
Rgs3	chr4	62574001	62574300	-1.08525	3.28916e-06	Stable
Astx5	chrX	123771601	123771900	-1.0993	3.28916e-06	Stable
Tfap2d	chr1	19131901	19132200	-1.33571	3.34036e-06	Stable
Csmd3	chr15	49176901	49177200	-1.33571	3.34036e-06	Stable
Ms4a4c	chr19	11424901	11425200	-1.33571	3.34036e-06	Stable
Ppp2r2b	chr18	42913801	42914100	-1.42792	3.3596e-06	Stable
D830032E09Rik	chr1	108040501	108040800	-1.10485	3.40664e-06	Stable
1700054K19Rik	chr6	111935701	111936000	-1.11947	3.40664e-06	Stable
Klf8	chrX	153197401	153197700	-1.10485	3.40664e-06	Stable
Laptm4b	chr15	34229401	34229700	-0.930479	3.41031e-06	Stable
AU015791	chr12	105524701	105525000	-1.31812	3.50389e-06	Stable
Zfp69	chr4	120942601	120942900	-1.31812	3.50389e-06	Stable
Gm26689	chr3	96371701	96372000	-0.983264	3.51163e-06	Stable
Vat1l	chr8	114328501	114328800	-0.983264	3.51163e-06	Stable
Kng2	chr16	22980001	22980300	-1.11072	3.51364e-06	Stable
Zc3h15	chr2	83580301	83580600	-1.1258	3.51364e-06	Stable
Fsip2l	chrX	48970801	48971100	-1.11072	3.51364e-06	Stable
Mup18	chr4	61723201	61723500	-1.68028	3.53441e-06	Stable
Ap1m1	chr8	72232501	72232800	-1.14824	3.60741e-06	Stable
Steap4	chr5	7944901	7945200	-1.2806	3.62875e-06	Stable
Gm21814	chr6	149586301	149586600	-1.40379	3.65649e-06	Stable
Wdr27	chr17	14865001	14865300	-0.95982	3.67742e-06	Stable
Pla2g4a	chr1	149513101	149513400	-1.1559	3.685e-06	Stable
6030498E09Rik	chrX	38713201	38713500	-1.1559	3.685e-06	Stable
Cdc73	chr1	142361101	142361400	-1.16406	3.74322e-06	Stable
Rad51b	chr12	79568701	79569000	-1.16406	3.74322e-06	Stable
Bex6	chr16	32195701	32196000	-1.18109	3.74322e-06	Stable
Cemip	chr7	83928301	83928600	-1.18109	3.74322e-06	Stable
Fbxo5	chr10	5726401	5726700	-1.17275	3.77879e-06	Stable
Gpr137b	chr13	13339801	13340100	-1.17275	3.77879e-06	Stable
Mir7683	chr1	171624901	171625200	-0.963214	3.82218e-06	Stable
Gnpda2	chr5	69777301	69777600	-5.15689	3.84742e-06	Down
Gm20816	chrY	77080801	77081100	-4.17466	3.84742e-06	Down
Plekha5	chr6	140326201	140326500	-1.59008	3.88079e-06	Stable
Gm6602	chr3	111798301	111798600	-0.931621	3.94569e-06	Stable
Rp1	chr1	4085101	4085400	-1.51621	3.98207e-06	Stable
Ctag2	chrX	65406601	65406900	-1.48392	3.98207e-06	Stable
Eda	chrX	100007401	100007700	-1.48392	3.98207e-06	Stable
Nod1	chr6	54977701	54978000	-0.925913	4.04807e-06	Stable
Gm5860	chr4	81951601	81951900	-1.05811	4.10258e-06	Stable
Rlbp1	chr7	79341901	79342200	-1.13682	4.17723e-06	Stable
Gm3409	chr5	146542201	146542500	-1.01333	4.18598e-06	Stable
Zfp729a	chr13	67643701	67644000	-1.74454	4.26552e-06	Stable
Esr1	chr10	4837501	4837800	-1.27385	4.27269e-06	Stable
Gm10377	chr14	42622801	42623100	-1.14399	4.28674e-06	Stable
Mir6419	chr2	17613601	17613900	-1.14399	4.28674e-06	Stable
Iftap	chr2	101146501	101146800	-1.14399	4.28674e-06	Stable
Adgrg2	chrX	160285801	160286100	-1.14399	4.28674e-06	Stable
Rps15a-ps6	chr11	6148201	6148500	-1.06227	4.29362e-06	Stable
Prdx6b	chr2	80230501	80230800	-0.9659	4.37232e-06	Stable
Gas7	chr11	67494001	67494300	-1.59267	4.37252e-06	Stable
Sis	chr3	72287401	72287700	-1.63096	4.37252e-06	Stable
Tmtc2	chr10	104835601	104835900	-1.16826	4.3763e-06	Stable
Triml1	chr8	43006201	43006500	-1.15162	4.3763e-06	Stable
Aoah	chr13	20658001	20658300	-1.25959	4.38567e-06	Stable
4930555G01Rik	chr14	4968901	4969200	-1.17698	4.44202e-06	Stable
Mroh5	chr15	73878901	73879200	-1.17698	4.44202e-06	Stable
Mir6415	chr5	92481601	92481900	-1.24639	4.4556e-06	Stable
Magec2	chrX	62084401	62084700	-1.24639	4.4556e-06	Stable
Oprk1	chr1	5677201	5677500	-1.18629	4.47987e-06	Stable
Mir466f-4	chr13	71020201	71020500	-1.18629	4.47987e-06	Stable
D130017N08Rik	chr5	143773801	143774100	-1.18629	4.47987e-06	Stable
Isx	chr8	74355301	74355600	-1.18629	4.47987e-06	Stable
2410018L13Rik	chr12	23158201	23158500	-1.21508	4.48574e-06	Stable
1700020D14Rik	chrY	142801	143100	-1.45383	4.49165e-06	Stable
Etl4	chr2	20499601	20499900	-1.55067	4.55307e-06	Stable
Pard3b	chr1	61670701	61671000	-1.37788	4.56978e-06	Stable
Rbp2	chr9	98457001	98457300	-1.35243	4.56978e-06	Stable
Gm6760	chrX	63509701	63510000	-1.37788	4.56978e-06	Stable
Cdk6	chr5	3185101	3185400	-1.75258	4.62909e-06	Stable
Sowahb	chr5	93067201	93067500	-1.08576	4.65489e-06	Stable
Prr32	chrX	45473101	45473400	-1.08576	4.65489e-06	Stable
Cyp2a22	chr7	26960101	26960400	-0.978545	4.66509e-06	Stable
H2-Q10	chr17	35478901	35479200	-1.01803	4.70774e-06	Stable
Ppp2r2a	chr14	67109701	67110000	-2.78152	4.71992e-06	Down
Shisa3	chr5	67542001	67542300	-2.78152	4.71992e-06	Down
Ppp1r17	chr6	56064901	56065200	-2.78152	4.71992e-06	Down
Ccser1	chr6	61645201	61645500	-2.78152	4.71992e-06	Down
Dph5	chr3	115909501	115909800	-1.10619	4.81879e-06	Stable
Vmn2r38	chr7	9082501	9082800	-1.10619	4.81879e-06	Stable
Rab3gap1	chr1	127881001	127881300	-1.42673	4.94626e-06	Stable
4921511I17Rik	chr12	12662701	12663000	-1.39881	4.94626e-06	Stable
Pate14	chr9	36658501	36658800	-1.42673	4.94626e-06	Stable
Gm14151	chr2	151179601	151179900	-1.11235	4.96668e-06	Stable
Efnb2	chr8	8320201	8320500	-1.12808	4.96668e-06	Stable
Tgif2lx2	chrX	117855001	117855300	-1.12808	4.96668e-06	Stable
Nsdhl	chrX	72942301	72942600	-1.11235	4.96668e-06	Stable
5730507C01Rik	chr12	19243801	19244100	-0.788453	4.99606e-06	Stable
Efr3a	chr15	65666701	65667000	-1.29261	5.02866e-06	Stable
Trim5	chr7	104272801	104273100	-1.29261	5.02866e-06	Stable
3110015C05Rik	chr13	111072901	111073200	-1.55216	5.19042e-06	Stable
Bsph1	chr7	13500301	13500600	-1.02389	5.25886e-06	Stable
Pou3f4	chrX	110880601	110880900	-1.2427	5.26695e-06	Stable
Scpep1os	chr11	88896001	88896300	-0.738336	5.27935e-06	Stable
Tspan18	chr2	93296101	93296400	-1.83622	5.28271e-06	Stable
Spanxn4	chr12	62535001	62535300	-1.21896	5.31085e-06	Stable
Rsph3a	chr17	7993201	7993500	-1.20039	5.31085e-06	Stable
Olfr503	chr7	108554701	108555000	-1.2304	5.31101e-06	Stable
B930018H19Rik	chr8	34660501	34660800	-1.21108	5.31101e-06	Stable
Tbl1x	chrX	77078101	77078400	-1.21108	5.31101e-06	Stable
1700030N03Rik	chr19	3038101	3038400	-1.37581	5.33753e-06	Stable
Csmd1	chr8	17339101	17339400	-0.949109	5.39897e-06	Stable
Fgg	chr3	82974301	82974600	-2.17527	5.41749e-06	Down
Gm6117	chr6	31596001	31596300	-2.26729	5.41749e-06	Down
Xxylt1	chr16	31088701	31089000	-1.68571	5.47088e-06	Stable
Olfr77	chr9	19958401	19958700	-1.64287	5.47088e-06	Stable
Cadps2	chr6	23525401	23525700	-1.90989	5.53353e-06	Stable
Samd3	chr10	26168401	26168700	-1.04021	5.53677e-06	Stable
Gm2101	chrX	28803001	28803300	-1.33028	5.66101e-06	Stable
Nkain3	chr4	20943601	20943900	-2.06149	5.67158e-06	Down
Iqcm	chr8	75700201	75700500	-2.06149	5.67158e-06	Down
Trpm4	chr7	45316801	45317100	2.96611	5.70108e-06	Up
Cip2a	chr16	49001401	49001700	-3.03429	5.71982e-06	Down
Hepacam2	chr6	3461401	3461700	-3.03429	5.71982e-06	Down
Rbm12	chr2	156118501	156118800	-1.10154	5.73227e-06	Stable
Gm9789	chr16	89167801	89168100	-1.45453	5.74076e-06	Stable
Aptx	chr4	40659601	40659900	-1.42549	5.74076e-06	Stable
Cela3a	chr4	137387101	137387400	-3.42865	5.78262e-06	Down
G630064G18Rik	chr8	37112401	37112700	-3.42865	5.78262e-06	Down
Mir21c	chr8	128089501	128089800	-3.42865	5.78262e-06	Down
4930405D11Rik	chr11	90966901	90967200	-1.12355	5.90598e-06	Stable
Akr1d1	chr6	37549501	37549800	-1.31232	5.91549e-06	Stable
Tm2d1	chr4	98274301	98274600	-1.14722	6.05483e-06	Stable
Spag9	chr11	94014301	94014600	-1.69144	6.06688e-06	Stable
Ror2	chr13	53269801	53270100	-1.15531	6.17332e-06	Stable
Htr1f	chr16	65180701	65181000	-1.15531	6.17332e-06	Stable
Tiam1	chr16	90063001	90063300	-1.15531	6.17332e-06	Stable
Gsap	chr5	21242101	21242400	-1.15531	6.17332e-06	Stable
Gm29686	chr16	51975901	51976200	-1.40054	6.22767e-06	Stable
Zdhhc14	chr17	5620201	5620500	-1.40054	6.22767e-06	Stable
Gpam	chr19	55001101	55001400	-1.40054	6.22767e-06	Stable
Nupl2	chr5	24215701	24216000	-0.813527	6.23281e-06	Stable
Cdh20	chr1	103589101	103589400	-1.16395	6.25563e-06	Stable
Vnn1	chr10	23878201	23878500	-1.16395	6.25563e-06	Stable
Cyp2j12	chr4	96156601	96156900	-1.16395	6.25563e-06	Stable
Atp6v1e1	chr6	120812401	120812700	-1.18205	6.25563e-06	Stable
Wdr17	chr8	54709201	54709500	-1.03193	6.26036e-06	Stable
4933406F09Rik	chr14	7480201	7480500	-2.53627	6.26678e-06	Down
Sox17	chr1	4567201	4567500	-0.916549	6.27876e-06	Stable
Ecel1	chr1	87140401	87140700	-0.955027	6.4179e-06	Stable
Mageb5	chrX	91845601	91845900	-1.04875	6.59178e-06	Stable
Tenm3	chr8	48985501	48985800	-1.59539	6.67474e-06	Stable
Large1	chr8	73250101	73250400	-1.59539	6.67474e-06	Stable
Pwp1	chr10	85772701	85773000	-0.916834	6.77445e-06	Stable
Mnd1-ps	chr14	9729601	9729900	-1.48375	6.83745e-06	Stable
4921504E06Rik	chr2	19509301	19509600	-1.51755	6.83745e-06	Stable
Acsl4	chrX	142522501	142522800	-1.06665	6.92041e-06	Stable
4933409G03Rik	chr2	68547601	68547900	-1.0062	7.05914e-06	Stable
Sfpq	chr4	127009801	127010100	-1.0062	7.05914e-06	Stable
Castor2	chr5	133954201	133954500	-1.01901	7.05914e-06	Stable
Sybu	chr15	44724301	44724600	-1.26665	7.19435e-06	Stable
Olfr1178	chr2	88368901	88369200	-1.26665	7.19435e-06	Stable
Ogfod2	chr5	124110301	124110600	-1.26665	7.19435e-06	Stable
Vmn1r3	chr4	3312901	3313200	-1.15974	7.19688e-06	Stable
Trim43c	chr9	88822201	88822500	-1.1427	7.19688e-06	Stable
Zfp536	chr7	37163401	37163700	-0.968835	7.35495e-06	Stable
Rnf112	chr11	61420201	61420500	-1.25221	7.35496e-06	Stable
Macc1	chr12	119591701	119592000	-1.25221	7.35496e-06	Stable
Mir6239	chr14	117863101	117863400	-1.25221	7.35496e-06	Stable
Xpo1	chr11	23224501	23224800	-1.19626	7.42369e-06	Stable
Dctn4	chr18	60533401	60533700	-1.17769	7.42369e-06	Stable
Mir669h	chr2	10554001	10554300	-1.19626	7.42369e-06	Stable
4930598F16Rik	chr1	95696401	95696700	-1.23889	7.44222e-06	Stable
Gm35496	chr15	19678801	19679100	-1.23889	7.44222e-06	Stable
Cnga2	chrX	72085501	72085800	-1.21848	7.44222e-06	Stable
Prl5a1	chr13	28131001	28131300	-1.02207	7.45383e-06	Stable
Hunk	chr16	90573301	90573600	-1.02207	7.45383e-06	Stable
Cdcp1	chr9	123197701	123198000	-1.02207	7.45383e-06	Stable
Cdh6	chr15	14480401	14480700	-1.20696	7.46272e-06	Stable
Gm20063	chr12	61369501	61369800	-1.07619	7.55223e-06	Stable
Vmn1r129	chr7	21412801	21413100	-1.07619	7.55223e-06	Stable
Ankrd55	chr13	112242601	112242900	-4.95141	7.68793e-06	Down
Col2a1	chr15	98022301	98022600	-4.95141	7.68793e-06	Down
Sgo2b	chr8	63639001	63639300	-4.06827	7.68793e-06	Down
Prdx4	chrX	155363701	155364000	-4.06827	7.68793e-06	Down
Gm20854	chrY	87708601	87708900	-4.95141	7.68793e-06	Down
Gm20857	chrY	26520301	26520600	-4.06827	7.68793e-06	Down
Vwc2	chr11	10760701	10761000	-1.37366	7.7656e-06	Stable
Gm10745	chr3	12222301	12222600	-1.37366	7.7656e-06	Stable
Gm16513	chr5	94726801	94727100	-1.34728	7.7656e-06	Stable
Ddx18	chr1	121781101	121781400	-0.982166	7.85401e-06	Stable
Rfxap	chr3	54849301	54849600	-0.938476	7.85973e-06	Stable
Krtap6-2	chr16	89443201	89443500	-1.0112	7.93878e-06	Stable
Epb41l3	chr17	69330601	69330900	-1.11889	8.11467e-06	Stable
Gm20806	chrY	81095401	81095700	-1.11889	8.11467e-06	Stable
Samd4	chr14	46989001	46989300	-1.32742	8.17221e-06	Stable
Mettl22	chr16	8461201	8461500	-1.30283	8.17221e-06	Stable
Tusc1	chr4	93004501	93004800	-1.30283	8.17221e-06	Stable
Pigf	chr17	87012901	87013200	-0.831506	8.25618e-06	Stable
0610009B22Rik	chr11	51669901	51670200	-1.02705	8.40515e-06	Stable
C230029F24Rik	chr1	48423601	48423900	-1.42419	8.44718e-06	Stable
4930425O10Rik	chr3	138684601	138684900	-1.42419	8.44718e-06	Stable
1110015O18Rik	chr3	4311001	4311300	-1.89468	8.45721e-06	Stable
1810014B01Rik	chr10	86680501	86680800	-1.30927	8.47836e-06	Stable
Gm13285	chr4	88792201	88792500	-1.30927	8.47836e-06	Stable
Usp51	chrX	152963101	152963400	-1.28588	8.47836e-06	Stable
4933402D24Rik	chr1	63835501	63835800	-2.35587	8.52605e-06	Down
Wdr20rt	chr12	65638501	65638800	-2.35587	8.52605e-06	Down
Gm11487	chr4	73185001	73185300	-2.2504	8.52605e-06	Down
Gm14461	chr2	78385501	78385800	-2.70777	8.54838e-06	Down
Adam29	chr8	55479901	55480200	-2.70777	8.54838e-06	Down
Plekhm3	chr1	64966801	64967100	-1.27031	8.68811e-06	Stable
B3galnt1	chr3	69622201	69622500	-1.27031	8.68811e-06	Stable
Plekhh1	chr12	79058701	79059000	-0.963838	8.74968e-06	Stable
Gzmk	chr13	113310301	113310600	-0.975408	8.74968e-06	Stable
Gm6498	chr14	48237301	48237600	-1.23496	8.80785e-06	Stable
Snx16	chr3	10967701	10968000	-1.25596	8.80785e-06	Stable
4933409K07Rik	chr4	42465601	42465900	-1.23496	8.80785e-06	Stable
Scgb1b20	chr7	33404701	33405000	-1.23496	8.80785e-06	Stable
Nmnat3	chr9	98166601	98166900	-1.25596	8.80785e-06	Stable
Bdh1	chr16	31380001	31380300	-1.19202	8.80982e-06	Stable
Serpinb9h	chr13	33438001	33438300	-1.22257	8.8455e-06	Stable
Mex3c	chr18	73262701	73263000	-1.22257	8.8455e-06	Stable
Slc24a3	chr2	145123201	145123500	-1.20272	8.8455e-06	Stable
Nipal3	chr4	135456001	135456300	-1.20272	8.8455e-06	Stable
Ctr9	chr7	111009601	111009900	-1.20272	8.8455e-06	Stable
Cfap47	chrX	79092901	79093200	-1.20272	8.8455e-06	Stable
Plcxd3	chr15	4285801	4286100	-1.86269	8.9357e-06	Stable
Ttn	chr2	76797901	76798200	2.60115	8.9357e-06	Up
Camk2b	chr11	6006601	6006900	-0.830255	9.01659e-06	Stable
Scnn1b	chr7	121855501	121855800	-1.37143	9.08293e-06	Stable
Frem3	chr8	80631301	80631600	-1.37143	9.08293e-06	Stable
Gm3383	chr14	5463001	5463300	-2.11884	9.1492e-06	Down
Abi3bp	chr16	56457001	56457300	-2.11884	9.1492e-06	Down
Dok5	chr2	171249601	171249900	-2.11884	9.1492e-06	Down
Rap1gds1	chr3	138978901	138979200	-2.11884	9.1492e-06	Down
Trmt10b	chr4	45291301	45291600	-2.11884	9.1492e-06	Down
Bnc1	chr7	81974401	81974700	3.30319	9.1492e-06	Up
Pros1	chr16	63312601	63312900	-1.94404	9.29427e-06	Stable
Spred1	chr2	117117901	117118200	-1.94404	9.29427e-06	Stable
Adcyap1	chr17	92295601	92295900	-1.0919	9.33878e-06	Stable
4930584F24Rik	chr5	26505601	26505900	-1.0919	9.33878e-06	Stable
Gpr139	chr7	119115901	119116200	-1.10764	9.33878e-06	Stable
Fam135b	chr15	70911001	70911300	-0.933523	9.34017e-06	Stable
Bank1	chr3	136173901	136174200	-0.977162	9.34611e-06	Stable
Tox3	chr8	90215701	90216000	-1.65199	9.40851e-06	Stable
AB124611	chr9	21519901	21520200	-1.69752	9.40851e-06	Stable
Tbc1d22a	chr15	86314201	86314500	-2.0366	9.48459e-06	Down
Slc35b4	chr6	34113001	34113300	-2.0366	9.48459e-06	Down
Tmem167	chr13	90443701	90444000	-1.32445	9.59616e-06	Stable
Gm15217	chr14	46211701	46212000	-1.3499	9.59616e-06	Stable
Steap1	chr5	6191101	6191400	-1.32445	9.59616e-06	Stable
Cops7a	chr6	124974301	124974600	-1.11412	9.65668e-06	Stable
Kat6b	chr14	21596101	21596400	-0.906863	9.71556e-06	Stable
Akr1c12	chr13	4338601	4338900	-1.05194	9.81459e-06	Stable
Gm10030	chr9	110975401	110975700	-1.05194	9.81459e-06	Stable
Ptchd1	chrX	155778901	155779200	-1.05194	9.81459e-06	Stable
Ascc2	chr11	4665301	4665600	-1.42285	9.81736e-06	Stable
4933402J15Rik	chr14	74065801	74066100	-1.4531	9.81736e-06	Stable
Mroh2b	chr15	4854001	4854300	-1.42285	9.81736e-06	Stable
St8sia6	chr2	13864501	13864800	-1.4531	9.81736e-06	Stable
Mctp1	chr13	76514401	76514700	-0.837362	9.84276e-06	Stable
Gng7	chr10	80976301	80976600	-0.856498	9.91522e-06	Stable
Gprin3	chr6	59693101	59693400	-0.865477	9.91522e-06	Stable
Insig2	chr1	121204201	121204500	-1.13807	9.93701e-06	Stable
Cetn2	chrX	72878701	72879000	-1.13807	9.93701e-06	Stable
Cntnap3	chr13	64878301	64878600	-0.979001	9.96461e-06	Stable
Col3a1	chr1	45205201	45205500	-1.03535	1.00095e-05	Stable
Obox5	chr7	15703501	15703800	-1.03535	1.00095e-05	Stable
Helq	chr5	100747201	100747500	-1.14607	1.01704e-05	Stable
Col4a4	chr1	82477501	82477800	-1.2893	1.02599e-05	Stable
Tle1	chr4	71508601	71508900	-1.0563	1.02703e-05	Stable
D16Ertd519e	chr16	70638301	70638600	-1.1732	1.03465e-05	Stable
Cd226	chr18	89370301	89370600	-1.1732	1.03465e-05	Stable
Olfr1095	chr2	86843101	86843400	-1.15463	1.03465e-05	Stable
S100a7l2	chr3	91098301	91098600	-1.15463	1.03465e-05	Stable
Mmp1b	chr9	7375201	7375500	-1.15463	1.03465e-05	Stable
4930553J12Rik	chr16	88796401	88796700	-1.18314	1.04547e-05	Stable
Rab12	chr17	66531001	66531300	-1.18314	1.04547e-05	Stable
1700123L14Rik	chr6	96454201	96454500	-1.18314	1.04547e-05	Stable
Lmntd1	chr6	145492801	145493100	-1.18314	1.04547e-05	Stable
Kif1a	chr1	93111301	93111600	-0.917132	1.05053e-05	Stable
Chd6	chr2	161368801	161369100	-1.02531	1.05721e-05	Stable
Shcbp1	chr8	4886101	4886400	-1.39702	1.06127e-05	Stable
Ccl21d	chr4	42125701	42126000	-2.95214	1.0613e-05	Down
Trpm2	chr10	77950801	77951100	-0.957446	1.0789e-05	Stable
Dip2c	chr13	9439501	9439800	-0.957446	1.0789e-05	Stable
Chodl	chr16	78889201	78889500	-0.946147	1.0789e-05	Stable
Dmac1	chr4	75309901	75310200	-0.957446	1.0789e-05	Stable
Hivep3	chr4	120111901	120112200	-0.946147	1.0789e-05	Stable
Dcdc2c	chr12	28089601	28089900	-3.33593	1.10723e-05	Down
Mmp16	chr4	17234401	17234700	-3.33593	1.10723e-05	Down
C1galt1	chr6	7929301	7929600	-3.33593	1.10723e-05	Down
Sly	chrY	55932901	55933200	-3.33593	1.10723e-05	Down
D5Ertd615e	chr5	45395401	45395700	-1.05696	1.11347e-05	Stable
Qrfprl	chr6	65390401	65390700	-1.04277	1.11347e-05	Stable
Aasdhppt	chr9	3946801	3947100	-0.917443	1.13475e-05	Stable
Tmprss15	chr16	79374601	79374900	-1.12587	1.14933e-05	Stable
Capn11	chr17	45645001	45645300	-1.12587	1.14933e-05	Stable
Bard1	chr1	71079301	71079600	-1.60128	1.14955e-05	Stable
Mir5618	chr9	7800601	7800900	-1.60128	1.14955e-05	Stable
Kcns3	chr12	11110201	11110500	-1.0468	1.16911e-05	Stable
Ccr9	chr9	123749401	123749700	-1.0468	1.16911e-05	Stable
Diaph3	chr14	86915101	86915400	-1.51902	1.17542e-05	Stable
Dock11	chrX	35861401	35861700	-1.48355	1.17542e-05	Stable
Mir155hg	chr16	84577201	84577500	-1.1333	1.18215e-05	Stable
Vmn2r98	chr17	18993901	18994200	-1.15075	1.18215e-05	Stable
Gm14393	chr2	174984301	174984600	-1.15075	1.18215e-05	Stable
Galntl6	chr8	59138401	59138700	-1.1333	1.18215e-05	Stable
Pkd2	chr5	104475901	104476200	-0.986151	1.18628e-05	Stable
Taf1b	chr12	24395401	24395700	-1.01178	1.19221e-05	Stable
Actr10	chr12	70924801	70925100	-1.15936	1.20916e-05	Stable
Pramel50	chr5	95721601	95721900	-1.25894	1.2112e-05	Stable
D930048N14Rik	chr11	51669601	51669900	-1.08138	1.22334e-05	Stable
Ywhab	chr2	163958401	163958700	-1.08138	1.22334e-05	Stable
Adh5	chr3	138435601	138435900	-1.08138	1.22334e-05	Stable
Vmn2r60	chr7	42170701	42171000	-1.08138	1.22334e-05	Stable
Fbxw20	chr9	109251601	109251900	-1.06614	1.22334e-05	Stable
Actr3	chr1	125317801	125318100	-1.16858	1.2291e-05	Stable
Pcdh15	chr10	73857001	73857300	-1.18765	1.2291e-05	Stable
Ppm1d	chr11	85291201	85291500	-1.16858	1.2291e-05	Stable
Frmd6	chr12	70667701	70668000	-1.18765	1.2291e-05	Stable
Cybb	chrX	9433801	9434100	-1.16858	1.2291e-05	Stable
Vmn2r121	chrX	125102701	125103000	-1.16858	1.2291e-05	Stable
Gm15127	chrX	148608001	148608300	-1.16858	1.2291e-05	Stable
Gm20757	chr10	92519401	92519700	-1.24434	1.23301e-05	Stable
4930441J16Rik	chr2	74370901	74371200	-1.24434	1.23301e-05	Stable
4930444P10Rik	chr1	16071601	16071900	-1.36417	1.23858e-05	Stable
Hmgcr	chr13	96708001	96708300	-1.39321	1.23858e-05	Stable
Zfp964	chr8	69643501	69643800	-1.36417	1.23858e-05	Stable
Gm14596	chrX	54232201	54232500	-0.972056	1.23882e-05	Stable
Mir6350	chr1	47227501	47227800	-1.19835	1.24063e-05	Stable
4930518P08Rik	chr13	50735101	50735400	-1.19835	1.24063e-05	Stable
Lama2	chr10	27818401	27818700	-1.2309	1.24239e-05	Stable
Speer3	chr5	13863601	13863900	-1.2309	1.24239e-05	Stable
Clec2g	chr6	128940901	128941200	-1.20989	1.24239e-05	Stable
Has2	chr15	56868901	56869200	-1.78004	1.24982e-05	Stable
Usp35	chr7	97276201	97276500	-1.72597	1.24982e-05	Stable
Dsc3	chr18	19282801	19283100	-1.0869	1.27529e-05	Stable
Gli3	chr13	15431701	15432000	-0.952359	1.2832e-05	Stable
Sdk1	chr5	141640201	141640500	-0.952359	1.2832e-05	Stable
Rasa1	chr13	85603501	85603800	-1.60447	1.2959e-05	Stable
Dmrt2	chr19	25785901	25786200	-2.46805	1.31274e-05	Down
Bod1	chr11	31597501	31597800	-1.45072	1.3194e-05	Stable
Car1	chr3	14718301	14718600	-1.45072	1.3194e-05	Stable
Ddx47	chr6	135004201	135004500	-1.45072	1.3194e-05	Stable
Parp1	chr1	180616201	180616500	-1.10922	1.32393e-05	Stable
Gm10280	chr8	113281501	113281800	-1.09277	1.32393e-05	Stable
Prkn	chr17	11104501	11104800	-1.01698	1.34073e-05	Stable
Mir7214	chr17	27289801	27290100	-1.01698	1.34073e-05	Stable
Arhgap26	chr18	39179101	39179400	-1.00371	1.34073e-05	Stable
Cacna2d1	chr5	16290601	16290900	-1.00371	1.34073e-05	Stable
Mgst3	chr1	167400901	167401200	-1.51981	1.34663e-05	Stable
Gm11217	chr4	64497901	64498200	-1.5571	1.34663e-05	Stable
Scgb2b21	chr7	33509401	33509700	-1.5571	1.34663e-05	Stable
Gm5916	chr9	36019501	36019800	-1.51981	1.34663e-05	Stable
Tsn	chr1	117473701	117474000	-0.912335	1.34793e-05	Stable
Xrn2	chr2	146997301	146997600	-1.84897	1.34846e-05	Stable
H2ab1	chrX	117215401	117215700	-1.79051	1.34846e-05	Stable
Ypel2	chr11	86891101	86891400	-1.11606	1.3681e-05	Stable
Setmar	chr6	108087301	108087600	-1.11606	1.3681e-05	Stable
Gm10487	chrX	28444201	28444500	-1.11606	1.3681e-05	Stable
Rgs18	chr1	145527901	145528200	-0.965305	1.3766e-05	Stable
Ube2u	chr4	100624201	100624500	-0.953546	1.3766e-05	Stable
Tnfrsf11b	chr15	54186301	54186600	-1.29592	1.38358e-05	Stable
6430553K19Rik	chr16	47981701	47982000	-1.29592	1.38358e-05	Stable
Cldn18	chr9	99736801	99737100	-1.32137	1.38358e-05	Stable
Klra2	chr6	130954801	130955100	-1.07123	1.39288e-05	Stable
Xkr6	chr14	63649201	63649500	-0.929672	1.42017e-05	Stable
C630028M04Rik	chr4	51894901	51895200	-1.02011	1.42028e-05	Stable
Cldn14	chr16	93995701	93996000	-1.27866	1.42933e-05	Stable
Mbtps2	chrX	157625101	157625400	-1.27866	1.42933e-05	Stable
5730522E02Rik	chr11	25611301	25611600	-1.39118	1.44366e-05	Stable
Rttn	chr18	89137201	89137500	-1.42144	1.44366e-05	Stable
Car13	chr3	14669701	14670000	-1.42144	1.44366e-05	Stable
Kcnj5	chr9	32354401	32354700	-1.61142	1.45331e-05	Stable
Ccnf	chr17	24256201	24256500	-2.18917	1.45556e-05	Down
Sptssb	chr3	69852901	69853200	-2.29464	1.45556e-05	Down
Akap7	chr10	25106101	25106400	-1.07634	1.45744e-05	Stable
Dtd1	chr2	144631801	144632100	-0.771994	1.4576e-05	Stable
Nlrp1c-ps	chr11	71382901	71383200	-1.26286	1.4584e-05	Stable
Cdh11	chr8	101966101	101966400	-1.26286	1.4584e-05	Stable
Ninj2	chr6	120134401	120134700	-1.21425	1.47218e-05	Stable
Akr1e1	chr13	4871101	4871400	-1.02342	1.50054e-05	Stable
Gm10488	chrX	28846801	28847100	-1.02342	1.50054e-05	Stable
Ankrd50	chr3	38627101	38627400	-1.89353	1.509e-05	Stable
Polr3gl	chr3	96594601	96594900	-1.89353	1.509e-05	Stable
Gm23284	chr8	123543001	123543300	-1.89353	1.509e-05	Stable
Ranbp3l	chr15	9015901	9016200	-0.873394	1.51413e-05	Stable
Zfp997	chr13	66013501	66013800	-1.08177	1.51913e-05	Stable
Mef2c	chr13	83136601	83136900	-1.08177	1.51913e-05	Stable
Fstl5	chr3	76556701	76557000	-1.09785	1.51913e-05	Stable
Gm14773	chrX	91126201	91126500	-1.08177	1.51913e-05	Stable
Mir5099	chr12	36665401	36665700	-1.44985	1.5251e-05	Stable
Gm30551	chr13	103718101	103718400	-1.48365	1.5251e-05	Stable
Plekhg1	chr10	3874201	3874500	-3.95339	1.53628e-05	Down
Pfkp	chr13	7305601	7305900	-3.95339	1.53628e-05	Down
Six3	chr17	85607101	85607400	-3.95339	1.53628e-05	Down
Ostf1	chr19	18290701	18291000	-3.95339	1.53628e-05	Down
Gm136	chr4	34764901	34765200	-3.95339	1.53628e-05	Down
Pramel21	chr4	143610001	143610300	-3.95339	1.53628e-05	Down
Sema3e	chr5	14192401	14192700	-3.95339	1.53628e-05	Down
Gatad2a	chr8	69982201	69982500	-3.95339	1.53628e-05	Down
Chrnb4	chr9	55043401	55043700	-3.95339	1.53628e-05	Down
Il13ra2	chrX	147421201	147421500	-3.95339	1.53628e-05	Down
Gm20826	chrY	5903701	5904000	-3.95339	1.53628e-05	Down
AY702103	chr17	50228401	50228700	3.25183	1.53892e-05	Up
Gm20939	chr17	94887001	94887300	-1.36669	1.54638e-05	Stable
Ythdf3	chr3	16795801	16796100	-1.36669	1.54638e-05	Stable
Camta1	chr4	151532101	151532400	-1.36669	1.54638e-05	Stable
Epc1	chr18	6410101	6410400	-0.923812	1.5686e-05	Stable
Bpnt2	chr4	5184901	5185200	-2.08878	1.5694e-05	Down
G6pd2	chr5	61313401	61313700	-2.08878	1.5694e-05	Down
Kif3c	chr12	3337501	3337800	-1.10419	1.57671e-05	Stable
Olfr1355	chr10	78867301	78867600	-1.04154	1.5807e-05	Stable
Iars	chr13	49905301	49905600	-0.901837	1.60133e-05	Stable
Hamp2	chr7	30934201	30934500	-1.71084	1.62006e-05	Stable
Gm16404	chrX	55535701	55536000	-1.71084	1.62006e-05	Stable
Rapgef6	chr11	54578401	54578700	-1.34456	1.62703e-05	Stable
Cylc2	chr4	50690401	50690700	-1.31817	1.62703e-05	Stable
5830416I19Rik	chr5	64017901	64018200	-1.34456	1.62703e-05	Stable
Tmem17	chr11	22578001	22578300	-1.11096	1.62873e-05	Stable
Adra1d	chr2	131647801	131648100	-1.1284	1.62873e-05	Stable
Naaladl2	chr3	25276201	25276500	-1.11096	1.62873e-05	Stable
Mir465	chrX	67143601	67143900	-1.11096	1.62873e-05	Stable
Phf8	chrX	151584901	151585200	-1.11096	1.62873e-05	Stable
A930017M01Rik	chr15	44867101	44867400	-1.0457	1.65978e-05	Stable
Olfr418	chr1	173260501	173260800	-1.1363	1.67359e-05	Stable
Mir6342	chr1	30046801	30047100	-1.41997	1.68028e-05	Stable
Hs3st5	chr10	35724901	35725200	-1.45155	1.68028e-05	Stable
Olfr730	chr14	50204101	50204400	-1.41997	1.68028e-05	Stable
Rims2	chr15	39338101	39338400	-1.41997	1.68028e-05	Stable
Ndst4	chr3	125214601	125214900	-1.45155	1.68028e-05	Stable
Mup17	chr4	61632301	61632600	-1.45155	1.68028e-05	Stable
Slc10a2	chr8	4963801	4964100	-1.45155	1.68028e-05	Stable
A530046M15Rik	chr13	15834601	15834900	-0.982968	1.68213e-05	Stable
Vmn1r73	chr7	11797201	11797500	-1.29944	1.68604e-05	Stable
Gm6377	chrX	109284301	109284600	-1.29944	1.68604e-05	Stable
4930455B14Rik	chr14	9045001	9045300	-1.0148	1.69228e-05	Stable
Tmem38b	chr4	53946901	53947200	-1.0148	1.69228e-05	Stable
Avpr1a	chr10	122369701	122370000	-1.14476	1.70953e-05	Stable
Gm20750	chr3	52917001	52917300	-1.14476	1.70953e-05	Stable
Frmd3	chr4	73996801	73997100	-1.14476	1.70953e-05	Stable
Pcdh11x	chrX	121057501	121057800	-1.16383	1.70953e-05	Stable
Esp34	chr17	38542201	38542500	-1.28233	1.72456e-05	Stable
Nsd1	chr13	55185301	55185600	-1.17372	1.73463e-05	Stable
Gm15328	chr18	16850401	16850700	-1.17372	1.73463e-05	Stable
Kap	chr6	133826401	133826700	-1.17372	1.73463e-05	Stable
Galnt12	chr4	47101501	47101800	-1.56287	1.74979e-05	Stable
Gm5907	chr8	13981501	13981800	-1.56287	1.74979e-05	Stable
Cfhr4	chr1	139725001	139725300	-0.907134	1.75923e-05	Stable
Ralyl	chr3	13794601	13794900	-0.907134	1.75923e-05	Stable
Sectm1b	chr11	121071001	121071300	-1.03232	1.78818e-05	Stable
Stk3	chr15	35117401	35117700	-1.03232	1.78818e-05	Stable
Sdc2	chr15	32870401	32870700	-0.998385	1.79123e-05	Stable
Gm33948	chr18	28965301	28965600	-0.998385	1.79123e-05	Stable
Scgb1b17	chr7	32854801	32855100	-0.998385	1.79123e-05	Stable
Dst	chr1	34347601	34347900	-1.03615	1.88388e-05	Stable
4930459C07Rik	chr10	96198301	96198600	-1.03615	1.88388e-05	Stable
Cacna2d3	chr14	29250001	29250300	-1.05107	1.88388e-05	Stable
Olfm4	chr14	81087901	81088200	-1.05107	1.88388e-05	Stable
Mir3106	chr8	16795201	16795500	-1.05107	1.88388e-05	Stable
Maf	chr8	115282201	115282500	-1.05107	1.88388e-05	Stable
4930558G05Rik	chrX	129151201	129151500	-1.00102	1.90303e-05	Stable
Rpl10l	chr12	65808001	65808300	-1.12337	1.93928e-05	Stable
Klhl25	chr7	75810601	75810900	-1.14125	1.93928e-05	Stable
Aadat	chr8	60319501	60319800	-1.12337	1.93928e-05	Stable
Slc17a5	chr9	78566701	78567000	-1.12337	1.93928e-05	Stable
Agrn	chr4	156146401	156146700	-0.949372	1.94951e-05	Stable
Actrt1	chrX	46360501	46360800	-0.961528	1.94951e-05	Stable
4930448K20Rik	chr4	10002901	10003200	-0.858904	1.95107e-05	Stable
Spdef	chr17	27715201	27715500	-2.4661	1.95723e-05	Down
Gm20877	chrY	16719901	16720200	-2.4661	1.95723e-05	Down
Hgd	chr16	37634401	37634700	7.57683	1.96376e-05	Up
Plcb4	chr2	135993601	135993900	7.57683	1.96376e-05	Up
Gm33619	chr10	21211501	21211800	-1.0556	1.9782e-05	Stable
Fgf9	chr14	58252201	58252500	-1.56501	1.98265e-05	Stable
Hrh1	chr6	114522601	114522900	-1.56501	1.98265e-05	Stable
4930558J18Rik	chr1	57308701	57309000	-0.990557	2.00358e-05	Stable
Gm30214	chr14	52869001	52869300	-0.990557	2.00358e-05	Stable
Kdelr2	chr5	143427601	143427900	-0.990557	2.00358e-05	Stable
Ppp1r12a	chr10	108096001	108096300	-1.52064	2.02322e-05	Stable
Henmt1	chr3	108938101	108938400	-1.52064	2.02322e-05	Stable
Tyrp1	chr4	80003701	80004000	-1.52064	2.02322e-05	Stable
Defb41	chr1	18518101	18518400	-1.15892	2.03291e-05	Stable
Rsph4a	chr10	33890701	33891000	-1.15892	2.03291e-05	Stable
1700024G13Rik	chr14	32398801	32399100	-1.15892	2.03291e-05	Stable
Eef1a2	chr2	181170001	181170300	-1.15892	2.03291e-05	Stable
Grid2	chr6	64161001	64161300	-1.1785	2.03291e-05	Stable
Clec4a3	chr6	122961001	122961300	-1.15892	2.03291e-05	Stable
Vmn1r63	chr7	5832001	5832300	-1.1785	2.03291e-05	Stable
Cep162	chr9	87492001	87492300	-1.15892	2.03291e-05	Stable
Acap3	chr4	155919901	155920200	-1.25068	2.0387e-05	Stable
Rtl4	chrX	144821701	144822000	-1.25068	2.0387e-05	Stable
Pramel22	chr4	143646301	143646600	-1.18919	2.06077e-05	Stable
Oca2	chr7	56336701	56337000	-1.18919	2.06077e-05	Stable
Plac8l1	chr18	42183601	42183900	-1.06041	2.06969e-05	Stable
Zfp398	chr6	47854501	47854800	-1.06041	2.06969e-05	Stable
Usp47	chr7	111994501	111994800	-1.0765	2.06969e-05	Stable
Olfr857	chr9	19724701	19725000	-1.06041	2.06969e-05	Stable
Immp2l	chr12	41272801	41273100	-1.22238	2.07271e-05	Stable
Cdh26	chr2	178448401	178448700	-1.20074	2.07271e-05	Stable
Mms22l	chr4	24478801	24479100	-1.20074	2.07271e-05	Stable
Btbd35f21	chrX	32709601	32709900	-1.22238	2.07271e-05	Stable
Atxn7l3b	chr10	113574301	113574600	-0.963027	2.08946e-05	Stable
Gm12295	chr11	65458501	65458800	-0.950556	2.08946e-05	Stable
Zfp960	chr17	16759801	16760100	-0.950556	2.08946e-05	Stable
Ly96	chr1	16745101	16745400	-1.35881	2.11513e-05	Stable
4930564C03Rik	chr17	45110701	45111000	-1.35881	2.11513e-05	Stable
Kdm4a	chr4	118189801	118190100	-1.35881	2.11513e-05	Stable
Olfr1323	chrX	50164501	50164800	-1.38906	2.11513e-05	Stable
Dpp10	chr1	123925501	123925800	-3.23684	2.11617e-05	Down
Tgfb3	chr12	86061301	86061600	-3.23684	2.11617e-05	Down
C1qtnf3	chr15	10917901	10918200	-3.23684	2.11617e-05	Down
Eif3h	chr15	51628801	51629100	-3.23684	2.11617e-05	Down
Lrrc6	chr15	66483601	66483900	-3.23684	2.11617e-05	Down
Olfr1211	chr2	88932601	88932900	-3.23684	2.11617e-05	Down
Gm7819	chr4	42557101	42557400	-3.23684	2.11617e-05	Down
Hpdl	chr4	116844901	116845200	-3.23684	2.11617e-05	Down
Tafa1	chr6	95982601	95982900	-3.23684	2.11617e-05	Down
Isl2	chr9	55636201	55636500	-3.23684	2.11617e-05	Down
H2af-ps2	chr13	51270601	51270900	-1.00646	2.13412e-05	Stable
Fsip2	chr2	82674601	82674900	-1.74331	2.14103e-05	Stable
1700007F19Rik	chr3	58271401	58271700	-1.74331	2.14103e-05	Stable
Mrpl46	chr7	78802501	78802800	-1.74331	2.14103e-05	Stable
Btbd35f13	chrX	33669301	33669600	-1.74331	2.14103e-05	Stable
Olfr816	chr10	129925501	129925800	-1.08219	2.15671e-05	Stable
Zp4-ps	chr13	11501101	11501400	-1.09902	2.15671e-05	Stable
Nans	chr4	46511101	46511400	-1.09902	2.15671e-05	Stable
Cfap97d2	chr8	13715101	13715400	-1.08219	2.15671e-05	Stable
Adamts13	chr2	26999701	27000000	-0.942837	2.1607e-05	Stable
Ggh	chr4	20409901	20410200	-0.942837	2.1607e-05	Stable
Olfr1440	chr19	12362101	12362400	-0.81567	2.21087e-05	Stable
Gm20756	chr6	26064901	26065200	-0.930311	2.21762e-05	Stable
Glis3	chr19	28209301	28209600	-1.08826	2.23733e-05	Stable
Dclk1	chr3	55585801	55586100	-1.10571	2.23733e-05	Stable
Prss12	chr3	123474601	123474900	-1.08826	2.23733e-05	Stable
Frem1	chr4	83066101	83066400	-1.08826	2.23733e-05	Stable
Oasl2	chr5	114890401	114890700	-1.10571	2.23733e-05	Stable
Psg-ps1	chr7	17538601	17538900	-1.10571	2.23733e-05	Stable
Tango6	chr8	106677001	106677300	-1.10571	2.23733e-05	Stable
Ell2	chr13	75680101	75680400	-1.33571	2.24512e-05	Stable
Ttc29	chr8	78142201	78142500	-1.33571	2.24512e-05	Stable
Ceacam14	chr7	17857201	17857500	-0.912772	2.26074e-05	Stable
Dnah7c	chr1	46695601	46695900	-2.40114	2.27037e-05	Down
Gpsm1	chr2	26335201	26335500	-2.27759	2.27037e-05	Down
Manba	chr3	135507601	135507900	-2.27759	2.27037e-05	Down
Epha5	chr5	84869401	84869700	-2.40114	2.27037e-05	Down
Zfp710	chr7	80017501	80017800	-2.40114	2.27037e-05	Down
Nectin1	chr9	43905301	43905600	-2.27759	2.27037e-05	Down
B230209E15Rik	chr7	61393801	61394100	-1.81389	2.30137e-05	Stable
Frmd4a	chr2	3970501	3970800	-0.886457	2.30856e-05	Stable
Cd180	chr13	102437401	102437700	-0.956099	2.32051e-05	Stable
5430437J10Rik	chr15	5379901	5380200	-1.52151	2.32053e-05	Stable
Olfr266	chr3	106923001	106923300	-1.52151	2.32053e-05	Stable
Medag	chr5	149359201	149359500	-1.56084	2.32053e-05	Stable
Olfr870	chr9	20189101	20189400	-1.52151	2.32053e-05	Stable
Phex	chrX	156586801	156587100	-1.52151	2.32053e-05	Stable
1700006F04Rik	chr14	119444701	119445000	-1.28847	2.3427e-05	Stable
Zfp943	chr17	22057501	22057800	-1.31485	2.3427e-05	Stable
Gm567	chr3	137282701	137283000	-1.28847	2.3427e-05	Stable
Pcdh19	chrX	132217501	132217800	-1.31485	2.3427e-05	Stable
Ercc4	chr16	13105201	13105500	-1.06586	2.35814e-05	Stable
Cntnap5c	chr17	57732301	57732600	-1.06586	2.35814e-05	Stable
Tcerg1l	chr7	137894701	137895000	-1.06586	2.35814e-05	Stable
Pira1	chr7	3770701	3771000	-1.02692	2.40388e-05	Stable
Spaca5	chrX	21072901	21073200	-1.01244	2.40388e-05	Stable
Nmur2	chr11	56232301	56232600	-1.27091	2.40929e-05	Stable
Cadps	chr14	12827101	12827400	-1.27091	2.40929e-05	Stable
4930481A15Rik	chr19	5406601	5406900	-1.27091	2.40929e-05	Stable
Pcmtd1	chr1	7608601	7608900	-1.25489	2.44717e-05	Stable
Dab2ip	chr2	35519401	35519700	-1.2315	2.44717e-05	Stable
Coa6	chr8	126414601	126414900	-1.2315	2.44717e-05	Stable
Mthfsl	chr9	88672201	88672500	-1.25489	2.44717e-05	Stable
Vmn1r193	chr13	22231201	22231500	-1.20539	2.44824e-05	Stable
Ofcc1	chr13	39678901	39679200	-1.18439	2.44824e-05	Stable
4930548G14Rik	chr15	46888801	46889100	-1.20539	2.44824e-05	Stable
BC048507	chr13	67914901	67915200	-1.07109	2.46709e-05	Stable
2900092C05Rik	chr7	12542701	12543000	-1.07109	2.46709e-05	Stable
Itgax	chr7	128125501	128125800	-1.07109	2.46709e-05	Stable
Klhdc4	chr8	121833301	121833600	-1.07109	2.46709e-05	Stable
Gm3264	chr14	4623901	4624200	-1.41843	2.46917e-05	Stable
Ccng2	chr5	93289501	93289800	-1.38685	2.46917e-05	Stable
Parp11	chr6	127518301	127518600	-1.41843	2.46917e-05	Stable
Cldn34c4	chrX	127940401	127940700	-1.41843	2.46917e-05	Stable
Sult3a2	chr10	33808801	33809100	-2.12523	2.47469e-05	Down
Fat2	chr11	55295701	55296000	-2.12523	2.47469e-05	Down
Caap1	chr4	93951301	93951600	-2.2307	2.47469e-05	Down
Vmn2r17	chr5	109410001	109410300	-2.12523	2.47469e-05	Down
Xdh	chr17	73863001	73863300	-0.890943	2.48209e-05	Stable
Rbm12b1	chr4	12137101	12137400	-0.957475	2.48798e-05	Stable
Eepd1	chr9	26103001	26103300	-0.957475	2.48798e-05	Stable
Dmrtb1	chr4	107667001	107667300	-0.886101	2.50706e-05	Stable
Ccdc71l	chr12	32536501	32536800	-1.61925	2.50716e-05	Stable
Pabpc6	chr17	9490501	9490800	-1.61925	2.50716e-05	Stable
Cnbd2	chr2	156361201	156361500	-1.61925	2.50716e-05	Stable
Gm833	chr4	153087601	153087900	-1.03062	2.54089e-05	Stable
Stxbp3-ps	chr19	9507301	9507600	-2.00718	2.54233e-05	Down
Card11	chr5	140865601	140865900	-2.00718	2.54233e-05	Down
Gm6578	chr6	12159301	12159600	-1.92994	2.54233e-05	Stable
Mical3	chr6	121157101	121157400	2.78321	2.54233e-05	Up
Luzp2	chr7	54945001	54945300	-2.00718	2.54233e-05	Down
Dipk2b	chrX	18722101	18722400	-1.09372	2.57043e-05	Stable
4930401O12Rik	chr13	31235401	31235700	-2.15211	2.57758e-05	Down
Slc10a4-ps	chr5	72584701	72585000	-1.44799	2.6216e-05	Stable
Nuf2	chr1	169546801	169547100	-1.36155	2.634e-05	Stable
Ulbp1	chr10	7476901	7477200	-1.36155	2.634e-05	Stable
Cdc42ep5	chr7	4193101	4193400	-1.36155	2.634e-05	Stable
Mir6343	chr1	76591801	76592100	-0.924821	2.63728e-05	Stable
D030045P18Rik	chr10	47328601	47328900	-0.924821	2.63728e-05	Stable
Klf12	chr14	100249801	100250100	-0.971957	2.66269e-05	Stable
Cggbp1	chr16	64966201	64966500	-1.11819	2.66579e-05	Stable
Osbpl10	chr9	115084501	115084800	-1.11819	2.66579e-05	Stable
Sh3rf1	chr8	61371001	61371300	-1.03456	2.67741e-05	Stable
Gpr143	chrX	152861701	152862000	-1.05012	2.67741e-05	Stable
Ccn5	chr2	163795801	163796100	-1.018	2.70318e-05	Stable
Rps6ka1	chr4	133918201	133918500	-0.86157	2.74455e-05	Stable
C330004P14Rik	chr10	15780601	15780900	-1.12595	2.75046e-05	Stable
Efna5	chr17	62737501	62737800	-1.12595	2.75046e-05	Stable
Slc35f1	chr10	52649401	52649700	-2.81805	2.77623e-05	Down
Gm5859	chr4	42238801	42239100	-2.63004	2.77623e-05	Down
Lmbr1	chr5	29373001	29373300	-2.63004	2.77623e-05	Down
Olfr152	chr2	87770101	87770400	-1.67385	2.79338e-05	Stable
Tbc1d2b	chr9	90302101	90302400	-1.67385	2.79338e-05	Stable
Gm3558	chr14	7593301	7593600	-1.15387	2.82142e-05	Stable
Negr1	chr3	156804301	156804600	-0.937318	2.843e-05	Stable
Gm10416	chr5	109725301	109725600	-0.937318	2.843e-05	Stable
A930015D03Rik	chr17	36007201	36007500	-0.98737	2.844e-05	Stable
Dnah6	chr6	73219501	73219800	-0.973847	2.844e-05	Stable
4930471G24Rik	chr13	47526901	47527200	-1.29226	2.84621e-05	Stable
A730046J19Rik	chrX	144116401	144116700	-1.29226	2.84621e-05	Stable
1700104L18Rik	chr12	54289501	54289800	-1.16369	2.87533e-05	Stable
Gm10248	chr14	22975801	22976100	-1.16369	2.87533e-05	Stable
Olfr320	chr11	58674601	58674900	-1.1743	2.90857e-05	Stable
Prkcb	chr7	122541301	122541600	-1.1743	2.90857e-05	Stable
Adk	chr14	21360601	21360900	-0.907336	2.94871e-05	Stable
Ghitm	chr14	37235701	37236000	-0.907336	2.94871e-05	Stable
4930479D17Rik	chr6	146689801	146690100	-0.977523	2.96301e-05	Stable
Uchl5	chr1	143871601	143871900	-1.56728	3.02082e-05	Stable
Mlh1	chr9	111241501	111241800	2.05224	3.02082e-05	Up
Ssty1	chrY	14183401	14183700	-1.56728	3.02082e-05	Stable
Spata6	chr4	111838501	111838800	-1.0402	3.02973e-05	Stable
Pten	chr19	32878501	32878800	-0.989758	3.03104e-05	Stable
Gm20917	chrY	23365201	23365500	-4.83654	3.07011e-05	Down
Gpr180	chr14	118145101	118145400	-0.808964	3.08134e-05	Stable
Gm16835	chr14	119081101	119081400	-0.789655	3.16084e-05	Stable
Gm11780	chr4	4652401	4652700	-0.979542	3.17219e-05	Stable
Zfp42	chr8	43319401	43319700	-0.760166	3.1887e-05	Stable
Zfp985	chr4	147544801	147545100	-1.0445	3.19284e-05	Stable
Mrgprx2	chr7	48492001	48492300	-1.0445	3.19284e-05	Stable
Erbin	chr13	103930201	103930500	-0.992284	3.22266e-05	Stable
Coro2b	chr9	62439601	62439900	-0.725083	3.24513e-05	Stable
Nrcam	chr12	44781001	44781300	-0.870171	3.25031e-05	Stable
Arhgef28	chr13	98082901	98083200	-0.880649	3.25031e-05	Stable
Il7	chr3	7778101	7778400	-0.870171	3.25031e-05	Stable
Vmn1r160	chr7	22912801	22913100	-0.870171	3.25031e-05	Stable
Cdh9	chr15	15789001	15789300	-1.1396	3.27627e-05	Stable
Ube2v2	chr16	15502801	15503100	-1.1396	3.27627e-05	Stable
Rpl24	chr16	55955101	55955400	-1.1396	3.27627e-05	Stable
Myo3b	chr2	70269001	70269300	-1.12054	3.27627e-05	Stable
Zfp850	chr7	28026601	28026900	-1.1396	3.27627e-05	Stable
Snrpn	chr7	60769801	60770100	-1.1396	3.27627e-05	Stable
Naf1	chr8	66954001	66954300	-1.12054	3.27627e-05	Stable
4930430F08Rik	chr10	100579201	100579500	-0.951802	3.2893e-05	Stable
Foxg1	chr12	48533401	48533700	-0.951802	3.2893e-05	Stable
Nlrp5	chr7	23427301	23427600	-0.951802	3.2893e-05	Stable
Cibar2	chr8	120199201	120199500	-0.951802	3.2893e-05	Stable
Gm5169	chrX	25347601	25347900	-0.951802	3.2893e-05	Stable
Zfp74	chr7	29926801	29927100	-1.41338	3.35003e-05	Stable
Tslrn1	chrX	62890501	62890800	-1.41338	3.35003e-05	Stable
4931408C20Rik	chr1	26354101	26354400	-1.06554	3.35297e-05	Stable
Hjv	chr3	96489301	96489600	-1.06554	3.35297e-05	Stable
Kbtbd8	chr6	95042701	95043000	-1.06554	3.35297e-05	Stable
Btbd35f14	chrX	33808801	33809100	-1.04909	3.35297e-05	Stable
Gm4301	chr10	100231501	100231800	-1.16878	3.35867e-05	Stable
Gm13375	chr2	21075001	21075300	-1.14865	3.35867e-05	Stable
Gm13289	chr4	88774501	88774800	-1.16878	3.35867e-05	Stable
Abcb1a	chr5	8653201	8653500	-1.14865	3.35867e-05	Stable
Lrrn1	chr6	107587501	107587800	-1.14865	3.35867e-05	Stable
Gm5891	chr7	23121001	23121300	-1.14865	3.35867e-05	Stable
4930401C15Rik	chr10	25896001	25896300	-0.981673	3.3893e-05	Stable
Etv1	chr12	38981401	38981700	-0.995455	3.3893e-05	Stable
Vmn1r220	chr13	23176501	23176800	-0.995455	3.3893e-05	Stable
Morc1	chr16	48540601	48540900	-0.981673	3.3893e-05	Stable
Vmn1r243	chr7	20314201	20314500	-1.17943	3.41986e-05	Stable
Filip1	chr9	79899901	79900200	-1.15842	3.41986e-05	Stable
Tpbpa	chr13	60950401	60950700	-1.61522	3.42495e-05	Stable
Cadm2	chr16	67635001	67635300	-1.56968	3.42495e-05	Stable
Cd109	chr9	78825301	78825600	-1.61522	3.42495e-05	Stable
4930583P06Rik	chr2	124352701	124353000	-1.26681	3.43062e-05	Stable
Slc7a14	chr3	31470601	31470900	-1.26681	3.43062e-05	Stable
Gm5071	chrX	91900801	91901100	-1.26681	3.43062e-05	Stable
Vwc2l	chr1	70770301	70770600	-2.54146	3.43905e-05	Down
Lta4h	chr10	93468301	93468600	-2.54146	3.43905e-05	Down
Gm19990	chr12	56273101	56273400	-2.54146	3.43905e-05	Down
Slitrk1	chr14	109037401	109037700	-2.39235	3.43905e-05	Down
Clca4b	chr3	144938701	144939000	-2.39235	3.43905e-05	Down
Ano2	chr6	125988301	125988600	-2.39235	3.43905e-05	Down
Adamtsl3	chr7	82469401	82469700	-2.39235	3.43905e-05	Down
Defa34	chr8	21672301	21672600	-2.39235	3.43905e-05	Down
Vstm2a	chr11	15883801	15884100	-1.19097	3.4554e-05	Stable
Fibin	chr2	110346001	110346300	-1.19097	3.4554e-05	Stable
Ccdc158	chr5	92614501	92614800	-1.21327	3.4554e-05	Stable
Pira6	chr7	4281001	4281300	-1.20352	3.46057e-05	Stable
Nwd2	chr5	63413101	63413400	-1.48311	3.48732e-05	Stable
BC035044	chr6	128906401	128906700	-1.52244	3.48732e-05	Stable
9430038I01Rik	chr7	137419801	137420100	-1.52244	3.48732e-05	Stable
Fign	chr2	63838201	63838500	-0.852712	3.51744e-05	Stable
Pramel47	chr5	95371501	95371800	-0.843074	3.51744e-05	Stable
Aldh1a1	chr19	20460001	20460300	-0.846151	3.53833e-05	Stable
Msl3l2	chr10	55632301	55632600	-1.35296	3.61449e-05	Stable
Sox11	chr12	27690601	27690900	-2.86502	3.62271e-05	Down
A830019L24Rik	chr3	143310601	143310900	-2.86502	3.62271e-05	Down
Rasgef1b	chr5	99385801	99386100	7.53523	3.62271e-05	Up
Zfp956	chr6	47974501	47974800	-3.11948	3.62271e-05	Down
Foxp1	chr6	98913301	98913600	-2.86502	3.62271e-05	Down
Rap1gap2	chr11	74540401	74540700	-0.944895	3.64307e-05	Stable
Gm3411	chr14	6299401	6299700	-1.82699	3.66921e-05	Stable
Pcdh9	chr14	92205901	92206200	-1.76338	3.66921e-05	Stable
Rell1	chr5	63927601	63927900	-1.82699	3.66921e-05	Stable
Tafa4	chr6	97010101	97010400	-1.82699	3.66921e-05	Stable
Agbl1	chr7	77214601	77214900	-1.76338	3.66921e-05	Stable
Plod2	chr9	92643601	92643900	-1.76338	3.66921e-05	Stable
Mansc4	chr6	147079201	147079500	-0.91325	3.79546e-05	Stable
Gm30731	chr4	23083801	23084100	-1.05483	3.80827e-05	Stable
Gfm1	chr3	67420501	67420800	-1.32917	3.81962e-05	Stable
Rwdd3	chr3	121047301	121047600	-1.32917	3.81962e-05	Stable
Thbd	chr2	148410901	148411200	-0.87963	3.83682e-05	Stable
Serpinb6e	chr13	33868801	33869100	-1.0157	3.84275e-05	Stable
Ddhd1	chr14	45864601	45864900	-1.0157	3.84275e-05	Stable
4930515G16Rik	chr6	68289901	68290200	-1.00093	3.84275e-05	Stable
Tmem163	chr1	127565101	127565400	-0.885729	3.85713e-05	Stable
Hgf	chr5	16674301	16674600	-0.875096	3.85713e-05	Stable
Mctp2	chr7	72123301	72123600	-0.855115	3.85818e-05	Stable
Rassf9	chr10	102668401	102668700	-1.66786	3.86337e-05	Stable
Sorcs1	chr19	50310601	50310900	-1.66786	3.86337e-05	Stable
Dpysl5	chr5	30759301	30759600	-1.66786	3.86337e-05	Stable
3632454L22Rik	chrX	135046201	135046500	-1.66786	3.86337e-05	Stable
Gramd1c	chr16	44046001	44046300	-1.44699	3.89189e-05	Stable
Gm27217	chr17	52487101	52487400	-1.44699	3.89189e-05	Stable
Nkain2	chr10	32059501	32059800	-2.20743	3.91012e-05	Down
4932435O22Rik	chr11	114348901	114349200	-2.20743	3.91012e-05	Down
4930521O11Rik	chr14	7395301	7395600	-2.20743	3.91012e-05	Down
Olfr725	chr14	50008501	50008800	-2.20743	3.91012e-05	Down
1700022A22Rik	chr15	46194901	46195200	-2.20743	3.91012e-05	Down
Ubash3a	chr17	31250101	31250400	-2.33097	3.91012e-05	Down
Tmem164	chrX	142555801	142556100	-2.33097	3.91012e-05	Down
H2al1k	chrX	9345601	9345900	-2.20743	3.91012e-05	Down
Gm21379	chrY	12436501	12436800	-2.20743	3.91012e-05	Down
Mir7094-2	chr12	114635101	114635400	-1.84119	3.92625e-05	Stable
Gm20740	chr15	63128401	63128700	-1.84119	3.92625e-05	Stable
Mup15	chr4	61477501	61477800	-1.91095	3.92625e-05	Stable
Atl2	chr17	79878601	79878900	-1.30779	3.96701e-05	Stable
Slc4a10	chr2	62200201	62200500	-1.28041	3.96701e-05	Stable
4632415L05Rik	chr3	19921201	19921500	-1.28041	3.96701e-05	Stable
Ppargc1a	chr5	51239101	51239400	-1.28041	3.96701e-05	Stable
Vsig1	chrX	140896201	140896500	-1.28041	3.96701e-05	Stable
Tmem94	chr11	115761301	115761600	-1.07668	3.99938e-05	Stable
Abca13	chr11	9450301	9450600	-1.05984	3.99938e-05	Stable
Zfp366	chr13	99137401	99137700	-1.07668	3.99938e-05	Stable
Nrros	chr16	32148301	32148600	-1.07668	3.99938e-05	Stable
Kcnip4	chr5	49701601	49701900	-1.07668	3.99938e-05	Stable
Gm5617	chr9	48522901	48523200	-1.05984	3.99938e-05	Stable
4933402C06Rik	chr7	40109401	40109700	-1.52341	4.00474e-05	Stable
Mir215	chr1	185320201	185320500	7.3557	4.03632e-05	Up
A830082K12Rik	chr13	78384601	78384900	7.3557	4.03632e-05	Up
Pou5f1-rs6	chr14	17085301	17085600	-3.63085	4.03632e-05	Down
Adamts20	chr15	94206301	94206600	7.30709	4.03632e-05	Up
Prickle1	chr15	93711601	93711900	7.3557	4.03632e-05	Up
Ppp6r3	chr19	3510001	3510300	-3.63085	4.03632e-05	Down
Kcnt1	chr2	25873201	25873500	-3.63085	4.03632e-05	Down
Rasgrp1	chr2	117375901	117376200	-3.63085	4.03632e-05	Down
Stk39	chr2	68171101	68171400	7.30709	4.03632e-05	Up
Adamtsl2	chr2	27104701	27105000	7.3557	4.03632e-05	Up
Septin14	chr5	129701101	129701400	-3.63085	4.03632e-05	Down
Agap3	chr5	24500401	24500700	7.3557	4.03632e-05	Up
6820426E19Rik	chr6	117554701	117555000	7.30709	4.03632e-05	Up
Muc6	chr7	141644401	141644700	7.3557	4.03632e-05	Up
Mir3108	chr8	108827701	108828000	7.30709	4.03632e-05	Up
Gldnos	chr9	54332701	54333000	7.3557	4.03632e-05	Up
Ebag9	chr15	44658901	44659200	-1.26256	4.06031e-05	Stable
Mgat4c	chr10	101567101	101567400	-1.19594	4.06773e-05	Stable
Zfp804b	chr5	6483901	6484200	-1.19594	4.06773e-05	Stable
A1bg	chr15	61026601	61026900	-1.22215	4.10441e-05	Stable
4933438B17Rik	chr5	126595501	126595800	-1.24632	4.10441e-05	Stable
Mir6238	chr7	53885401	53885700	-1.22215	4.10441e-05	Stable
Atxn1l	chr8	109739401	109739700	-1.22215	4.10441e-05	Stable
Jcad	chr18	4700401	4700700	-1.20848	4.10493e-05	Stable
Vps50	chr6	3657001	3657300	-1.20848	4.10493e-05	Stable
Gkn3	chr6	87408001	87408300	-0.913507	4.10727e-05	Stable
Dync2h1	chr9	6702301	6702600	-0.913507	4.10727e-05	Stable
Nhs	chrX	162179101	162179400	-1.08265	4.18337e-05	Stable
Scn7a	chr2	66845101	66845400	-0.88534	4.19449e-05	Stable
Usp42	chr5	143688901	143689200	-0.96045	4.20461e-05	Stable
Serpine2	chr1	79943701	79944000	-1.41514	4.22655e-05	Stable
Olfr1463	chr19	13268701	13269000	-1.9736	4.26894e-05	Stable
1700010I02Rik	chr3	7835701	7836000	-1.9736	4.26894e-05	Stable
Ralgps2	chr1	156786901	156787200	-2.09089	4.29809e-05	Down
Gm973	chr1	59606701	59607000	3.14327	4.29809e-05	Up
Nrxn1	chr17	89940901	89941200	-2.09089	4.29809e-05	Down
Adam18	chr8	24640501	24640800	-2.09089	4.29809e-05	Down
Got2	chr8	96083101	96083400	3.17119	4.29809e-05	Up
Creb1	chr1	64384501	64384800	-1.02283	4.31031e-05	Stable
Mageb16	chrX	79688401	79688700	-1.02283	4.31031e-05	Stable
Hs6st3	chr14	119129401	119129700	-1.62815	4.33203e-05	Stable
Bcas1	chr2	170320801	170321100	-1.62815	4.33203e-05	Stable
Sesn1	chr10	41840701	41841000	-1.10738	4.35636e-05	Stable
Ift57	chr16	49488901	49489200	-1.10738	4.35636e-05	Stable
4930467K11Rik	chr10	57138001	57138300	-0.925933	4.43928e-05	Stable
Sprr2a1	chr3	92185501	92185800	-0.925933	4.43928e-05	Stable
Zscan4f	chr7	11289001	11289300	-0.913777	4.43928e-05	Stable
1700018B08Rik	chr8	121405501	121405800	-0.925933	4.43928e-05	Stable
Mcph1	chr8	18579601	18579900	-0.913777	4.43928e-05	Stable
Gm16223	chr5	42285601	42285900	-1.35595	4.48874e-05	Stable
Pebp1	chr5	117302101	117302400	-1.35595	4.48874e-05	Stable
Prpmp5	chr6	132271801	132272100	-1.35595	4.48874e-05	Stable
Ncam2	chr16	82242601	82242900	-0.975843	4.50474e-05	Stable
Slc22a27	chr19	7913701	7914000	-0.975843	4.50474e-05	Stable
Otol1	chr3	70744801	70745100	-0.837616	4.50937e-05	Stable
Rad18	chr6	112711501	112711800	-0.837616	4.50937e-05	Stable
Mir8099-1	chr12	94273501	94273800	-1.48323	4.51208e-05	Stable
Vmn1r219	chr13	23172601	23172900	-1.48323	4.51208e-05	Stable
Gm6961	chr15	95728801	95729100	-1.11497	4.51384e-05	Stable
Rlf	chr4	121172701	121173000	-0.884934	4.55739e-05	Stable
Vmn2r35	chr7	7801501	7801800	-0.859768	4.57482e-05	Stable
Snorc	chr1	87460201	87460500	-1.00988	4.58309e-05	Stable
Ndufs5-ps	chr16	42985201	42985500	-1.12315	4.65065e-05	Stable
Zfp946	chr17	22488601	22488900	-1.14327	4.65065e-05	Stable
4930452A19Rik	chr17	9787201	9787500	-1.12315	4.65065e-05	Stable
Olfr1055	chr2	86346301	86346600	-1.12315	4.65065e-05	Stable
Nek1	chr8	60999001	60999300	-1.14327	4.65065e-05	Stable
Sf3b6	chr12	4801501	4801800	-0.966267	4.66557e-05	Stable
Lsamp	chr16	41490901	41491200	-0.966267	4.66557e-05	Stable
Gm17745	chr10	93378301	93378600	-1.30404	4.67986e-05	Stable
2810032G03Rik	chr12	5834401	5834700	-1.33251	4.67986e-05	Stable
Serpine3	chr14	62646901	62647200	-1.30404	4.67986e-05	Stable
Tm4sf1	chr3	57061501	57061800	-1.30404	4.67986e-05	Stable
AF067061	chr13	120224701	120225000	-0.926532	4.79177e-05	Stable
Gm4146	chr18	47775001	47775300	-1.28452	4.80407e-05	Stable
Syt9	chr7	107471701	107472000	-1.28452	4.80407e-05	Stable
Gm14725	chrX	70748401	70748700	-1.28452	4.80407e-05	Stable
4930404A05Rik	chr16	53348101	53348400	-0.977955	4.81637e-05	Stable
Olfr497	chr7	108429301	108429600	-0.977955	4.81637e-05	Stable
Clvs2	chr10	33578101	33578400	-1.16352	4.83854e-05	Stable
Tmem121	chr12	113200501	113200800	-1.16352	4.83854e-05	Stable
4930433B08Rik	chr3	18556501	18556800	-1.16352	4.83854e-05	Stable
Arhgef38	chr3	133125001	133125300	-1.16352	4.83854e-05	Stable
Olfr596	chr7	103295101	103295400	-1.16352	4.83854e-05	Stable
4930503E24Rik	chr10	124605901	124606200	-1.0132	4.86222e-05	Stable
Slc38a6	chr12	73315201	73315500	-1.0132	4.86222e-05	Stable
Olfr459	chr6	41807101	41807400	-1.0132	4.86222e-05	Stable
Gm1141	chrX	71883601	71883900	-1.02877	4.86222e-05	Stable
AA387883	chr19	52931701	52932000	-0.895986	4.94701e-05	Stable
Mir6378	chr3	34853101	34853400	-0.895986	4.94701e-05	Stable
Kif24	chr4	41455801	41456100	-0.895986	4.94701e-05	Stable
Ifi214	chr1	173499001	173499300	-2.7359	4.97586e-05	Down
Grik2	chr10	47682301	47682600	-2.7359	4.97586e-05	Down
Wnt8b	chr19	44478901	44479200	-2.7359	4.97586e-05	Down
Lrig2	chr3	104492701	104493000	-2.54789	4.97586e-05	Down
NA	chr5	119476501	119476800	-2.54789	4.97586e-05	Down
Mir7232	chr6	81211201	81211500	-2.54789	4.97586e-05	Down
Gm21119	chr8	20521801	20522100	-2.54789	4.97586e-05	Down
Fat3	chr9	17389501	17389800	-2.7359	4.97586e-05	Down
Gm5941	chrX	92356501	92356800	-2.54789	4.97586e-05	Down
Wif1	chr10	121136401	121136700	-0.968022	5.00999e-05	Stable
Gm32455	chr14	83866201	83866500	-0.968022	5.00999e-05	Stable
4930545E07Rik	chr18	17938501	17938800	-0.954499	5.00999e-05	Stable
Fras1	chr5	96490201	96490500	-0.954499	5.00999e-05	Stable
Cdk15	chr1	59349601	59349900	-1.03282	5.14282e-05	Stable
Gm21943	chrY	58257901	58258200	-1.03282	5.14282e-05	Stable
Phf21a	chr2	92093701	92094000	-1.57223	5.22391e-05	Stable
6330403K07Rik	chr11	71044201	71044500	-0.81454	5.2638e-05	Stable
Mir5130	chr14	102815701	102816000	-0.823989	5.2638e-05	Stable
Vmn1r238	chr18	3004501	3004800	-0.823989	5.2638e-05	Stable
E130119H09Rik	chr13	53950801	53951100	-0.92006	5.28221e-05	Stable
Spag16	chr1	70238701	70239000	-1.75296	5.32639e-05	Stable
Il1rl2	chr1	40307401	40307700	-0.89582	5.36441e-05	Stable
Psd3	chr8	67793101	67793400	-0.89582	5.36441e-05	Stable
Tcerg1	chr18	42476701	42477000	-0.969876	5.36966e-05	Stable
Snord116l1	chr7	59691601	59691900	-0.983926	5.36966e-05	Stable
Rab39	chr9	53734801	53735100	-0.969876	5.36966e-05	Stable
Diras2	chr13	52387801	52388100	-1.1288	5.3819e-05	Stable
Ank	chr15	27389701	27390000	-1.10923	5.3819e-05	Stable
L3mbtl4	chr17	68296801	68297100	-0.844932	5.39211e-05	Stable
Manea	chr4	26299501	26299800	-0.834821	5.39211e-05	Stable
Hs6st1	chr1	35788501	35788800	-1.05398	5.4214e-05	Stable
Tmem232	chr17	65160601	65160900	-1.03715	5.4214e-05	Stable
Ppm1b	chr17	84887401	84887700	-1.03715	5.4214e-05	Stable
Gm13710	chr2	84565201	84565500	-1.03715	5.4214e-05	Stable
Ext2	chr2	93830701	93831000	-1.03715	5.4214e-05	Stable
Sgip1	chr4	102882301	102882600	-1.05398	5.4214e-05	Stable
Mir344i	chr7	62135701	62136000	-0.868674	5.43303e-05	Stable
Hsfy2	chr1	56772601	56772900	-1.13772	5.54209e-05	Stable
Mdfic	chr6	15552601	15552900	-0.941101	5.55796e-05	Stable
Cyb5r3	chr15	83198101	83198400	-1.16901	5.66931e-05	Stable
Zfp414	chr17	33624001	33624300	-1.14737	5.66931e-05	Stable
Fzd8	chr18	8775001	8775300	-1.16901	5.66931e-05	Stable
St7	chr6	17773801	17774100	-1.14737	5.66931e-05	Stable
Smok2b	chr17	13243501	13243800	-0.820092	5.67585e-05	Stable
Ccdc121	chr1	181492801	181493100	-1.24874	5.68206e-05	Stable
Stk36	chr1	74606401	74606700	-1.05921	5.69374e-05	Stable
4930579H20Rik	chr10	27360001	27360300	-1.05921	5.69374e-05	Stable
Trak1	chr9	121413001	121413300	-1.05921	5.69374e-05	Stable
D630023F18Rik	chr1	65127301	65127600	-0.933202	5.70422e-05	Stable
H2-Q4	chr17	35373901	35374200	-1.40958	5.75387e-05	Stable
Fbn2	chr18	58371301	58371600	-1.40958	5.75387e-05	Stable
Oas1d	chr5	120956101	120956400	-1.40958	5.75387e-05	Stable
Kcnk16	chr14	20280301	20280600	-1.1805	5.75562e-05	Stable
Gm32200	chr1	191456701	191457000	-1.25813	5.77092e-05	Stable
Adgra3	chr5	49754701	49755000	-1.23222	5.77092e-05	Stable
Dlg2	chr7	92231701	92232000	-1.23222	5.77092e-05	Stable
Azi2	chr9	118011001	118011300	-1.23222	5.77092e-05	Stable
Slc25a37	chr14	69282601	69282900	-1.21722	5.79246e-05	Stable
Clspn	chr4	126589201	126589500	-1.19304	5.79246e-05	Stable
Pdgfd	chr9	5934901	5935200	-1.21722	5.79246e-05	Stable
Satl1	chrX	112426801	112427100	-1.21722	5.79246e-05	Stable
Wiz	chr17	32369701	32370000	-0.9078	5.81053e-05	Stable
Sphkap	chr1	83234701	83235000	-0.867873	5.91389e-05	Stable
Lilrb4a	chr10	51256501	51256800	-1.57495	5.9268e-05	Stable
Akr1c6	chr13	4461301	4461600	-1.57495	5.9268e-05	Stable
Gpr141	chr13	19954801	19955100	-1.57495	5.9268e-05	Stable
Bbox1	chr2	110293201	110293500	-1.57495	5.9268e-05	Stable
Ufl1	chr4	25472101	25472400	-1.62355	5.9268e-05	Stable
Zfp277	chr12	40402201	40402500	-1.06482	5.95478e-05	Stable
Polr1a	chr6	71960101	71960400	-1.06482	5.95478e-05	Stable
Tet1	chr10	62903401	62903700	-2.46373	6.0176e-05	Down
Krt28	chr11	99371101	99371400	3.74903	6.0176e-05	Up
Nrxn3	chr12	89450101	89450400	-2.46373	6.0176e-05	Down
Sos2	chr12	69595201	69595500	-2.31462	6.0176e-05	Down
Gm20554	chr13	72391801	72392100	-2.46373	6.0176e-05	Down
Cks2	chr13	51636001	51636300	-2.31462	6.0176e-05	Down
Fgf7	chr2	125986801	125987100	-2.31462	6.0176e-05	Down
Banf2	chr2	144057301	144057600	-2.31462	6.0176e-05	Down
Slco4a1	chr2	180462001	180462300	3.74903	6.0176e-05	Up
Sh3bp2	chr5	34525201	34525500	-2.46373	6.0176e-05	Down
Ints1	chr5	139771501	139771800	3.74903	6.0176e-05	Up
Tril	chr6	53746501	53746800	-2.31462	6.0176e-05	Down
Npy	chr6	49665601	49665900	3.74903	6.0176e-05	Up
Vmn2r71	chr7	85599001	85599300	-2.46373	6.0176e-05	Down
Shank2	chr7	144410401	144410700	3.74903	6.0176e-05	Up
Ntm	chr9	29740501	29740800	-2.46373	6.0176e-05	Down
4933403O08Rik	chrX	111929101	111929400	3.74903	6.0176e-05	Up
Gm13276	chr4	88786501	88786800	-1.52444	6.01999e-05	Stable
Gabrb3	chr7	57727801	57728100	-1.52444	6.01999e-05	Stable
Mir6341	chr1	12040501	12040800	-0.988842	6.12862e-05	Stable
Gm7579	chr7	142219201	142219500	-0.988842	6.12862e-05	Stable
Slco6d1	chr1	98389201	98389500	-4.71172	6.13562e-05	Down
Acadl	chr1	66884701	66885000	-3.82858	6.13562e-05	Down
Cdh7	chr1	109615501	109615800	-3.82858	6.13562e-05	Down
Gm12130	chr11	38169601	38169900	-4.71172	6.13562e-05	Down
Iqgap2	chr13	95674501	95674800	-4.71172	6.13562e-05	Down
Ly86	chr13	37500001	37500300	-3.82858	6.13562e-05	Down
Cetn3	chr13	82168501	82168800	-3.82858	6.13562e-05	Down
Gm32461	chr16	86571301	86571600	-3.82858	6.13562e-05	Down
Trem1	chr17	48223501	48223800	-3.82858	6.13562e-05	Down
Celf2	chr2	8321701	8322000	-3.82858	6.13562e-05	Down
Gm13315	chr2	14727901	14728200	-3.82858	6.13562e-05	Down
Pkia	chr3	7196701	7197000	-7.52053	6.13562e-05	Down
Ect2	chr3	27050701	27051000	-4.71172	6.13562e-05	Down
Pglyrp3	chr3	91859101	91859400	-4.71172	6.13562e-05	Down
Pcdh18	chr3	49268401	49268700	-3.82858	6.13562e-05	Down
4930529C04Rik	chr3	90968401	90968700	-3.82858	6.13562e-05	Down
Rab2a	chr4	8445001	8445300	-3.82858	6.13562e-05	Down
Gm5861	chr5	11242801	11243100	-3.82858	6.13562e-05	Down
1700015G11Rik	chr7	52722901	52723200	-3.82858	6.13562e-05	Down
Unc5d	chr8	29507401	29507700	-3.82858	6.13562e-05	Down
Aga	chr8	53087101	53087400	-3.82858	6.13562e-05	Down
Nt5e	chr9	88312201	88312500	-4.71172	6.13562e-05	Down
1700034K08Rik	chr9	93709201	93709500	-3.82858	6.13562e-05	Down
Gm20815	chrY	8822101	8822400	-3.82858	6.13562e-05	Down
Srsy	chrY	17808601	17808900	-3.82858	6.13562e-05	Down
Pdzrn4	chr15	92473801	92474100	-1.0432	6.1375e-05	Stable
Scg5	chr2	113815801	113816100	-1.0432	6.1375e-05	Stable
1700009N14Rik	chr4	39382801	39383100	-1.0432	6.1375e-05	Stable
Gm12911	chr4	68115601	68115900	-0.947175	6.15099e-05	Stable
Pudp	chr18	50538901	50539200	-1.37958	6.18111e-05	Stable
Plcxd1	chr5	110074501	110074800	-1.37958	6.18111e-05	Stable
Vmn2r77	chr7	86832301	86832600	-1.34655	6.18111e-05	Stable
Mir6237	chr9	9625501	9625800	-1.34655	6.18111e-05	Stable
Col23a1	chr11	51438001	51438300	-1.08991	6.19853e-05	Stable
Agl	chr3	116817601	116817900	-1.08991	6.19853e-05	Stable
A2m	chr6	121695901	121696200	-1.08991	6.19853e-05	Stable
Vmn2r23	chr6	123677701	123678000	-1.08991	6.19853e-05	Stable
Gabrg2	chr11	41381401	41381700	-1.85664	6.28972e-05	Stable
Tm4sf4	chr3	57373201	57373500	-1.85664	6.28972e-05	Stable
Gm22109	chr8	123573601	123573900	-1.85664	6.28972e-05	Stable
Kcnj2	chr11	111183601	111183900	-1.04796	6.47067e-05	Stable
Mir701	chr5	111093901	111094200	-1.04796	6.47067e-05	Stable
Tmem47	chrX	80597701	80598000	-1.0652	6.47067e-05	Stable
Btbd35f2	chrX	32502901	32503200	-1.04796	6.47067e-05	Stable
Slitrk5	chr14	111874501	111874800	-1.0071	6.52334e-05	Stable
Vmn1r228	chr17	20748001	20748300	-0.99153	6.52334e-05	Stable
Dab2	chr15	6226501	6226800	-0.948411	6.62218e-05	Stable
4930486I03Rik	chr1	20202301	20202600	-3.02677	6.66138e-05	Down
Defb44-ps	chr1	18187201	18187500	-2.7723	6.66138e-05	Down
Snora33	chr10	23620801	23621100	-2.7723	6.66138e-05	Down
Ifi27l2b	chr12	103452901	103453200	-3.02677	6.66138e-05	Down
4933406K04Rik	chr12	106617601	106617900	7.44826	6.66138e-05	Up
Spertl	chr14	95614501	95614800	-2.7723	6.66138e-05	Down
1700003L19Rik	chr16	12911101	12911400	-2.7723	6.66138e-05	Down
4930546C10Rik	chr18	68947801	68948100	-3.02677	6.66138e-05	Down
1700001G01Rik	chr18	16992901	16993200	-2.7723	6.66138e-05	Down
Tectb	chr19	55189501	55189800	7.4924	6.66138e-05	Up
Tnfsf10	chr3	27301501	27301800	-3.02677	6.66138e-05	Down
Myo18b	chr5	112721401	112721700	7.44826	6.66138e-05	Up
Srrm4	chr5	116467201	116467500	7.44826	6.66138e-05	Up
Mdfic2	chr6	98339701	98340000	-2.7723	6.66138e-05	Down
Vmn2r33	chr7	7623301	7623600	-3.02677	6.66138e-05	Down
Zfp90	chr8	106442101	106442400	-2.7723	6.66138e-05	Down
Gm12128	chr11	37634401	37634700	-1.68026	6.68776e-05	Stable
Nkd2	chr13	73877401	73877700	-1.68026	6.68776e-05	Stable
Ipmk	chr10	71571901	71572200	-1.95074	6.69334e-05	Stable
4930474N05Rik	chr14	35965201	35965500	-1.8735	6.69334e-05	Stable
Tmem260	chr14	48505801	48506100	2.70816	6.69334e-05	Up
Fndc1	chr17	7874701	7875000	2.70816	6.69334e-05	Up
Slc23a2	chr2	132149701	132150000	2.73361	6.69334e-05	Up
Ccna2	chr3	36580201	36580500	-1.8735	6.69334e-05	Stable
Kif2c	chr4	117193801	117194100	-1.8735	6.69334e-05	Stable
Sox6	chr7	115838401	115838700	-1.95074	6.69334e-05	Stable
2610316D01Rik	chr3	43854301	43854600	-1.44482	6.69601e-05	Stable
Klf7	chr1	64314601	64314900	-1.27167	6.71778e-05	Stable
Nr5a2	chr1	137155501	137155800	-1.27167	6.71778e-05	Stable
Gm36595	chr10	56722201	56722500	-1.30014	6.71778e-05	Stable
Wac	chr18	8011501	8011800	-1.27167	6.71778e-05	Stable
Acbd5	chr2	23060401	23060700	-1.27167	6.71778e-05	Stable
Asns	chr6	7720501	7720800	-1.27167	6.71778e-05	Stable
Ces1g	chr8	93341701	93342000	-1.27167	6.71778e-05	Stable
Cask	chrX	13956301	13956600	-1.18583	6.75154e-05	Stable
Olfr368	chr2	37340701	37341000	-1.25353	6.84085e-05	Stable
Gpr37	chr6	25541101	25541400	-1.25353	6.84085e-05	Stable
Abca8a	chr11	110019601	110019900	-1.19838	6.84668e-05	Stable
Gnb1l	chr16	18533101	18533400	-1.19838	6.84668e-05	Stable
Postn	chr3	54481801	54482100	-1.19838	6.84668e-05	Stable
Zfp654	chr16	64806301	64806600	-1.21209	6.88014e-05	Stable
Sema3d	chr5	12168001	12168300	-1.21209	6.88014e-05	Stable
2310034O05Rik	chr5	100222801	100223100	-1.21209	6.88014e-05	Stable
Tubb2b	chr13	34141501	34141800	-0.901696	6.91244e-05	Stable
4930568E12Rik	chr9	12759901	12760200	-1.52553	6.92263e-05	Stable
Tmem200a	chr10	25968601	25968900	-1.02675	6.92398e-05	Stable
Mirg	chr12	109902301	109902600	-1.01048	6.92398e-05	Stable
Cntnap5b	chr1	99341701	99342000	-2.16379	7.05847e-05	Down
Siah3	chr14	75509401	75509700	-2.16379	7.05847e-05	Down
Aco1	chr4	40060501	40060800	-2.16379	7.05847e-05	Down
Wnt16	chr6	22260301	22260600	-2.16379	7.05847e-05	Down
Poteb	chr8	20334001	20334300	-2.16379	7.05847e-05	Down
Flnb	chr14	7700701	7701000	-1.09591	7.10683e-05	Stable
Nipa2	chr7	55947901	55948200	-1.09591	7.10683e-05	Stable
4930544M13Rik	chr13	114627001	114627300	-0.949717	7.11699e-05	Stable
Msrb2	chr2	19360201	19360500	-0.949717	7.11699e-05	Stable
Hnf4g	chr3	3319501	3319800	-0.963767	7.11699e-05	Stable
Gm14459	chrX	8517901	8518200	-0.963767	7.11699e-05	Stable
1700023F02Rik	chr10	66309601	66309900	-2.02694	7.13353e-05	Down
2310039L15Rik	chr10	95374201	95374500	-2.02694	7.13353e-05	Down
Olfr71	chr4	43714201	43714500	-2.02694	7.13353e-05	Down
Vti1a	chr19	55515001	55515300	-1.41152	7.24083e-05	Stable
Ppp1r9a	chr6	4923901	4924200	-1.37691	7.24083e-05	Stable
Kdm6a	chrX	18340201	18340500	-1.37691	7.24083e-05	Stable
Mast4	chr13	102827101	102827400	-1.03092	7.32624e-05	Stable
Gpbp1	chr13	111500101	111500400	-1.01409	7.32624e-05	Stable
1700049E17Rik2	chr14	41464201	41464500	-1.03092	7.32624e-05	Stable
4930523O13Rik	chr15	46502401	46502700	-1.01409	7.32624e-05	Stable
Sntg1	chr1	7993801	7994100	-1.1033	7.39611e-05	Stable
Aff3	chr1	38705701	38706000	-1.1033	7.39611e-05	Stable
Lair1	chr7	4057801	4058100	-1.1033	7.39611e-05	Stable
3830403N18Rik	chrX	56081701	56082000	-1.1033	7.39611e-05	Stable
Atad2b	chr12	5054101	5054400	-0.82478	7.47839e-05	Stable
Dnah7b	chr1	46076101	46076400	-1.63833	7.49813e-05	Stable
Mir5104	chr10	7862401	7862700	-1.63833	7.49813e-05	Stable
Ticam2	chr18	46551601	46551900	-1.69451	7.49813e-05	Stable
Fut9	chr4	25848301	25848600	-1.63833	7.49813e-05	Stable
Sval1	chr6	41927701	41928000	-1.69451	7.49813e-05	Stable
Reep1	chr6	71691901	71692200	-1.63833	7.49813e-05	Stable
Btbd35f10	chrX	34274701	34275000	-1.69451	7.49813e-05	Stable
Npc1l1	chr11	6240301	6240600	-1.34983	7.65316e-05	Stable
Fars2	chr13	36475201	36475500	-1.31825	7.65316e-05	Stable
Poc5	chr13	96363901	96364200	-1.31825	7.65316e-05	Stable
Rarb	chr14	16939801	16940100	-1.34983	7.65316e-05	Stable
Rprd1a	chr18	24536101	24536400	-1.31825	7.65316e-05	Stable
Slf1	chr13	76996201	76996500	-1.13198	7.65506e-05	Stable
Hmbox1	chr14	64937101	64937400	-1.13198	7.65506e-05	Stable
Gm11917	chr4	29247301	29247600	-1.13198	7.65506e-05	Stable
Spaca1	chr4	34194001	34194300	-1.13198	7.65506e-05	Stable
4922502N22Rik	chr6	139137001	139137300	-1.13198	7.65506e-05	Stable
Frmd4b	chr6	97379101	97379400	-1.11128	7.65506e-05	Stable
Serpinb11	chr1	107338501	107338800	-3.13045	7.68171e-05	Down
Slc35f5	chr1	125518501	125518800	-3.13045	7.68171e-05	Down
Lemd1	chr1	132185101	132185400	-3.13045	7.68171e-05	Down
Prim2	chr1	33657901	33658200	7.25679	7.68171e-05	Up
Gm30853	chr10	65766901	65767200	-3.52446	7.68171e-05	Down
Foxo3	chr10	42221701	42222000	7.25679	7.68171e-05	Up
Csnk1g2	chr10	80638501	80638800	7.25679	7.68171e-05	Up
A330076C08Rik	chr13	44172301	44172600	-3.13045	7.68171e-05	Down
Serinc5	chr13	92599801	92600100	-3.13045	7.68171e-05	Down
Nsa2	chr13	97136101	97136400	-3.13045	7.68171e-05	Down
4933416M06Rik	chr13	101389201	101389500	7.25679	7.68171e-05	Up
AA536875	chr14	123360601	123360900	-3.52446	7.68171e-05	Down
Gm10408	chr14	3450601	3450900	-3.13045	7.68171e-05	Down
LOC100043315	chr15	95037001	95037300	-3.52446	7.68171e-05	Down
Gm8801	chr17	35943301	35943600	-3.13045	7.68171e-05	Down
Mc2r	chr18	68436301	68436600	7.25679	7.68171e-05	Up
Chst1	chr2	92613901	92614200	7.25679	7.68171e-05	Up
Rarres1	chr3	67541401	67541700	-3.13045	7.68171e-05	Down
Baat	chr4	49483801	49484100	-3.52446	7.68171e-05	Down
Npr2	chr4	43632601	43632900	7.25679	7.68171e-05	Up
Mir5120	chr4	44625001	44625300	7.25679	7.68171e-05	Up
Gm31747	chr6	74705701	74706000	-3.13045	7.68171e-05	Down
Tbxas1	chr6	38984701	38985000	7.25679	7.68171e-05	Up
Ptpro	chr6	137291701	137292000	7.25679	7.68171e-05	Up
Ctsc	chr7	88095301	88095600	-3.52446	7.68171e-05	Down
Olfr467	chr7	107809501	107809800	-3.52446	7.68171e-05	Down
Iqch	chr9	63564301	63564600	-3.52446	7.68171e-05	Down
Ryk	chr9	102918301	102918600	-3.52446	7.68171e-05	Down
Btbd35f17	chrX	4421701	4422000	-3.13045	7.68171e-05	Down
1700046C09Rik	chr11	14442301	14442600	-1.48298	7.77627e-05	Stable
Mir1906-1	chrX	88657501	88657800	-1.48298	7.77627e-05	Stable
Mageb1	chrX	92252701	92253000	-1.48298	7.77627e-05	Stable
Gm5797	chr14	7356301	7356600	-1.00083	7.78522e-05	Stable
Itga8	chr2	12043201	12043500	-1.00083	7.78522e-05	Stable
Tbx18	chr9	87492901	87493200	-1.00083	7.78522e-05	Stable
Herc3	chr6	58824301	58824600	-0.94218	7.89157e-05	Stable
Slc13a5	chr11	72278101	72278400	-1.29606	7.9386e-05	Stable
C330018A13Rik	chr5	116141701	116142000	-1.29606	7.9386e-05	Stable
Mageb4	chrX	86582701	86583000	-1.32569	7.9386e-05	Stable
Cys1	chr12	24692401	24692700	-1.15197	8.0411e-05	Stable
Jag2	chr12	112890601	112890900	-1.15197	8.0411e-05	Stable
Mir5709	chr17	67001401	67001700	-0.927827	8.08717e-05	Stable
Gm536	chr16	31578601	31578900	-0.967489	8.17123e-05	Stable
Mir1952	chr2	138570001	138570300	-0.967489	8.17123e-05	Stable
Lnx1	chr5	74787001	74787300	-0.907932	8.22439e-05	Stable
Oacyl	chr18	65718301	65718600	-1.0205	8.26544e-05	Stable
Rhobtb3	chr13	75862501	75862800	-0.852964	8.27819e-05	Stable
Casp1	chr9	5280301	5280600	-0.852964	8.27819e-05	Stable
Lyrm7	chr11	54856201	54856500	-0.895645	8.30744e-05	Stable
Ppp1r21	chr17	88501201	88501500	-0.88359	8.30744e-05	Stable
Rprl1	chr6	68721901	68722200	-0.88359	8.30744e-05	Stable
Borcs5	chr6	134691601	134691900	-0.88359	8.30744e-05	Stable
Map3k1	chr13	111828301	111828600	-1.70245	8.34268e-05	Stable
Gm36480	chr15	90438001	90438300	-1.70245	8.34268e-05	Stable
Gramd3	chr18	56303101	56303400	-1.70245	8.34268e-05	Stable
1700017L05Rik	chr5	77561401	77561700	-1.70245	8.34268e-05	Stable
5530400C23Rik	chr6	133262101	133262400	-1.70245	8.34268e-05	Stable
Gabrg3	chr7	56924401	56924700	-1.70245	8.34268e-05	Stable
4933406J10Rik	chr7	82741501	82741800	-0.95751	8.48494e-05	Stable
Frk	chr10	34747501	34747800	-0.928529	8.72873e-05	Stable
Tmem132b	chr5	125721901	125722200	-0.928529	8.72873e-05	Stable
Emc2	chr15	43523101	43523400	-1.02453	8.74732e-05	Stable
Gm19784	chr18	66940201	66940500	-1.04177	8.74732e-05	Stable
Klrh1	chr6	129811801	129812100	-1.02453	8.74732e-05	Stable
Trim43b	chr9	89069101	89069400	-1.04177	8.74732e-05	Stable
Magea14	chrX	51927901	51928200	-1.04177	8.74732e-05	Stable
Thsd7b	chr1	130037701	130038000	-1.11731	8.82691e-05	Stable
1700019M22Rik	chr12	96234001	96234300	-1.09718	8.82691e-05	Stable
Slc44a5	chr3	154029601	154029900	-1.11731	8.82691e-05	Stable
Gpr85	chr6	13773301	13773600	-1.09718	8.82691e-05	Stable
Irx5	chr8	92370601	92370900	-1.11731	8.82691e-05	Stable
Khdrbs2	chr1	31878601	31878900	-2.46077	8.8826e-05	Down
Olfr433	chr1	174044101	174044400	-2.46077	8.8826e-05	Down
Sec23a	chr12	58660201	58660500	-2.46077	8.8826e-05	Down
Gm6551	chr16	20920201	20920500	-2.46077	8.8826e-05	Down
Tnfrsf8	chr4	145361401	145361700	-2.46077	8.8826e-05	Down
Mterf1b	chr5	4380901	4381200	-2.64878	8.8826e-05	Down
Usp46	chr5	74057101	74057400	-2.46077	8.8826e-05	Down
Gm6367	chr5	95021101	95021400	-2.46077	8.8826e-05	Down
M1ap	chr6	82960501	82960800	-2.64878	8.8826e-05	Down
Lmo3	chr6	138293101	138293400	-2.64878	8.8826e-05	Down
Wnt7a	chr6	91401601	91401900	-2.46077	8.8826e-05	Down
Cypt14	chrX	39934501	39934800	-2.46077	8.8826e-05	Down
Il2ra	chr2	11639101	11639400	-1.4411	9.00931e-05	Stable
Ncmap	chr4	135407101	135407400	-1.4411	9.00931e-05	Stable
Akap17b	chrX	36651301	36651600	-1.4411	9.00931e-05	Stable
Astx6	chrX	123397501	123397800	-0.883096	9.02179e-05	Stable
Zfp473	chr7	44738401	44738700	-0.851814	9.04839e-05	Stable
A930002C04Rik	chr13	47158801	47159100	2.08522	9.05054e-05	Up
Vwa8	chr14	78828601	78828900	-1.52924	9.05054e-05	Stable
Olfr138	chr17	38270401	38270700	-1.52924	9.05054e-05	Stable
Ndufaf5	chr2	140228401	140228700	-1.57785	9.05054e-05	Stable
Polr3k	chr2	181923001	181923300	-1.57785	9.05054e-05	Stable
Vmn2r37	chr7	9338401	9338700	-1.57785	9.05054e-05	Stable
H2ab2	chrX	116653201	116653500	-1.57785	9.05054e-05	Stable
Tsix	chrX	103455901	103456200	-1.52924	9.05054e-05	Stable
Snx19	chr9	30642001	30642300	-0.889768	9.0805e-05	Stable
Cox7b2	chr5	71401201	71401500	-0.855646	9.08758e-05	Stable
Adam28	chr14	68682601	68682900	-0.959151	9.10519e-05	Stable
Btg3	chr16	78444901	78445200	-0.97392	9.10519e-05	Stable
Me3	chr7	89819101	89819400	-0.959151	9.10519e-05	Stable
Gm14440	chr2	175270501	175270800	-1.12606	9.13218e-05	Stable
Cldn34b1	chrX	154818301	154818600	-1.12606	9.13218e-05	Stable
Hdac9	chr12	34398301	34398600	2.42387	9.19744e-05	Up
Ghrhr	chr6	55377001	55377300	-1.77464	9.19744e-05	Stable
Cyp20a1	chr1	60320401	60320700	-1.04672	9.22427e-05	Stable
Nxph1	chr6	9868201	9868500	-1.04672	9.22427e-05	Stable
Mrap2	chr9	87105601	87105900	-1.04672	9.22427e-05	Stable
Cyp2d34	chr15	82608301	82608600	-1.15785	9.38712e-05	Stable
Nsmaf	chr4	6431701	6432000	-1.13555	9.38712e-05	Stable
Dennd2a	chr6	39459601	39459900	-1.13555	9.38712e-05	Stable
Vmn1r123	chr7	21198301	21198600	-1.13555	9.38712e-05	Stable
Lhfpl1	chrX	145239901	145240200	-1.15785	9.38712e-05	Stable
D130009I18Rik	chr14	104715901	104716200	-0.685002	9.44523e-05	Stable
Aven	chr2	112553401	112553700	-0.80885	9.55253e-05	Stable
Cnksr3	chr10	7241701	7242000	-1.16927	9.57778e-05	Stable
Vgll3	chr16	66242401	66242700	-1.16927	9.57778e-05	Stable
Cfhr1	chr1	139546201	139546500	-1.26702	9.60501e-05	Stable
Ndrg1	chr15	67005601	67005900	-1.26702	9.60501e-05	Stable
Mettl4	chr17	94301701	94302000	-1.26702	9.60501e-05	Stable
Apoh	chr11	108399301	108399600	-1.05203	9.68826e-05	Stable
Cypt12	chr3	17909101	17909400	-1.05203	9.68826e-05	Stable
Gabrg1	chr5	70649401	70649700	-1.07085	9.68826e-05	Stable
Sec23ip	chr7	128991001	128991300	-1.07085	9.68826e-05	Stable
Fam32a	chr8	72225001	72225300	-1.07085	9.68826e-05	Stable
Fgf12	chr16	28293001	28293300	-1.18176	9.68877e-05	Stable
4930441H08Rik	chr7	71273101	71273400	-1.20677	9.68877e-05	Stable
D16Ertd472e	chr16	78493201	78493500	-1.22187	9.70356e-05	Stable
Ston1	chr17	88619701	88620000	-1.22187	9.70356e-05	Stable
Eif2ak1	chr5	143796901	143797200	-1.22187	9.70356e-05	Stable
Rnf217	chr10	31750201	31750500	-0.97613	9.74975e-05	Stable
9030624G23Rik	chr12	23802001	23802300	-0.889437	9.87649e-05	Stable
B3gat1	chr9	26163901	26164200	-0.889437	9.87649e-05	Stable
Dusp27	chr1	166083301	166083600	-1.40536	9.89384e-05	Stable
Mup9	chr4	60363001	60363300	-1.40536	9.89384e-05	Stable
Glcci1	chr6	8608501	8608800	-1.40536	9.89384e-05	Stable
Ros1	chr10	52144201	52144500	-1.73044	0.00010027	Stable
Zfp385c	chr11	100663201	100663500	-1.07733	0.000101296	Stable
4930448C13Rik	chr12	15191701	15192000	-1.07733	0.000101296	Stable
Macrod2	chr2	142203001	142203300	-1.07733	0.000101296	Stable
Atoh1	chr6	64882201	64882500	-1.07733	0.000101296	Stable
Gm20319	chr16	26808901	26809200	-1.63306	0.000102761	Stable
Mphosph9	chr5	124273201	124273500	-1.58094	0.000102761	Stable
Mir28b	chr8	72929401	72929700	-1.58094	0.000102761	Stable
Cep85	chr4	134159701	134160000	-0.814809	0.000102941	Stable
Gpc6	chr14	117179101	117179400	-0.935802	0.000104008	Stable
Adam3	chr8	24760801	24761100	-0.935802	0.000104008	Stable
Kit	chr5	75729301	75729600	-1.48255	0.000104092	Stable
Zic4	chr9	90859201	90859500	-1.52669	0.000104092	Stable
Sbspon	chr1	15862501	15862800	-0.994391	0.000104151	Stable
Tnfsf11	chr14	78336001	78336300	-0.978482	0.000104151	Stable
Gm29719	chr17	6349501	6349800	-0.994391	0.000104151	Stable
Mir7j	chr3	140120101	140120400	-0.978482	0.000104151	Stable
Snca	chr6	60690901	60691200	-0.994391	0.000104151	Stable
Ces2h	chr8	105006901	105007200	-0.994391	0.000104151	Stable
A730085K08Rik	chr9	122408401	122408700	-0.978482	0.000104151	Stable
Flg2	chr3	93172201	93172500	-1.03539	0.000104466	Stable
Slit2	chr5	47970901	47971200	-1.05306	0.000104466	Stable
Fam47c	chrX	78888001	78888300	-1.03539	0.000104466	Stable
Mylip	chr13	45236401	45236700	3.71267	0.000104826	Up
Pitx2	chr3	129025201	129025500	3.71267	0.000104826	Up
4930591E09Rik	chr10	37820401	37820700	-1.3395	0.000105781	Stable
B230303A05Rik	chr13	16606801	16607100	-1.37411	0.000105781	Stable
Slc15a2	chr16	36766801	36767100	-1.37411	0.000105781	Stable
Gprc5b	chr7	119056201	119056500	-1.37411	0.000105781	Stable
7420700N18Rik	chr8	31425301	31425600	-1.37411	0.000105781	Stable
Glrx	chr13	75828901	75829200	-0.889089	0.000107314	Stable
Dach2	chrX	113932801	113933100	-0.901669	0.000107314	Stable
Pi15	chr1	17526301	17526600	-1.892	0.000107819	Stable
Mir30c-2	chr1	23304001	23304300	-1.81477	0.000107819	Stable
Mrs2	chr13	25035901	25036200	-1.81477	0.000107819	Stable
Ear10	chr14	43930801	43931100	-1.81477	0.000107819	Stable
Abcd2	chr15	91121401	91121700	-1.892	0.000107819	Stable
Btbd3	chr2	138518701	138519000	-1.81477	0.000107819	Stable
Aox2	chr1	58329901	58330200	-0.982566	0.000108621	Stable
Rftn1	chr17	50078401	50078700	-0.982566	0.000108621	Stable
Cdh10	chr15	19050301	19050600	-1.05852	0.000110175	Stable
8030451O07Rik	chr16	71791501	71791800	-1.05852	0.000110175	Stable
Prr16	chr18	51001201	51001500	-1.04019	0.000110175	Stable
Ppp6c	chr2	39525901	39526200	-1.05852	0.000110175	Stable
Btc	chr5	91417501	91417800	-1.05852	0.000110175	Stable
Apba2	chr7	64600801	64601100	-1.05852	0.000110175	Stable
Gm12669	chr7	137646601	137646900	-1.04019	0.000110175	Stable
Pof1b	chrX	112748701	112749000	-1.04019	0.000110175	Stable
Tns3	chr11	8273701	8274000	-1.31426	0.000110675	Stable
Triobp	chr15	78980701	78981000	-1.31426	0.000110675	Stable
Gm13112	chr4	154872601	154872900	-1.31426	0.000110675	Stable
Tinag	chr9	77082301	77082600	-0.997443	0.000110962	Stable
Btbd11	chr10	85715401	85715700	-1.17499	0.000111929	Stable
Etv6	chr6	134014201	134014500	-0.9511	0.000112131	Stable
Zmat4	chr8	23545801	23546100	-0.9511	0.000112131	Stable
Mup20	chr4	61956301	61956600	-0.812895	0.000113018	Stable
Angpt1	chr15	42877501	42877800	-1.26216	0.000113758	Stable
H2-T24	chr17	36013801	36014100	-1.26216	0.000113758	Stable
Myo7a	chr7	98012101	98012400	-1.2918	0.000113758	Stable
Il4ra	chr7	125532601	125532900	-1.2918	0.000113758	Stable
Rlim	chrX	103912201	103912500	-1.2918	0.000113758	Stable
Malrd1	chr2	15915301	15915600	-1.91237	0.000113952	Stable
Smarcad1	chr6	64968901	64969200	-1.99887	0.000113952	Stable
B930025P03Rik	chr8	10741501	10741800	-1.99887	0.000113952	Stable
Celrr	chr1	120991201	120991500	-2.13367	0.000114409	Down
Nmbr	chr10	15082201	15082500	-2.25722	0.000114409	Down
Sgk1	chr10	21972001	21972300	-2.25722	0.000114409	Down
Slc2a12	chr10	22622101	22622400	-2.25722	0.000114409	Down
Nalcn	chr14	123610801	123611100	-2.13367	0.000114409	Down
Odad2	chr18	7255201	7255500	-2.25722	0.000114409	Down
Gm14015	chr2	106568401	106568700	-2.13367	0.000114409	Down
Grm3	chr5	10076101	10076400	-2.25722	0.000114409	Down
Col1a2	chr6	4503001	4503300	-2.25722	0.000114409	Down
Bcl2a1d	chr9	88749001	88749300	-2.25722	0.000114409	Down
Ndufa10	chr1	92418301	92418600	-1.22715	0.000115254	Stable
Gm10373	chr15	43466101	43466400	-1.22715	0.000115254	Stable
Gm19585	chr17	52381201	52381500	-1.20124	0.000115254	Stable
Drd2	chr9	49325701	49326000	-1.20124	0.000115254	Stable
Arid1b	chr17	5147101	5147400	-1.40308	0.000115354	Stable
Mir7021	chr4	142978801	142979100	-1.44241	0.000115354	Stable
Scgb1b30	chr7	34093201	34093500	-1.40308	0.000115354	Stable
Gm7134	chrX	110439001	110439300	-1.44241	0.000115354	Stable
Olfr340	chr2	36443401	36443700	-1.08372	0.000115719	Stable
Vmn1r40	chr6	89695501	89695800	-1.08372	0.000115719	Stable
Zfp981	chr4	146504401	146504700	-0.834753	0.000116336	Stable
E2f7	chr10	110696401	110696700	-0.985091	0.000116358	Stable
Chst12	chr5	140534101	140534400	-0.985091	0.000116358	Stable
Pfkl	chr10	78020401	78020700	-0.871636	0.00011768	Stable
Appl2	chr10	83677501	83677800	-0.871636	0.00011768	Stable
Glipr1l1	chr10	112053901	112054200	-0.871636	0.00011768	Stable
Mir8107	chr9	110636101	110636400	3.08577	0.000117812	Up
Tfrc	chr16	32579401	32579700	-1.00071	0.00011787	Stable
Olfr1135	chr2	87681601	87681900	-1.01795	0.00011787	Stable
Zfp600	chr4	146186701	146187000	-1.00071	0.00011787	Stable
Zfp872	chr9	22183201	22183500	-1.01795	0.00011787	Stable
Slc6a4	chr11	77021401	77021700	2.99498	0.000118356	Up
Sel1l	chr12	92171101	92171400	-2.09363	0.000118356	Down
Gm13305	chr4	42200101	42200400	-2.09363	0.000118356	Down
Rpia	chr6	70489201	70489500	-2.09363	0.000118356	Down
Olfr691	chr7	105350101	105350400	-2.09363	0.000118356	Down
Gm25212	chr8	123546601	123546900	-2.09363	0.000118356	Down
Anln	chr9	22392601	22392900	-2.09363	0.000118356	Down
Kcnf1	chr12	17127301	17127600	-1.52793	0.000119881	Stable
Erg	chr16	95612701	95613000	-1.52793	0.000119881	Stable
Eya1	chr1	14057701	14058000	-2.67322	0.000122056	Down
Ptprc	chr1	138063901	138064200	7.40272	0.000122056	Up
Hk1	chr10	62384401	62384700	-2.92768	0.000122056	Down
Ikzf3	chr11	98530801	98531100	-2.92768	0.000122056	Down
Acsl6	chr11	54290101	54290400	7.40272	0.000122056	Up
Prkar2b	chr12	32009401	32009700	-2.67322	0.000122056	Down
Rtn1	chr12	72340801	72341100	7.40272	0.000122056	Up
Olfr288	chr15	98197801	98198100	-2.92768	0.000122056	Down
Cldn17	chr16	88529401	88529700	-2.67322	0.000122056	Down
Rit2	chr18	31359301	31359600	-2.67322	0.000122056	Down
Prelid2	chr18	41388001	41388300	-2.67322	0.000122056	Down
Pip5k1b	chr19	24544501	24544800	-2.67322	0.000122056	Down
Ttll7	chr3	147666901	147667200	-2.92768	0.000122056	Down
Igsf10	chr3	59376301	59376600	-2.67322	0.000122056	Down
1700113A16Rik	chr3	88195801	88196100	-2.67322	0.000122056	Down
6530403H02Rik	chr3	120384301	120384600	-2.67322	0.000122056	Down
1700031L13Rik	chr5	82158601	82158900	-2.92768	0.000122056	Down
2210408F21Rik	chr6	31349701	31350000	-2.92768	0.000122056	Down
Tcf7l1	chr6	72820801	72821100	-2.92768	0.000122056	Down
Olfr301	chr7	86414101	86414400	-2.67322	0.000122056	Down
Gdpd5	chr7	99442801	99443100	7.40272	0.000122056	Up
Dusp21	chrX	17977801	17978100	-2.67322	0.000122056	Down
Gm21693	chrY	3328501	3328800	-2.67322	0.000122056	Down
Trpa1	chr1	15021001	15021300	-3.69193	0.000122627	Down
Semp2l1	chr1	32544901	32545200	-3.69193	0.000122627	Down
4930448I06Rik	chr1	41174701	41175000	-3.69193	0.000122627	Down
Erbb4	chr1	68215501	68215800	-3.69193	0.000122627	Down
Kcnt2	chr1	140316301	140316600	-3.69193	0.000122627	Down
Otogl	chr10	107848201	107848500	-4.57507	0.000122627	Down
Slc13a2	chr11	78432601	78432900	-3.69193	0.000122627	Down
Ramp2	chr11	101239801	101240100	-3.69193	0.000122627	Down
Rapgef5	chr12	117464101	117464400	-4.57507	0.000122627	Down
Odc1	chr12	17603101	17603400	-3.69193	0.000122627	Down
Stxbp6	chr12	45601201	45601500	-3.69193	0.000122627	Down
Nova1	chr12	46707601	46707900	-3.69193	0.000122627	Down
Sftpd	chr14	41280001	41280300	-3.69193	0.000122627	Down
Gm10375	chr14	43516201	43516500	-3.69193	0.000122627	Down
Nudt18	chr14	70568401	70568700	-3.69193	0.000122627	Down
Klhl1	chr14	97059901	97060200	-3.69193	0.000122627	Down
Oxgr1	chr14	120062401	120062700	-3.69193	0.000122627	Down
Mpp7	chr18	7609501	7609800	-4.57507	0.000122627	Down
Skor2	chr18	76788901	76789200	-4.57507	0.000122627	Down
2700062C07Rik	chr18	24481201	24481500	-3.69193	0.000122627	Down
Nr3c1	chr18	39589201	39589500	-3.69193	0.000122627	Down
Olfr356	chr2	36966001	36966300	-4.57507	0.000122627	Down
LOC100125594	chr2	151448701	151449000	-3.69193	0.000122627	Down
Gria2	chr3	80848201	80848500	-4.57507	0.000122627	Down
Smcp	chr3	92582101	92582400	-3.69193	0.000122627	Down
Alpk1	chr3	127774201	127774500	-3.69193	0.000122627	Down
Lingo2	chr4	35540701	35541000	-4.57507	0.000122627	Down
Nptx2	chr5	144522601	144522900	-4.57507	0.000122627	Down
Cdk14	chr5	4942501	4942800	-3.69193	0.000122627	Down
Ywhah	chr5	33052501	33052800	-3.69193	0.000122627	Down
Mir8117	chr5	50409001	50409300	-3.69193	0.000122627	Down
Sez6l	chr5	112498501	112498800	-3.69193	0.000122627	Down
Vsig10	chr5	117312601	117312900	-3.69193	0.000122627	Down
Klrb1a	chr6	128612101	128612400	-4.57507	0.000122627	Down
Cyp4f18	chr8	71979601	71979900	-3.69193	0.000122627	Down
Fbxo31	chr8	121566601	121566900	-3.69193	0.000122627	Down
H2al1m	chrX	9295801	9296100	-3.69193	0.000122627	Down
4930480E11Rik	chrX	78448801	78449100	-3.69193	0.000122627	Down
Gm20747	chrY	19931401	19931700	-3.69193	0.000122627	Down
Slc9a8	chr2	167408401	167408700	-0.943322	0.000123953	Stable
Olfm3	chr3	114864301	114864600	-0.943322	0.000123953	Stable
Uts2	chr4	150984301	150984600	-0.943322	0.000123953	Stable
Arrdc3	chr13	79563601	79563900	-0.810895	0.000124033	Stable
Ipo5	chr14	120795601	120795900	-0.821298	0.000124033	Stable
Mrgprb5	chr7	48104701	48105000	-0.821298	0.000124033	Stable
Plxnc1	chr10	94872001	94872300	-1.40752	0.000124158	Stable
Ktn1	chr14	47629201	47629500	-1.37117	0.000124158	Stable
Med30	chr15	52649101	52649400	-1.40752	0.000124158	Stable
Mbd2	chr18	70842301	70842600	-1.40752	0.000124158	Stable
Ftmt	chr18	52394701	52395000	-1.37117	0.000124158	Stable
Olfr1274	chr2	90363001	90363300	-1.37117	0.000124158	Stable
Slc39a8	chr3	135769501	135769800	-1.40752	0.000124158	Stable
Gvin-ps5	chr7	106311301	106311600	-1.40752	0.000124158	Stable
Iyd	chr10	3607501	3607800	-1.00405	0.000124345	Stable
Cd47	chr16	50085001	50085300	-0.987781	0.000124345	Stable
Epha4	chr1	77667901	77668200	-1.11992	0.000125806	Stable
Gpc5	chr14	115116601	115116900	-1.09861	0.000125806	Stable
Vmn2r20	chr6	123370201	123370500	-1.11992	0.000125806	Stable
Khdc1b	chr1	21582001	21582300	-0.915006	0.000126258	Stable
H2-Ob	chr17	34225801	34226100	-0.915006	0.000126258	Stable
Ica1	chr6	8696401	8696700	-0.901608	0.000126258	Stable
Catsper1	chr19	5316901	5317200	-0.895267	0.000127664	Stable
Gpr65	chr12	98355301	98355600	-0.787728	0.000127812	Stable
Fhip1a	chr3	85629001	85629300	-0.866153	0.000128099	Stable
Polr3a	chr14	24382501	24382800	-0.969525	0.000129608	Stable
Acvr2a	chr2	48490201	48490500	-0.954126	0.000129608	Stable
Ivl	chr3	92553601	92553900	-0.954126	0.000129608	Stable
Atp8b5	chr4	43301401	43301700	-0.954126	0.000129608	Stable
Vegfc	chr8	54149701	54150000	-0.969525	0.000129608	Stable
Slc15a1	chr14	121518901	121519200	-1.65011	0.000130031	Stable
Tlr4	chr4	67466101	67466400	-1.65011	0.000130031	Stable
Rhou	chr8	123637201	123637500	-1.65011	0.000130031	Stable
Aqp9	chr9	71084701	71085000	-1.71103	0.000130031	Stable
Gm10778	chr10	81676201	81676500	-1.31008	0.000130546	Stable
Zbtb14	chr17	69337201	69337500	-1.31008	0.000130546	Stable
Klf4	chr4	55537201	55537500	-1.31008	0.000130546	Stable
Mrgprb8	chr7	48368101	48368400	-1.31008	0.000130546	Stable
Pnpt1	chr11	29124601	29124900	-1.00749	0.000132522	Stable
[truncated: 13,492 more rows]

## Sheet: H3M_5mc
Symbol	Chr	Start	Stop	Log2(Fold Change)	p value	Change
Mid1	chrX	169990201	169990500	2.29098	2.12257e-12	Up
G530011O06Rik	chrY	90764401	90764700	1.84306	1.43767e-11	Stable
Erdr1	chrY	90770401	90770700	1.92416	5.39483e-11	Stable
Shroom2	chrX	152727901	152728200	-2.49063	1.88657e-08	Down
Rn45s	chr17	39846601	39846900	-0.623586	4.22412e-08	Stable
Mtbp	chr15	55613701	55614000	-1.95068	1.66919e-07	Stable
Ptpn13	chr5	103472101	103472400	-2.55129	2.16634e-07	Down
Scg5	chr2	113832601	113832900	1.41373	5.50142e-07	Stable
Eno1b	chr18	48707701	48708000	-2.10823	1.28417e-06	Down
Elf2	chr3	51298801	51299100	3.46719	3.07473e-06	Up
4930447K03Rik	chr13	34103401	34103700	-1.11315	5.09444e-06	Stable
Pramel32	chr4	88631401	88631700	-3.71186	5.71982e-06	Down
Dlg2	chr7	91163101	91163400	3.56979	8.54838e-06	Up
Lcp2	chr11	34030201	34030500	4.0965	1.10723e-05	Up
Pkhd1	chr1	20500501	20500800	7.07776	1.53628e-05	Up
Hgd	chr16	37634401	37634700	7.07776	1.53628e-05	Up
Ano2	chr6	125988301	125988600	-4.28864	2.11617e-05	Down
Scn8a	chr15	100989001	100989300	2.34909	2.57758e-05	Up
Ptprs	chr17	56422801	56423100	-0.89531	2.90475e-05	Stable
Fgf14	chr14	124801801	124802100	-0.379108	2.95502e-05	Stable
Prdm15	chr16	97816801	97817100	6.99592	3.07011e-05	Up
Hnrnpm	chr17	33650101	33650400	1.48695	3.89189e-05	Stable
Dlg1	chr16	31644301	31644600	2.70559	3.91012e-05	Up
Unc93a	chr17	13155001	13155300	-1.95071	3.92625e-05	Stable
Ncbp3	chr11	73040101	73040400	3.95987	4.03632e-05	Up
Shisa2	chr14	59849401	59849700	3.95987	4.03632e-05	Up
Eri3	chr4	117642301	117642600	-4.21112	4.03632e-05	Down
Szt2	chr4	118390201	118390500	3.95987	4.03632e-05	Up
Npas3	chr12	53707801	53708100	2.05596	4.13482e-05	Up
Thbd	chr2	148413901	148414200	-2.07184	4.26894e-05	Down
Mir704	chr6	47737201	47737500	-0.777622	4.80177e-05	Stable
Trappc11	chr8	47469301	47469600	-1.75417	4.82359e-05	Stable
1700003M07Rik	chr4	129957601	129957900	-1.19048	4.87637e-05	Stable
Gm8579	chr6	3200701	3201000	-0.696825	5.11897e-05	Stable
Gm5458	chr14	19610101	19610400	-1.56022	5.22391e-05	Stable
Ezh2	chr6	47678401	47678700	-0.873401	5.36441e-05	Stable
Lars2	chr9	123461701	123462000	-0.74241	5.68654e-05	Stable
Nid2	chr14	19781701	19782000	1.87855	5.82319e-05	Stable
Zfp462	chr4	54447301	54447600	1.87855	5.82319e-05	Stable
Speg	chr1	75388801	75389100	6.90917	6.13562e-05	Up
Crhbp	chr13	95453701	95454000	-6.93003	6.13562e-05	Down
Map3k7cl	chr16	87526201	87526500	-6.93003	6.13562e-05	Down
Fras1	chr5	96486301	96486600	-6.93003	6.13562e-05	Down
Chl1	chr6	103680001	103680300	-6.93003	6.13562e-05	Down
Sorl1	chr9	41842801	41843100	-6.93003	6.13562e-05	Down
Psd3	chr8	67919101	67919400	2.1306	6.99188e-05	Up
Gm1140	chrX	67531801	67532100	2.26694	7.13353e-05	Up
Gm15270	chr10	24557401	24557700	-4.1292	7.68171e-05	Down
Irx2	chr13	72650701	72651000	-4.1292	7.68171e-05	Down
Slco2b1	chr7	99703501	99703800	3.88638	7.68171e-05	Up
Tln2	chr9	67458601	67458900	3.88638	7.68171e-05	Up
Npy2r	chr3	82487401	82487700	-1.1511	8.0411e-05	Stable
Lrrc74a	chr12	86765701	86766000	-2.63306	8.8826e-05	Down
Frmd4a	chr2	3933901	3934200	-2.63306	8.8826e-05	Down
Caap1	chr4	93951301	93951600	-2.63306	8.8826e-05	Down
Psg-ps1	chr7	17662201	17662500	-2.63306	8.8826e-05	Down
Gm20822	chrY	11858101	11858400	-0.719427	9.60743e-05	Stable
Acap3	chr4	155919901	155920200	-1.42117	9.89384e-05	Stable
Olfr362	chr2	37108201	37108500	1.88832	0.00010027	Stable
Satl1	chrX	112435201	112435500	-2.44543	0.000104826	Down
Pcdhb22	chr18	37519801	37520100	2.22404	0.000117812	Up
Polr1d	chr5	147113101	147113400	1.61481	0.000119881	Stable
St7	chr6	17773501	17773800	-1.49626	0.000119881	Stable
Map3k1	chr13	111760201	111760500	3.10666	0.000122056	Up
Bpnt2	chr4	4884901	4885200	-3.37665	0.000122056	Down
Zscan4d	chr7	11108101	11108400	-3.37665	0.000122056	Down
Bnc1	chr7	81974401	81974700	3.10666	0.000122056	Up
Smyd3	chr1	179012701	179013000	6.81686	0.000122627	Up
Gm11762	chr11	119553301	119553600	6.81686	0.000122627	Up
4933406K04Rik	chr12	106683301	106683600	6.81686	0.000122627	Up
Adarb2	chr13	7600201	7600500	-6.82402	0.000122627	Down
Duxbl1	chr14	26009401	26009700	6.81686	0.000122627	Up
7530416G11Rik	chr15	85510801	85511100	6.81686	0.000122627	Up
9030404E10Rik	chr16	30026401	30026700	6.81686	0.000122627	Up
Rxra	chr2	27615901	27616200	6.81686	0.000122627	Up
Zc2hc1a	chr3	7483501	7483800	-6.82402	0.000122627	Down
Pabpc4l	chr3	46271401	46271700	-6.82402	0.000122627	Down
Uts2	chr4	150987901	150988200	6.81686	0.000122627	Up
Srrm4	chr5	116595901	116596200	6.81686	0.000122627	Up
Mir3109	chr9	69465901	69466200	-6.82402	0.000122627	Down
Prdx4	chrX	155363701	155364000	-6.82402	0.000122627	Down
Cntnap2	chr6	44793001	44793300	-0.770467	0.000130937	Stable
Med23	chr10	24871501	24871800	3.80894	0.000145836	Up
Srcin1	chr11	97578301	97578600	-4.04235	0.000145836	Down
Dip2c	chr13	9398101	9398400	-4.04235	0.000145836	Down
Slc25a1	chr16	17940601	17940900	3.80894	0.000145836	Up
Plcb3	chr19	6966601	6966900	3.80894	0.000145836	Up
Pitx2	chr3	129025201	129025500	3.80894	0.000145836	Up
Wnt7a	chr6	91401601	91401900	-4.04235	0.000145836	Down
Samsn1	chr16	76060501	76060800	-2.5663	0.000157883	Down
Arhgap12	chr18	5962501	5962800	-2.5663	0.000157883	Down
Banf2	chr2	144057601	144057900	-2.5663	0.000157883	Down
4930432J09Rik	chr14	104106601	104106900	-1.20989	0.000162334	Stable
Pex2	chr3	5860201	5860500	-0.918347	0.000171763	Stable
Batf3	chr1	191120701	191121000	-1.87772	0.000172786	Stable
Ccr7	chr11	99144901	99145200	1.94089	0.000172786	Stable
Hunk	chr16	90405001	90405300	-2.38433	0.000181736	Down
Pard3	chr8	127193701	127194000	2.79832	0.000181736	Up
Mrpl46	chr7	78802501	78802800	-1.93484	0.000184753	Stable
Itga9	chr9	118629001	118629300	2.04845	0.000184753	Up
Ssty1	chrY	14587501	14587800	-1.93484	0.000184753	Stable
Inpp4b	chr8	81776101	81776400	1.31998	0.000188488	Stable
Olfr194	chr16	59127601	59127900	-1.16453	0.00019292	Stable
Gm33035	chr10	68990401	68990700	2.17983	0.00019356	Up
Pafah2	chr4	134398201	134398500	2.17983	0.00019356	Up
Mir7048	chr7	25203601	25203900	2.17983	0.00019356	Up
Hgfac	chr5	35036401	35036700	2.55942	0.00019426	Up
5830416I19Rik	chr5	64032901	64033200	-2.08577	0.000197437	Down
Cartpt	chr13	99901801	99902100	-0.587376	0.000202632	Stable
Rab11b	chr17	33738001	33738300	-1.47649	0.000208018	Stable
AA545190	chr6	10397401	10397700	-1.00507	0.000213069	Stable
Nfatc1	chr18	80673301	80673600	1.39203	0.000213092	Stable
Pinc	chr1	73536601	73536900	3.03673	0.000222778	Up
Kcnh5	chr12	75181201	75181500	3.03673	0.000222778	Up
Exoc3l4	chr12	111421501	111421800	3.03673	0.000222778	Up
Tnfaip8	chr18	49986301	49986600	3.03673	0.000222778	Up
Axl	chr7	25780201	25780500	3.03673	0.000222778	Up
Ccdc83	chr7	90267601	90267900	3.03673	0.000222778	Up
Smad6	chr9	63934501	63934800	3.03673	0.000222778	Up
4930401O12Rik	chr13	31215601	31215900	1.73815	0.00022598	Stable
Cbx7	chr15	79981201	79981500	1.73815	0.00022598	Stable
Dock6	chr9	21816301	21816600	1.73815	0.00022598	Stable
Spdl1	chr11	34941601	34941900	-6.7096	0.000245094	Down
A530016L24Rik	chr12	112466101	112466400	6.71824	0.000245094	Up
Ear2	chr14	44066101	44066400	-6.7096	0.000245094	Down
Ercc6	chr14	32510401	32510700	6.71824	0.000245094	Up
Mpp7	chr18	7609201	7609500	-6.7096	0.000245094	Down
Col28a1	chr6	7969801	7970100	-6.7096	0.000245094	Down
Irak2	chr6	113660401	113660700	6.71824	0.000245094	Up
Gm6249	chr7	136675501	136675800	-6.7096	0.000245094	Down
Lsp1	chr7	142455001	142455300	-6.7096	0.000245094	Down
Fgfr2	chr7	130310401	130310700	6.71824	0.000245094	Up
Muc6	chr7	141644401	141644700	6.71824	0.000245094	Up
Acsl4	chrX	142394401	142394700	-6.7096	0.000245094	Down
Gm20826	chrY	5903701	5904000	-6.7096	0.000245094	Down
Mir101c	chr9	3006601	3006900	-0.290427	0.000255967	Stable
Zc3h7a	chr16	11143801	11144100	-0.791124	0.000272532	Stable
Nkd2	chr13	73877401	73877700	-1.83209	0.000275406	Stable
Brinp2	chr1	158295301	158295600	3.72711	0.000276113	Up
Gpx6	chr13	21330001	21330300	3.72711	0.000276113	Up
Mir6391	chr14	118583701	118584000	3.72711	0.000276113	Up
Cdh18	chr15	21874201	21874500	-3.94993	0.000276113	Down
Ankrd33b	chr15	31365601	31365900	3.72711	0.000276113	Up
Ablim1	chr19	57318901	57319200	-3.94993	0.000276113	Down
Triqk	chr4	13092601	13092900	3.72711	0.000276113	Up
Ipp	chr4	116518201	116518500	3.72711	0.000276113	Up
Rcc2	chr4	140709601	140709900	3.72711	0.000276113	Up
Aebp2	chr6	140775001	140775300	3.72711	0.000276113	Up
Maf	chr8	115739101	115739400	-3.94993	0.000276113	Down
Slc20a2	chr8	22548001	22548300	3.72711	0.000276113	Up
Ppp1r2-ps7	chrX	22579501	22579800	3.72711	0.000276113	Up
Myom2	chr8	15519601	15519900	-0.640205	0.000279235	Stable
Gorab	chr1	163470001	163470300	-2.49631	0.000279321	Down
4933411E08Rik	chr10	117971701	117972000	-2.89582	0.000279321	Down
Nog	chr11	89313601	89313900	2.61495	0.000279321	Up
1700074H08Rik	chr13	119671801	119672100	-2.89582	0.000279321	Down
Plpp1	chr13	112754401	112754700	2.61495	0.000279321	Up
Paqr3	chr5	97087201	97087500	2.61495	0.000279321	Up
Zfp637	chr6	117822601	117822900	-2.89582	0.000279321	Down
Vegfc	chr8	54147601	54147900	-2.49631	0.000279321	Down
Lrrc1	chr9	77449501	77449800	2.61495	0.000279321	Up
Gm20823	chrY	39002101	39002400	-2.89582	0.000279321	Down
Uri1	chr7	37877401	37877700	1.06122	0.000282449	Stable
Lsm6	chr8	78794101	78794400	0.961927	0.000282725	Stable
Ulk4	chr9	121041301	121041600	1.45214	0.000293631	Stable
Irak1bp1	chr9	82680901	82681200	1.09605	0.000295076	Stable
Schip1	chr3	68478901	68479200	-2.32053	0.000313464	Down
Tmem132d	chr5	128229301	128229600	-2.32053	0.000313464	Down
Nav2	chr7	49449301	49449600	2.73975	0.000313464	Up
Lad1	chr1	135820801	135821100	2.13422	0.000316266	Up
Try4	chr6	41244901	41245200	-1.95073	0.000316266	Stable
Cdh9	chr15	17162401	17162700	-1.13872	0.000322622	Stable
Map3k7	chr4	31367701	31368000	2.29602	0.000327558	Up
Nans	chr4	46500601	46500900	2.29602	0.000327558	Up
Cd7	chr11	121043101	121043400	2.50721	0.000328077	Up
Ston1	chr17	88624801	88625100	-2.1887	0.000328077	Down
Lhcgr	chr17	88866901	88867200	-2.1887	0.000328077	Down
Amz1	chr5	140752201	140752500	2.45303	0.000328077	Up
Atg7	chr6	114837301	114837600	2.50721	0.000328077	Up
1810046K07Rik	chr9	51444601	51444900	-2.1887	0.000328077	Down
Ist1	chr8	109663501	109663800	1.7008	0.000351377	Stable
Zfp810	chr9	22300201	22300500	-1.4913	0.000361763	Stable
Mir7087	chr9	45940201	45940500	1.53692	0.000361763	Stable
Mzt2	chr16	15825601	15825900	-0.960867	0.000362043	Stable
Snx16	chr3	11129101	11129400	-1.74196	0.000393673	Stable
Mapk3	chr7	126741601	126741900	-1.74196	0.000393673	Stable
Tmc1	chr19	20841601	20841900	-1.39465	0.000401804	Stable
Lrrn2	chr1	132813001	132813300	2.96323	0.000404902	Up
Prss38	chr11	59357401	59357700	2.96323	0.000404902	Up
Ccn3	chr15	54748201	54748500	-3.21721	0.000404902	Down
Parvg	chr15	84336601	84336900	2.96323	0.000404902	Up
Tas2r134	chr2	51621301	51621600	2.96323	0.000404902	Up
Mmp9	chr2	164952601	164952900	2.96323	0.000404902	Up
Por	chr5	135662701	135663000	2.96323	0.000404902	Up
1700049E22Rik	chr6	100552201	100552500	2.96323	0.000404902	Up
Lmntd1	chr6	145476301	145476600	2.96323	0.000404902	Up
Pepd	chr7	34921501	34921800	2.96323	0.000404902	Up
Irf8	chr8	120753601	120753900	2.96323	0.000404902	Up
Cpm	chr10	117608401	117608700	1.54978	0.000416456	Stable
Ripor3	chr2	167990401	167990700	1.42365	0.00043108	Stable
Gm32200	chr1	191456701	191457000	-1.30361	0.000450305	Stable
Sec14l4	chr11	4049101	4049400	-0.961559	0.000462794	Stable
Bcat1	chr6	144943801	144944100	-1.06332	0.000484191	Stable
Dnah7b	chr1	46322401	46322700	-6.58533	0.000489894	Down
Crp	chr1	172751701	172752000	-6.58533	0.000489894	Down
Fhl2	chr1	43219501	43219800	6.61237	0.000489894	Up
Gli2	chr1	119196601	119196900	6.61237	0.000489894	Up
Heca	chr10	17944801	17945100	-6.58533	0.000489894	Down
Lama2	chr10	27119401	27119700	6.61237	0.000489894	Up
Marcks	chr10	37272001	37272300	6.61237	0.000489894	Up
Man1a	chr10	54069301	54069600	6.61237	0.000489894	Up
Rpa1	chr11	75325201	75325500	-6.58533	0.000489894	Down
Ccl2	chr11	82029301	82029600	-6.58533	0.000489894	Down
1700093K21Rik	chr11	23534101	23534400	6.61237	0.000489894	Up
Baiap2	chr11	119956501	119956800	6.61237	0.000489894	Up
Mia2	chr12	59086201	59086500	-6.58533	0.000489894	Down
Bcl11b	chr12	107981401	107981700	6.61237	0.000489894	Up
Cetn3	chr13	82168501	82168800	-6.58533	0.000489894	Down
Cphx1	chr14	26084101	26084400	6.61237	0.000489894	Up
Pvt1	chr15	62686801	62687100	-6.58533	0.000489894	Down
Prpf40b	chr15	99315301	99315600	-6.58533	0.000489894	Down
Tmem114	chr16	8447701	8448000	-6.58533	0.000489894	Down
Rubcn	chr16	32852101	32852400	-6.58533	0.000489894	Down
Cyyr1	chr16	85556101	85556400	-6.58533	0.000489894	Down
Btla	chr16	45280201	45280500	6.61237	0.000489894	Up
Prph2	chr17	46911901	46912200	6.61237	0.000489894	Up
Ss18	chr18	14580301	14580600	6.61237	0.000489894	Up
Nol4	chr18	22737901	22738200	6.61237	0.000489894	Up
Map3k2	chr18	32184601	32184900	6.61237	0.000489894	Up
2010003K11Rik	chr19	4499401	4499700	-6.58533	0.000489894	Down
Best1	chr19	9992701	9993000	6.61237	0.000489894	Up
Sema6d	chr2	124170301	124170600	-6.58533	0.000489894	Down
Adra2b	chr2	127391101	127391400	-6.58533	0.000489894	Down
Zbbx	chr3	74763601	74763900	-6.58533	0.000489894	Down
Ttll7	chr3	146917201	146917500	6.61237	0.000489894	Up
Ror1	chr4	100148101	100148400	-6.58533	0.000489894	Down
Ldlrap1	chr4	134761801	134762100	-6.58533	0.000489894	Down
Tes	chr6	17091301	17091600	-6.58533	0.000489894	Down
B130024G19Rik	chr7	70682401	70682700	-6.58533	0.000489894	Down
Wdr11	chr7	129691501	129691800	6.61237	0.000489894	Up
Spaca7	chr8	12584101	12584400	-6.58533	0.000489894	Down
Csmd1	chr8	17691001	17691300	6.61237	0.000489894	Up
Tenm3	chr8	48939601	48939900	6.61237	0.000489894	Up
Olfr901	chr9	38438701	38439000	6.61237	0.000489894	Up
Morf4l1	chr9	90136801	90137100	6.61237	0.000489894	Up
Cpne4	chr9	104532901	104533200	6.61237	0.000489894	Up
Ccdc12	chr9	110701501	110701800	6.61237	0.000489894	Up
Tgfbr2	chr9	116065801	116066100	6.61237	0.000489894	Up
Diaph2	chrX	129433201	129433500	-6.58533	0.000489894	Down
Mamld1	chrX	70800901	70801200	6.61237	0.000489894	Up
Xlr5a	chrX	73114501	73114800	6.61237	0.000489894	Up
Gm20815	chrY	8781001	8781300	-6.58533	0.000489894	Down
Tram2	chr1	21091501	21091800	-2.42275	0.000491667	Down
Tafa2	chr10	123251701	123252000	-2.82225	0.000491667	Down
Slc2a12	chr10	22622101	22622400	-2.42275	0.000491667	Down
Nudt4	chr10	95579101	95579400	2.54825	0.000491667	Up
Mir6406	chr11	68197201	68197500	2.54825	0.000491667	Up
Gm2897	chr14	3017701	3018000	-2.82225	0.000491667	Down
Pabpc1	chr15	36694201	36694500	-2.82225	0.000491667	Down
Odad2	chr18	7255201	7255500	-2.82225	0.000491667	Down
4930545E07Rik	chr18	18368701	18369000	2.54825	0.000491667	Up
Blcap	chr2	157527901	157528200	-2.82225	0.000491667	Down
Api5	chr2	94809001	94809300	-2.42275	0.000491667	Down
Egf	chr3	129696601	129696900	2.54825	0.000491667	Up
Jun	chr4	95183401	95183700	2.54825	0.000491667	Up
C130073F10Rik	chr4	101875501	101875800	2.54825	0.000491667	Up
Spsb1	chr4	149851801	149852100	2.54825	0.000491667	Up
Prdm16	chr4	154438501	154438800	2.54825	0.000491667	Up
Vwf	chr6	125618101	125618400	-2.42275	0.000491667	Down
2310008N11Rik	chr8	26874601	26874900	-2.42275	0.000491667	Down
Iqcf1	chr9	106497601	106497900	-2.42275	0.000491667	Down
Gm4750	chrX	152484001	152484300	-2.42275	0.000491667	Down
Olfr1320	chrX	49660501	49660800	2.54825	0.000491667	Up
Tcerg1l	chr7	138262201	138262500	-1.07742	0.00050554	Stable
Rd3	chr1	191961601	191961900	-1.89652	0.000513761	Stable
4930401C15Rik	chr10	25903801	25904100	-1.89652	0.000513761	Stable
Slc16a7	chr10	125062201	125062500	2.08712	0.000513761	Up
Aars2	chr17	45517501	45517800	2.08712	0.000513761	Up
Tmc5	chr7	118660801	118661100	-1.89652	0.000513761	Stable
Nr5a2	chr1	137059801	137060100	-3.85119	0.000521183	Down
Grik2	chr10	47666401	47666700	-3.85119	0.000521183	Down
Upb1	chr10	75438001	75438300	3.64035	0.000521183	Up
Abca5	chr11	110365501	110365800	-3.85119	0.000521183	Down
Rhbdf2	chr11	116613301	116613600	-3.85119	0.000521183	Down
Trappc12	chr12	28726801	28727100	-3.85119	0.000521183	Down
Cryl1	chr14	57384601	57384900	3.64035	0.000521183	Up
Zdhhc14	chr17	5507701	5508000	3.64035	0.000521183	Up
Tbc1d5	chr17	50927101	50927400	3.64035	0.000521183	Up
Ccdc68	chr18	69823801	69824100	3.64035	0.000521183	Up
Dtd1	chr2	144628801	144629100	-3.85119	0.000521183	Down
Stam2	chr2	52760101	52760400	3.64035	0.000521183	Up
Vav3	chr3	109481401	109481700	3.64035	0.000521183	Up
Gm13285	chr4	88794601	88794900	-3.85119	0.000521183	Down
Cachd1	chr4	100767901	100768200	-3.85119	0.000521183	Down
Uchl1	chr5	66686701	66687000	-3.85119	0.000521183	Down
Gabrg1	chr5	70565701	70566000	-3.85119	0.000521183	Down
Zfp709	chr8	71857201	71857500	3.64035	0.000521183	Up
Irx3	chr8	91787401	91787700	3.64035	0.000521183	Up
Prtg	chr9	72839101	72839400	3.64035	0.000521183	Up
Il20rb	chr9	100287601	100287900	3.64035	0.000521183	Up
Mir7243	chr9	102204001	102204300	3.64035	0.000521183	Up
4930598F16Rik	chr1	95832001	95832300	-2.25377	0.000537698	Down
Cntnap5b	chr1	99341701	99342000	-2.25377	0.000537698	Down
Slc18a2	chr19	59263201	59263500	2.6787	0.000537698	Up
Epha5	chr5	84869401	84869700	-2.25377	0.000537698	Down
Zfp787	chr7	6132601	6132900	2.6787	0.000537698	Up
Trp53bp2	chr1	182397301	182397600	-2.02944	0.000540282	Down
Pwp1	chr10	85768801	85769100	-2.02944	0.000540282	Down
Tcf7l2	chr19	55914001	55914300	2.24563	0.000540282	Up
Fam178b	chr1	36610501	36610800	1.66247	0.000543253	Stable
Csgalnact1	chr8	68461201	68461500	1.66247	0.000543253	Stable
4930448I06Rik	chr1	41768701	41769000	-2.1276	0.000550905	Down
Utp18	chr11	93561301	93561600	-2.1276	0.000550905	Down
A930002C04Rik	chr13	47158501	47158800	2.39675	0.000550905	Up
BC065403	chr9	72406501	72406800	2.39675	0.000550905	Up
Olfr161	chr16	3350101	3350400	-1.0588	0.000579873	Stable
Mat2b	chr11	40069801	40070100	-1.69632	0.000614054	Stable
Notch1	chr2	26469601	26469900	1.81585	0.000687676	Stable
Sidt2	chr9	45940501	45940800	1.81585	0.000687676	Stable
Gm45871	chr18	90602101	90602400	-0.335214	0.000701711	Stable
Alcam	chr16	52281601	52281900	1.5648	0.000727566	Stable
Wdr26	chr1	181257601	181257900	2.88579	0.000732495	Up
Tet1	chr10	62903701	62904000	-3.13036	0.000732495	Down
Slc5a10	chr11	61707601	61707900	2.88579	0.000732495	Up
Exoc2	chr13	30992701	30993000	2.88579	0.000732495	Up
Mnd1-ps	chr14	9753901	9754200	-3.13036	0.000732495	Down
Alg12	chr15	88814401	88814700	2.88579	0.000732495	Up
Bace2	chr16	97323301	97323600	2.88579	0.000732495	Up
Adrb2	chr18	62178601	62178900	2.88579	0.000732495	Up
Fign	chr2	63981301	63981600	2.88579	0.000732495	Up
Intu	chr3	40549801	40550100	2.88579	0.000732495	Up
Tnni3k	chr3	155058301	155058600	2.88579	0.000732495	Up
Zfp644	chr5	106793101	106793400	-3.13036	0.000732495	Down
Auts2	chr5	132268201	132268500	-3.13036	0.000732495	Down
Pclo	chr5	14675701	14676000	2.88579	0.000732495	Up
Rasl11b	chr5	74190601	74190900	2.88579	0.000732495	Up
Rassf6	chr5	90666601	90666900	2.88579	0.000732495	Up
Tmem132b	chr5	126202501	126202800	2.88579	0.000732495	Up
Ints1	chr5	139758001	139758300	2.88579	0.000732495	Up
Lmo3	chr6	138369301	138369600	-3.13036	0.000732495	Down
Wnt11	chr7	98818501	98818800	2.88579	0.000732495	Up
Terf2ip	chr8	112214401	112214700	2.88579	0.000732495	Up
Impg1	chr9	80956501	80956800	2.88579	0.000732495	Up
Dock11	chrX	35861401	35861700	-1.31721	0.000743304	Stable
Tshz2	chr2	169618201	169618500	1.11615	0.00075084	Stable
1700101O22Rik	chr12	6700501	6700800	-1.78345	0.000761073	Stable
Gm33340	chr12	42566701	42567000	1.91573	0.000761073	Stable
Gm10248	chr14	23121901	23122200	1.91573	0.000761073	Stable
Lrp5	chr19	3660901	3661200	-1.78345	0.000761073	Stable
Iftap	chr2	100546501	100546800	1.91573	0.000761073	Stable
Det1	chr7	78831301	78831600	1.91573	0.000761073	Stable
Psmd7	chr8	107654401	107654700	-1.78345	0.000761073	Stable
Syt1	chr10	109321801	109322100	-1.13049	0.000770539	Stable
A330009N23Rik	chr15	101226601	101226900	1.33679	0.000771085	Stable
Mrgprd	chr7	145341001	145341300	-0.303147	0.00079608	Stable
Slc35b3	chr13	39511201	39511500	-1.50789	0.000814887	Stable
Rasa1	chr13	85603501	85603800	-1.41558	0.000814887	Stable
Gata6os	chr18	10934401	10934700	1.43536	0.000814887	Stable
Cnnm1	chr19	43427701	43428000	1.43536	0.000814887	Stable
Prss12	chr3	123471901	123472200	-1.50789	0.000814887	Stable
Gpat3	chr5	101058001	101058300	-1.41558	0.000814887	Stable
Gadl1	chr9	115836301	115836600	1.43536	0.000814887	Stable
Nckap5	chr1	126543001	126543300	2.03843	0.000829453	Up
Tex13a	chrX	137965501	137965800	-1.84019	0.000829453	Stable
1700061F12Rik	chr2	8533501	8533800	-1.61788	0.000834919	Stable
2510039O18Rik	chr4	147954601	147954900	-1.61788	0.000834919	Stable
1700054K19Rik	chr6	111935701	111936000	-0.905097	0.00085094	Stable
Iqca	chr1	90160801	90161100	-2.74474	0.000860688	Down
Trak2	chr1	58931401	58931700	-2.34523	0.000860688	Down
Ppp1r12b	chr1	134826901	134827200	2.47832	0.000860688	Up
Pcdh15	chr10	73764601	73764900	2.47832	0.000860688	Up
Abca13	chr11	9209101	9209400	-2.34523	0.000860688	Down
Gm11529	chr11	96450601	96450900	2.47832	0.000860688	Up
9030624G23Rik	chr12	23640001	23640300	-2.34523	0.000860688	Down
Rad51b	chr12	79566601	79566900	-2.34523	0.000860688	Down
Wdr37	chr13	8851201	8851500	-2.34523	0.000860688	Down
Gpbp1	chr13	111597001	111597300	2.47832	0.000860688	Up
Gm10409	chr14	3654001	3654300	-2.34523	0.000860688	Down
Gm4675	chr14	118198801	118199100	-2.34523	0.000860688	Down
Cip2a	chr16	49001401	49001700	-2.34523	0.000860688	Down
Slf2	chr19	44891401	44891700	2.47832	0.000860688	Up
A930004D18Rik	chr2	18037201	18037500	-2.34523	0.000860688	Down
Dok5	chr2	170763001	170763300	-2.34523	0.000860688	Down
Fam163b	chr2	27129001	27129300	2.47832	0.000860688	Up
Adgrl2	chr3	148486501	148486800	2.47832	0.000860688	Up
Tle1	chr4	72354601	72354900	2.47832	0.000860688	Up
Gm13133	chr4	154544101	154544400	2.47832	0.000860688	Up
Tgfbr3	chr5	107087701	107088000	-2.34523	0.000860688	Down
Tril	chr6	53746501	53746800	-2.74474	0.000860688	Down
1700027F06Rik	chr6	124343101	124343400	-2.74474	0.000860688	Down
Ctnna2	chr6	76019701	76020000	2.47832	0.000860688	Up
Nell1os	chr7	50451601	50451900	2.47832	0.000860688	Up
Osbpl10	chr9	115079101	115079400	-2.74474	0.000860688	Down
Csk	chr9	57664801	57665100	-2.34523	0.000860688	Down
Barx2	chr9	31923001	31923300	2.47832	0.000860688	Up
Olfr915	chr9	38637301	38637600	2.47832	0.000860688	Up
Nectin1	chr9	43651201	43651500	2.47832	0.000860688	Up
Zbtb16	chr9	48807001	48807300	2.47832	0.000860688	Up
Gm20736	chrY	34059001	34059300	-2.34523	0.000860688	Down
3830403N18Rik	chrX	56081701	56082000	-1.06358	0.000868658	Stable
Ear10	chr14	43930801	43931100	-1.97082	0.000885647	Stable
Krtap11-1	chr16	89626501	89626800	2.19342	0.000885647	Up
Kcnk12	chr17	87753001	87753300	-1.97082	0.000885647	Stable
Nkain3	chr4	20421301	20421600	-1.97082	0.000885647	Stable
9130023H24Rik	chr7	128240401	128240700	2.19342	0.000885647	Up
Ulbp1	chr10	7477201	7477500	-1.27839	0.000914567	Stable
Myocd	chr11	65243101	65243400	-2.18378	0.000916869	Down
Akr1c14	chr13	4065901	4066200	-2.18378	0.000916869	Down
Bmp10	chr6	87409201	87409500	-2.18378	0.000916869	Down
Vmn2r20	chr6	123370501	123370800	-2.18378	0.000916869	Down
Tmem47	chrX	81053101	81053400	-2.18378	0.000916869	Down
D630023F18Rik	chr1	65116201	65116500	-2.0638	0.00091941	Down
Crygf	chr1	65979601	65979900	2.33817	0.00091941	Up
Tmtc2	chr10	105181201	105181500	-2.0638	0.00091941	Down
Gpr6	chr10	41166901	41167200	2.33817	0.00091941	Up
Olfr71	chr4	43714201	43714500	-2.0638	0.00091941	Down
1700065J11Rik	chr6	35347201	35347500	2.33817	0.00091941	Up
Strap	chr6	137703901	137704200	2.33817	0.00091941	Up
Gm3376	chrY	3940501	3940800	-2.0638	0.00091941	Down
Igf2bp3	chr6	49236301	49236600	-0.670876	0.000920526	Stable
Klhdc4	chr8	121838101	121838400	-1.1815	0.000921643	Stable
Poc1b	chr10	99102601	99102900	-1.5266	0.000949698	Stable
Gm2176	chr18	80572201	80572500	-1.64919	0.00095196	Stable
Arhgap21	chr2	20899801	20900100	-0.568284	0.000972734	Stable
Eya1	chr1	14110501	14110800	-6.44932	0.00097925	Down
Satb2	chr1	57046501	57046800	-6.44932	0.00097925	Down
Bzw1	chr1	58349401	58349700	-6.44932	0.00097925	Down
Zdbf2	chr1	63193201	63193500	-6.44932	0.00097925	Down
Slc11a1	chr1	74378401	74378700	-6.44932	0.00097925	Down
Gbx2	chr1	89956201	89956500	-6.44932	0.00097925	Down
Dpp10	chr1	124785901	124786200	-6.44932	0.00097925	Down
Kif14	chr1	136528501	136528800	-6.44932	0.00097925	Down
Zbtb18	chr1	177412801	177413100	-6.44932	0.00097925	Down
Sertad4	chr1	192878401	192878700	-6.44932	0.00097925	Down
Ly96	chr1	16787101	16787400	6.49813	0.00097925	Up
Ikzf2	chr1	69639301	69639600	6.49813	0.00097925	Up
Mir6351	chr1	73827001	73827300	6.49813	0.00097925	Up
Ndufa10	chr1	92361301	92361600	6.49813	0.00097925	Up
Agxt	chr1	93139801	93140100	6.49813	0.00097925	Up
Slco6d1	chr1	98590501	98590800	6.49813	0.00097925	Up
Taar8b	chr10	24086701	24087000	-6.44932	0.00097925	Down
4930486F22Rik	chr10	86143501	86143800	-6.44932	0.00097925	Down
Cfap54	chr10	92795401	92795700	-6.44932	0.00097925	Down
Msl3l2	chr10	55894201	55894500	6.49813	0.00097925	Up
Ehbp1	chr11	22395901	22396200	-6.44932	0.00097925	Down
Slit3	chr11	35404801	35405100	6.49813	0.00097925	Up
Col23a1	chr11	51444601	51444900	6.49813	0.00097925	Up
Krt28	chr11	99371401	99371700	6.49813	0.00097925	Up
Abhd12b	chr12	70140901	70141200	-6.44932	0.00097925	Down
Wdr89	chr12	75695701	75696000	-6.44932	0.00097925	Down
Tc2n	chr12	101742601	101742900	-6.44932	0.00097925	Down
Gm10421	chr12	117068401	117068700	-6.44932	0.00097925	Down
Golga5	chr12	102506101	102506400	6.49813	0.00097925	Up
Pfkp	chr13	6608401	6608700	-6.44932	0.00097925	Down
B230303A05Rik	chr13	16849801	16850100	-6.44932	0.00097925	Down
Gm5083	chr13	44054101	44054400	-6.44932	0.00097925	Down
Ddx46	chr13	55648801	55649100	-6.44932	0.00097925	Down
4933416O17Rik	chr13	69914701	69915000	-6.44932	0.00097925	Down
E2f3	chr13	29962501	29962800	6.49813	0.00097925	Up
Ly86	chr13	37537801	37538100	6.49813	0.00097925	Up
Tmem161b	chr13	84276601	84276900	6.49813	0.00097925	Up
Pik3r1	chr13	101553001	101553300	6.49813	0.00097925	Up
Tmem267	chr13	119605801	119606100	6.49813	0.00097925	Up
D830030K20Rik	chr14	3206101	3206400	-6.44932	0.00097925	Down
Gm3264	chr14	4893901	4894200	-6.44932	0.00097925	Down
Armh4	chr14	49728601	49728900	-6.44932	0.00097925	Down
Ppp2r2a	chr14	67092001	67092300	-6.44932	0.00097925	Down
Nudt18	chr14	70568401	70568700	-6.44932	0.00097925	Down
Gm32455	chr14	83872501	83872800	-6.44932	0.00097925	Down
Med30	chr15	52881301	52881600	-6.44932	0.00097925	Down
Gm19277	chr15	85161601	85161900	6.49813	0.00097925	Up
Zpld1	chr16	54632401	54632700	-6.44932	0.00097925	Down
Plaat1	chr16	29253001	29253300	6.49813	0.00097925	Up
Ccdc80	chr16	45063301	45063600	6.49813	0.00097925	Up
Olig2	chr16	91218001	91218300	6.49813	0.00097925	Up
Vmn2r96	chr17	18606301	18606600	-6.44932	0.00097925	Down
Lrpprc	chr17	84871501	84871800	6.49813	0.00097925	Up
Six2	chr17	85657501	85657800	6.49813	0.00097925	Up
Usp14	chr18	10038601	10038900	-6.44932	0.00097925	Down
Ammecr1l	chr18	31736101	31736400	-6.44932	0.00097925	Down
Lman1	chr18	66042601	66042900	-6.44932	0.00097925	Down
Tshz1	chr18	83884501	83884800	6.49813	0.00097925	Up
Pola2	chr19	5954701	5955000	-6.44932	0.00097925	Down
Cyp26c1	chr19	37687501	37687800	6.49813	0.00097925	Up
Calhm2	chr19	47138101	47138400	6.49813	0.00097925	Up
Taf3	chr2	9925201	9925500	-6.44932	0.00097925	Down
G6pc2	chr2	69236401	69236700	6.49813	0.00097925	Up
Ccdc141	chr2	77168701	77169000	6.49813	0.00097925	Up
Ldlrad3	chr2	102045901	102046200	6.49813	0.00097925	Up
Bpifb4	chr2	153928501	153928800	6.49813	0.00097925	Up
Mir6378	chr3	35058901	35059200	-6.44932	0.00097925	Down
P2ry1	chr3	61040401	61040700	-6.44932	0.00097925	Down
Lmo4	chr3	144297901	144298200	6.49813	0.00097925	Up
2410004B18Rik	chr3	145948501	145948800	6.49813	0.00097925	Up
Cfap418	chr4	10907401	10907700	-6.44932	0.00097925	Down
Gm20878	chr4	41937001	41937300	-6.44932	0.00097925	Down
1700042G15Rik	chr4	57372001	57372300	-6.44932	0.00097925	Down
Col27a1	chr4	63274801	63275100	-6.44932	0.00097925	Down
Dmac1	chr4	75348301	75348600	-6.44932	0.00097925	Down
Sgip1	chr4	102966001	102966300	-6.44932	0.00097925	Down
Lexm	chr4	106608601	106608900	-6.44932	0.00097925	Down
Eloa	chr4	136032301	136032600	-6.44932	0.00097925	Down
Tbc1d2	chr4	46626301	46626600	6.49813	0.00097925	Up
Ccdc171	chr4	83827501	83827800	6.49813	0.00097925	Up
Kctd8	chr5	69213601	69213900	-6.44932	0.00097925	Down
Gm7361	chr5	26272801	26273100	6.49813	0.00097925	Up
Foxp2	chr6	15457501	15457800	-6.44932	0.00097925	Down
Cped1	chr6	22007101	22007400	-6.44932	0.00097925	Down
Mir148a	chr6	51279601	51279900	-6.44932	0.00097925	Down
Stambp	chr6	83576101	83576400	-6.44932	0.00097925	Down
Tia1	chr6	86400601	86400900	-6.44932	0.00097925	Down
Grm7	chr6	111611701	111612000	-6.44932	0.00097925	Down
Myadm	chr7	3275101	3275400	6.49813	0.00097925	Up
Aldh16a1	chr7	45147601	45147900	6.49813	0.00097925	Up
Mctp2	chr7	72579601	72579900	6.49813	0.00097925	Up
Mical2	chr7	112312801	112313100	6.49813	0.00097925	Up
Crym	chr7	120202801	120203100	6.49813	0.00097925	Up
H19	chr7	142606201	142606500	6.49813	0.00097925	Up
Pgbd5	chr8	124342801	124343100	6.49813	0.00097925	Up
Slc35f3	chr8	126340801	126341100	6.49813	0.00097925	Up
4931429L15Rik	chr9	46612801	46613100	-6.44932	0.00097925	Down
Peak1	chr9	56234101	56234400	-6.44932	0.00097925	Down
Msantd4	chr9	4419601	4419900	6.49813	0.00097925	Up
7630403G23Rik	chr9	34141801	34142100	6.49813	0.00097925	Up
Pate11	chr9	36463201	36463500	6.49813	0.00097925	Up
Ncam1	chr9	50011201	50011500	6.49813	0.00097925	Up
Stoml1	chr9	58257001	58257300	6.49813	0.00097925	Up
Rec114	chr9	58707901	58708200	6.49813	0.00097925	Up
Gm16551	chr9	74672401	74672700	6.49813	0.00097925	Up
9530059O14Rik	chr9	122554501	122554800	6.49813	0.00097925	Up
Gria3	chrX	41184901	41185200	-6.44932	0.00097925	Down
Klhl4	chrX	114240301	114240600	-6.44932	0.00097925	Down
Gm20857	chrY	25104601	25104900	-6.44932	0.00097925	Down
Sly	chrY	55150201	55150500	-6.44932	0.00097925	Down
Lamc2	chr1	153139201	153139500	-3.74518	0.000980413	Down
Ccdc121	chr1	181630201	181630500	-3.74518	0.000980413	Down
Catspere2	chr1	177928801	177929100	3.54804	0.000980413	Up
L3mbtl3	chr10	26368801	26369100	-3.74518	0.000980413	Down
Zwint	chr10	72491701	72492000	-3.74518	0.000980413	Down
Ncoa1	chr12	4467001	4467300	-3.74518	0.000980413	Down
Syne2	chr12	75825301	75825600	3.54804	0.000980413	Up
Vrk1	chr12	105952201	105952500	3.54804	0.000980413	Up
Dlk1	chr12	109443901	109444200	3.54804	0.000980413	Up
Dync1h1	chr12	110618101	110618400	3.54804	0.000980413	Up
Pitrm1	chr13	6267601	6267900	-3.74518	0.000980413	Down
Serinc5	chr13	92599801	92600100	-3.74518	0.000980413	Down
Ipo11	chr13	106632001	106632300	-3.74518	0.000980413	Down
Fbp1	chr13	62922601	62922900	3.54804	0.000980413	Up
Gm3317	chr14	5150401	5150700	-3.74518	0.000980413	Down
Clybl	chr14	122299501	122299800	-3.74518	0.000980413	Down
Gxylt1	chr15	93234601	93234900	3.54804	0.000980413	Up
Ifnar2	chr16	91360501	91360800	-3.74518	0.000980413	Down
Grin2a	chr16	9739801	9740100	3.54804	0.000980413	Up
Impg2	chr16	56335501	56335800	3.54804	0.000980413	Up
F630040K05Rik	chr17	45818101	45818400	-3.74518	0.000980413	Down
Tfeb	chr17	47760901	47761200	3.54804	0.000980413	Up
Mdfi	chr17	47850001	47850300	3.54804	0.000980413	Up
1700122O11Rik	chr17	48050701	48051000	3.54804	0.000980413	Up
Mir5127	chr18	81839401	81839700	-3.74518	0.000980413	Down
Hhex	chr19	37432501	37432800	-3.74518	0.000980413	Down
Loxl4	chr19	42625201	42625500	-3.74518	0.000980413	Down
Neurl1a	chr19	47206801	47207100	3.54804	0.000980413	Up
Cdc123	chr2	5835901	5836200	3.54804	0.000980413	Up
Frmd5	chr2	121608001	121608300	3.54804	0.000980413	Up
Cxxc4	chr3	134100601	134100900	-3.74518	0.000980413	Down
Tm4sf4	chr3	57451201	57451500	3.54804	0.000980413	Up
Lxn	chr3	67464901	67465200	3.54804	0.000980413	Up
Crabp2	chr3	87958501	87958800	3.54804	0.000980413	Up
Lingo4	chr3	94395601	94395900	3.54804	0.000980413	Up
Brinp1	chr4	69024601	69024900	3.54804	0.000980413	Up
4933407E24Rik	chr4	124604401	124604700	3.54804	0.000980413	Up
Mir7023	chr4	149657401	149657700	3.54804	0.000980413	Up
Camta1	chr4	151883101	151883400	3.54804	0.000980413	Up
Rab28	chr5	41612101	41612400	-3.74518	0.000980413	Down
4930405L22Rik	chr5	46617301	46617600	-3.74518	0.000980413	Down
Sema3d	chr5	12353701	12354000	3.54804	0.000980413	Up
Tspan12	chr6	21766801	21767100	3.54804	0.000980413	Up
Cadps2	chr6	23557801	23558100	3.54804	0.000980413	Up
Gm16630	chr6	48131701	48132000	3.54804	0.000980413	Up
Foxi3	chr6	71019001	71019300	3.54804	0.000980413	Up
Atp6v1b1	chr6	83753401	83753700	3.54804	0.000980413	Up
Psma1	chr7	114314401	114314700	-3.74518	0.000980413	Down
Cyp2b23	chr7	26710801	26711100	3.54804	0.000980413	Up
Slc7a10	chr7	35191501	35191800	3.54804	0.000980413	Up
Arhgef17	chr7	100927201	100927500	3.54804	0.000980413	Up
Scnn1b	chr7	121838701	121839000	3.54804	0.000980413	Up
Zfp423	chr8	87719401	87719700	3.54804	0.000980413	Up
Piezo1	chr8	122539201	122539500	3.54804	0.000980413	Up
Camp	chr9	109859701	109860000	-3.74518	0.000980413	Down
Dnm2	chr9	21500701	21501000	3.54804	0.000980413	Up
Kirrel3	chr9	34487101	34487400	3.54804	0.000980413	Up
Tex13c3	chrX	19438501	19438800	-3.74518	0.000980413	Down
Cldn34c1	chrX	123055201	123055500	-3.74518	0.000980413	Down
Gm20871	chrY	40461901	40462200	-3.74518	0.000980413	Down
Vmn1r220	chr13	23176501	23176800	-0.89762	0.00101788	Stable
Pla2g4a	chr1	148456801	148457100	-1.36718	0.00103178	Stable
1810014B01Rik	chr10	86681401	86681700	-1.36718	0.00103178	Stable
Ank1	chr8	23095501	23095800	-0.814223	0.00103631	Stable
Zfp692	chr11	58289401	58289700	1.77164	0.00107662	Stable
Cacna2d3	chr14	29764201	29764500	-1.68582	0.00107662	Stable
Rps18-ps4	chr13	97848301	97848600	-1.01234	0.00107897	Stable
4930459C07Rik	chr10	96192601	96192900	-1.28169	0.00108392	Stable
Kcnmb4os1	chr10	116427901	116428200	1.39611	0.00108392	Stable
Gm14151	chr2	151179601	151179900	-0.901948	0.00110077	Stable
4921511I17Rik	chr12	12662701	12663000	-1.18021	0.0011026	Stable
Flt3	chr5	147404101	147404400	1.17095	0.0011026	Stable
Gpa33	chr1	166178101	166178400	-1.54786	0.00110289	Stable
Sctr	chr1	120012601	120012900	1.52647	0.00110289	Stable
Mir147	chr2	122643601	122643900	1.52647	0.00110289	Stable
Irx5	chr8	92368201	92368500	1.52647	0.00110289	Stable
1700123O20Rik	chr14	54692401	54692700	0.940159	0.00118744	Stable
Gm10745	chr3	11739301	11739600	-0.88977	0.00121793	Stable
5031439G07Rik	chr15	84970801	84971100	1.10453	0.00124843	Stable
Degs1	chr1	182259301	182259600	-1.57224	0.0012752	Stable
Dok3	chr13	55523701	55524000	1.5826	0.0012752	Stable
Mir3961	chr13	82335901	82336200	1.5826	0.0012752	Stable
Samd8	chr14	21807001	21807300	-1.57224	0.0012752	Stable
Pibf1	chr14	99102301	99102600	1.5826	0.0012752	Stable
Rbpms	chr8	33853201	33853500	1.5826	0.0012752	Stable
Robo2	chr16	73553701	73554000	-0.893859	0.00131809	Stable
Defb44-ps	chr1	18187201	18187500	-3.03794	0.00131833	Down
Mir6546	chr1	171063901	171064200	2.80396	0.00131833	Up
Gm5069	chr1	180318901	180319200	2.80396	0.00131833	Up
Ppp2r5a	chr1	191407201	191407500	2.80396	0.00131833	Up
Tnfaip3	chr10	19032601	19032900	2.80396	0.00131833	Up
Slc5a8	chr10	88876801	88877100	2.80396	0.00131833	Up
Tubb2a-ps2	chr12	11868301	11868600	2.80396	0.00131833	Up
Edn1	chr13	42300001	42300300	-3.03794	0.00131833	Down
Agtpbp1	chr13	59168701	59169000	2.80396	0.00131833	Up
Atg10	chr13	91085701	91086000	2.80396	0.00131833	Up
Ssbp2	chr13	91661701	91662000	2.80396	0.00131833	Up
Slc4a8	chr15	100766401	100766700	-3.03794	0.00131833	Down
Iqcg	chr16	33020101	33020400	-3.03794	0.00131833	Down
Clic5	chr17	44441701	44442000	2.80396	0.00131833	Up
Atp6v1e2	chr17	86955001	86955300	2.80396	0.00131833	Up
Garem1	chr18	21317401	21317700	2.80396	0.00131833	Up
Cdh22	chr2	165228001	165228300	-3.03794	0.00131833	Down
Chia1	chr3	106128901	106129200	-3.03794	0.00131833	Down
4930447N08Rik	chr3	122803201	122803500	2.80396	0.00131833	Up
Bcl10	chr3	145878901	145879200	2.80396	0.00131833	Up
4930509K18Rik	chr4	40329001	40329300	-3.03794	0.00131833	Down
Sec61b	chr4	47480101	47480400	2.80396	0.00131833	Up
Hsdl2	chr4	59578501	59578800	2.80396	0.00131833	Up
Mup15	chr4	61405501	61405800	2.80396	0.00131833	Up
Gm12830	chr4	114689401	114689700	2.80396	0.00131833	Up
Gm572	chr4	148711801	148712100	2.80396	0.00131833	Up
Med13l	chr5	118472101	118472400	-3.03794	0.00131833	Down
Hnrnpdl	chr5	100007401	100007700	2.80396	0.00131833	Up
Pms2	chr5	143914501	143914800	2.80396	0.00131833	Up
Prh1	chr6	132525301	132525600	-3.03794	0.00131833	Down
Lrrn1	chr6	107652001	107652300	2.80396	0.00131833	Up
Cln3	chr7	126574201	126574500	-3.03794	0.00131833	Down
Kmt2b	chr7	30569401	30569700	2.80396	0.00131833	Up
Ano5	chr7	51463201	51463500	2.80396	0.00131833	Up
Gabrb3	chr7	57895201	57895500	2.80396	0.00131833	Up
Hand2os1	chr8	57182701	57183000	-3.03794	0.00131833	Down
Zfp90	chr8	106442101	106442400	-3.03794	0.00131833	Down
Mmp20	chr9	7612501	7612800	-3.03794	0.00131833	Down
Thsd4	chr9	60513001	60513300	2.80396	0.00131833	Up
Als2cl	chr9	110890801	110891100	2.80396	0.00131833	Up
Lipg	chr18	74880901	74881200	1.18764	0.00131935	Stable
Tlr12	chr4	128630101	128630400	1.18764	0.00131935	Stable
Sall3	chr18	80971501	80971800	1.98805	0.0013304	Stable
Rbms1	chr2	60795301	60795600	1.98805	0.0013304	Stable
Cdk14	chr5	5397901	5398200	1.98805	0.0013304	Stable
Fam186a	chr15	99944101	99944400	1.25487	0.00133131	Stable
Htr1a	chr13	105793201	105793500	1.44052	0.00142124	Stable
Csnk1g3	chr18	53876101	53876400	-0.955495	0.00142288	Stable
Erbb4	chr1	69377101	69377400	2.08296	0.00144222	Up
Sec16b	chr1	157807201	157807500	2.13924	0.00144222	Up
Gm46993	chr12	88092301	88092600	2.13924	0.00144222	Up
Gucy1b2	chr14	62481001	62481300	2.13924	0.00144222	Up
4930564C03Rik	chr17	45120001	45120300	2.08296	0.00144222	Up
Ttc7	chr17	87289801	87290100	2.08296	0.00144222	Up
Sra1	chr18	36672901	36673200	2.08296	0.00144222	Up
Grp	chr18	65879701	65880000	2.08296	0.00144222	Up
Lamp5	chr2	136095301	136095600	2.13924	0.00144222	Up
Frem1	chr4	83022301	83022600	2.08296	0.00144222	Up
Casz1	chr4	148833901	148834200	2.08296	0.00144222	Up
Sorcs2	chr5	36240001	36240300	-1.90972	0.00144222	Stable
Clnk	chr5	39228901	39229200	-1.90972	0.00144222	Stable
Hip1	chr5	135539101	135539400	2.08296	0.00144222	Up
Sox5	chr6	143846401	143846700	-1.90972	0.00144222	Stable
Mir3108	chr8	108947401	108947700	2.13924	0.00144222	Up
I730028E13Rik	chr9	61153501	61153800	-1.90972	0.00144222	Stable
Ush2a	chr1	188341801	188342100	1.64821	0.00146635	Stable
Foxn3	chr12	99475201	99475500	1.64821	0.00146635	Stable
Qpct	chr17	79054501	79054800	1.64821	0.00146635	Stable
Rprm	chr2	53762701	53763000	1.64821	0.00146635	Stable
Ptprd	chr4	78129301	78129600	-1.60047	0.00146635	Stable
Gm21054	chr6	103831501	103831800	-1.60047	0.00146635	Stable
Mmp3	chr9	7424701	7425000	-1.60047	0.00146635	Stable
Kazn	chr4	142557301	142557600	-1.12733	0.00149753	Stable
Steap1	chr5	6191101	6191400	-1.12733	0.00149753	Stable
Grb10	chr11	12035701	12036000	-2.66282	0.00149764	Down
Ccdc182	chr11	88320901	88321200	2.40482	0.00149764	Up
2610035D17Rik	chr11	113134501	113134800	2.40482	0.00149764	Up
4932435O22Rik	chr11	114358801	114359100	2.40482	0.00149764	Up
Stxbp6	chr12	45666001	45666300	2.40482	0.00149764	Up
Tfap2a	chr13	40749901	40750200	2.40482	0.00149764	Up
4930550C17Rik	chr13	56234101	56234400	2.40482	0.00149764	Up
Elovl7	chr13	108218101	108218400	2.40482	0.00149764	Up
Adk	chr14	21308401	21308700	2.40482	0.00149764	Up
Defb30	chr14	63025501	63025800	2.40482	0.00149764	Up
Pced1b	chr15	97215001	97215300	2.40482	0.00149764	Up
Ypel5	chr17	72785401	72785700	2.40482	0.00149764	Up
Crtac1	chr19	42335701	42336000	-2.66282	0.00149764	Down
Wnt8b	chr19	44478901	44479200	-2.66282	0.00149764	Down
Mir6984	chr19	3299401	3299700	2.40482	0.00149764	Up
Smox	chr2	131450401	131450700	-2.66282	0.00149764	Down
Hmcn2	chr2	31458001	31458300	2.40482	0.00149764	Up
Gm13986	chr2	118013701	118014000	2.40482	0.00149764	Up
Epha8	chr4	136940101	136940400	2.40482	0.00149764	Up
Sowahb	chr5	93010801	93011100	2.40482	0.00149764	Up
Zfp326	chr5	106094701	106095000	2.40482	0.00149764	Up
Stk31	chr6	49520701	49521000	2.40482	0.00149764	Up
Gucy2d	chr7	98415001	98415300	-2.66282	0.00149764	Down
A630001O12Rik	chr8	126759301	126759600	-2.66282	0.00149764	Down
1190028D05Rik	chr8	51752101	51752400	2.40482	0.00149764	Up
Fundc1	chrX	17784001	17784300	-2.66282	0.00149764	Down
Mageb16	chrX	79615801	79616100	2.40482	0.00149764	Up
Cacna1s	chr1	136104301	136104600	2.27712	0.00152433	Up
Rnf217	chr10	31705201	31705500	-1.99704	0.00152433	Stable
Zeb1	chr18	5492401	5492700	2.27712	0.00152433	Up
Tle4	chr19	14366101	14366400	2.27712	0.00152433	Up
Cdh26	chr2	178577101	178577400	-1.99704	0.00152433	Stable
Pmepa1	chr2	173331301	173331600	2.27712	0.00152433	Up
Rsrc1	chr3	67098901	67099200	2.27712	0.00152433	Up
Gm12911	chr4	68120101	68120400	-1.99704	0.00152433	Stable
Ndufaf6	chr4	11055301	11055600	2.27712	0.00152433	Up
Bach2os	chr4	32562601	32562900	2.27712	0.00152433	Up
Shisa3	chr5	67542301	67542600	-1.99704	0.00152433	Stable
Wnt16	chr6	22260301	22260600	-1.99704	0.00152433	Stable
Grid2	chr6	63746701	63747000	2.27712	0.00152433	Up
Adam29	chr8	55483801	55484100	-1.99704	0.00152433	Stable
Mphosph6	chr8	117834001	117834300	-1.99704	0.00152433	Stable
Tsen15	chr1	152281801	152282100	-2.11022	0.0015534	Down
9530068E07Rik	chr11	52503601	52503900	-2.11022	0.0015534	Down
Sox11	chr12	27592201	27592500	-2.11022	0.0015534	Down
Flrt2	chr12	95157901	95158200	-2.11022	0.0015534	Down
Fhit	chr14	11105101	11105400	-2.11022	0.0015534	Down
Cysltr2	chr14	72998701	72999000	-2.11022	0.0015534	Down
Slitrk1	chr14	109037401	109037700	-2.11022	0.0015534	Down
Kcnip3	chr2	127470901	127471200	-2.11022	0.0015534	Down
Slc9a8	chr2	167410801	167411100	-2.11022	0.0015534	Down
Mir1906-1	chrX	88995901	88996200	-2.11022	0.0015534	Down
Llgl1	chr11	60682801	60683100	-1.24527	0.00157155	Stable
Gm6194	chr3	8246101	8246400	-1.24527	0.00157155	Stable
Slc41a2	chr10	83216101	83216400	1.20585	0.00157901	Stable
Olfr818	chr10	129929401	129929700	-1.20846	0.00158952	Stable
Gm30551	chr13	103718101	103718400	-1.20846	0.00158952	Stable
Tmem181b-ps	chr17	6466801	6467100	1.27806	0.00158952	Stable
Akirin2	chr4	34541701	34542000	-0.843353	0.00161369	Stable
Spsb2	chr6	124802101	124802400	-0.843353	0.00161369	Stable
Cstdc6	chr16	36325201	36325500	-1.01122	0.00164258	Stable
AA543401	chr9	107133901	107134200	-1.01122	0.00164258	Stable
Hdgfl2	chr17	56097301	56097600	1.48708	0.00166131	Stable
Prkag2	chr5	25021801	25022100	-1.50363	0.00166131	Stable
Mecom	chr3	30358801	30359100	1.72603	0.00167444	Stable
Cspg4	chr9	56866501	56866800	1.72603	0.00167444	Stable
Sprr2a1	chr3	92185501	92185800	-0.833532	0.00175475	Stable
Nfia	chr4	98088901	98089200	-1.33567	0.00179266	Stable
Gpr63	chr4	24945601	24945900	1.36345	0.00179266	Stable
Gm7429	chrX	114991501	114991800	-1.42798	0.00179266	Stable
Mef2c	chr13	83136901	83137200	-0.764891	0.00182647	Stable
Adgrb3	chr1	25983601	25983900	-3.63076	0.00183717	Down
Tmeff2	chr1	50304301	50304600	-3.63076	0.00183717	Down
2310043L19Rik	chr1	177628801	177629100	-3.63076	0.00183717	Down
Ptprn	chr1	75256501	75256800	3.44942	0.00183717	Up
Esrrg	chr1	187458601	187458900	3.44942	0.00183717	Up
Kctd3	chr1	188988901	188989200	3.44942	0.00183717	Up
Arg1	chr10	25045501	25045800	-3.63076	0.00183717	Down
Foxo3	chr10	42343201	42343500	3.44942	0.00183717	Up
Cd24a	chr10	43572301	43572600	3.44942	0.00183717	Up
Fstl4	chr11	52895101	52895400	3.44942	0.00183717	Up
Sowaha	chr11	53481301	53481600	3.44942	0.00183717	Up
Smtnl2	chr11	72409201	72409500	3.44942	0.00183717	Up
Fam117a	chr11	95369101	95369400	3.44942	0.00183717	Up
Slc39a11	chr11	113481001	113481300	3.44942	0.00183717	Up
9430078K24Rik	chr12	79970401	79970700	3.44942	0.00183717	Up
8030423J24Rik	chr13	70989601	70989900	-3.63076	0.00183717	Down
Ofcc1	chr13	39633301	39633600	3.44942	0.00183717	Up
Hivep1	chr13	42063001	42063300	3.44942	0.00183717	Up
Lhfpl2	chr13	94082701	94083000	3.44942	0.00183717	Up
Dhrs2	chr14	55219201	55219500	-3.63076	0.00183717	Down
Fgf9	chr14	58350001	58350300	-3.63076	0.00183717	Down
Enox1	chr14	77403001	77403300	-3.63076	0.00183717	Down
Klf5	chr14	99382801	99383100	-3.63076	0.00183717	Down
Tep1	chr14	50844901	50845200	3.44942	0.00183717	Up
Dleu2	chr14	61777501	61777800	3.44942	0.00183717	Up
Klf10	chr15	38305201	38305500	-3.63076	0.00183717	Down
Tbc1d22a	chr15	86313601	86313900	-3.63076	0.00183717	Down
Mtss1	chr15	58991101	58991400	3.44942	0.00183717	Up
Ly6g2	chr15	75223801	75224100	3.44942	0.00183717	Up
Tcf20	chr15	82984801	82985100	3.44942	0.00183717	Up
Acvrl1	chr15	101135701	101136000	3.44942	0.00183717	Up
Phldb2	chr16	45759601	45759900	-3.63076	0.00183717	Down
1700116B05Rik	chr16	50992801	50993100	-3.63076	0.00183717	Down
Filip1l	chr16	57428101	57428400	-3.63076	0.00183717	Down
Olfr130	chr17	38070901	38071200	3.44942	0.00183717	Up
Vegfa	chr17	45987001	45987300	3.44942	0.00183717	Up
Dlgap1	chr17	70751401	70751700	3.44942	0.00183717	Up
Sncaip	chr18	52764001	52764300	-3.63076	0.00183717	Down
Gpam	chr19	55080001	55080300	3.44942	0.00183717	Up
Tank	chr2	61485601	61485900	-3.63076	0.00183717	Down
Olfr1225	chr2	89164201	89164500	-3.63076	0.00183717	Down
Cst10	chr2	149439901	149440200	-3.63076	0.00183717	Down
Dlx2	chr2	71569501	71569800	3.44942	0.00183717	Up
Ptprt	chr2	161921401	161921700	3.44942	0.00183717	Up
Spint4	chr2	164706301	164706600	3.44942	0.00183717	Up
4930591A17Rik	chr2	179086201	179086500	3.44942	0.00183717	Up
Slco4a1	chr2	180462001	180462300	3.44942	0.00183717	Up
Pkia	chr3	7196701	7197000	-3.63076	0.00183717	Down
Kcnmb2	chr3	31957801	31958100	-3.63076	0.00183717	Down
Slc7a11	chr3	50310601	50310900	-3.63076	0.00183717	Down
Ccnl1	chr3	65861401	65861700	-3.63076	0.00183717	Down
Rbm15	chr3	107377201	107377500	3.44942	0.00183717	Up
Bcar3	chr3	122371501	122371800	3.44942	0.00183717	Up
Cylc2	chr4	50689201	50689500	-3.63076	0.00183717	Down
Gm5860	chr4	82079401	82079700	3.44942	0.00183717	Up
Agbl4	chr4	110776801	110777100	3.44942	0.00183717	Up
Tmem200b	chr4	131925301	131925600	3.44942	0.00183717	Up
4930455G09Rik	chr4	142045801	142046100	3.44942	0.00183717	Up
Slc4a4	chr5	89088901	89089200	-3.63076	0.00183717	Down
Nos1	chr5	117855601	117855900	-3.63076	0.00183717	Down
Afap1	chr5	36035701	36036000	3.44942	0.00183717	Up
Evc2	chr5	37420801	37421100	3.44942	0.00183717	Up
Srrm4os	chr5	116433601	116433900	3.44942	0.00183717	Up
Alox5ap	chr5	149290501	149290800	3.44942	0.00183717	Up
Hrh1	chr6	114522901	114523200	-3.63076	0.00183717	Down
4930511A08Rik	chr6	94271401	94271700	3.44942	0.00183717	Up
Lrig1	chr6	94802701	94803000	3.44942	0.00183717	Up
4930579D09Rik	chr6	143475601	143475900	3.44942	0.00183717	Up
Pak4	chr7	28599901	28600200	-3.63076	0.00183717	Down
Ldhc	chr7	46862401	46862700	-3.63076	0.00183717	Down
4933405O20Rik	chr7	50918701	50919000	-3.63076	0.00183717	Down
4930543E12Rik	chr7	113062801	113063100	-3.63076	0.00183717	Down
Fank1	chr7	133798201	133798500	-3.63076	0.00183717	Down
9430038I01Rik	chr7	137385301	137385600	-3.63076	0.00183717	Down
Fosb	chr7	19315501	19315800	3.44942	0.00183717	Up
Kctd15	chr7	34651801	34652100	3.44942	0.00183717	Up
Ccne1	chr7	38128501	38128800	3.44942	0.00183717	Up
Itgam	chr7	128082901	128083200	3.44942	0.00183717	Up
Ptpre	chr7	135620101	135620400	3.44942	0.00183717	Up
B930018H19Rik	chr8	34654201	34654500	-3.63076	0.00183717	Down
4933400L20Rik	chr8	103574401	103574700	3.44942	0.00183717	Up
Slc12a4	chr8	105960301	105960600	3.44942	0.00183717	Up
Dusp7	chr9	106398301	106398600	-3.63076	0.00183717	Down
Glb1	chr9	114409501	114409800	-3.63076	0.00183717	Down
Jhy	chr9	40910401	40910700	3.44942	0.00183717	Up
Megf11	chr9	64559101	64559400	3.44942	0.00183717	Up
Dipk2a	chr9	94393201	94393500	3.44942	0.00183717	Up
Foxg1	chr12	49222201	49222500	-1.14786	0.00185416	Stable
Gpr37	chr6	25541101	25541400	-1.14786	0.00185416	Stable
Mir669h	chr2	10530001	10530300	1.05982	0.00186615	Stable
5830454E08Rik	chr9	120585301	120585600	1.39785	0.00186826	Stable
5930438M14Rik	chr13	101095501	101095800	1.22581	0.00189009	Stable
Nxph3	chr11	95537101	95537400	-1.67291	0.00189492	Stable
Hspbap1	chr16	35802901	35803200	1.81995	0.00189492	Stable
Vsx1	chr2	150706501	150706800	-1.67291	0.00189492	Stable
Vps45	chr3	96044701	96045000	-1.67291	0.00189492	Stable
Luzp2	chr7	54941701	54942000	-1.67291	0.00189492	Stable
Bcl11a	chr11	24245701	24246000	1.30369	0.00189761	Stable
Nubpl	chr12	52172701	52173000	1.54094	0.00193496	Stable
Fgd2	chr17	29408701	29409000	1.54094	0.00193496	Stable
Pum3	chr19	27497701	27498000	1.54094	0.00193496	Stable
Olfr881	chr9	38005501	38005800	-1.52511	0.00193496	Stable
Lgsn	chr1	31181701	31182000	6.37404	0.00195752	Up
Cnga3	chr1	37248601	37248900	6.37404	0.00195752	Up
Gm19705	chr1	136670101	136670400	6.37404	0.00195752	Up
Nmnat2	chr1	153051301	153051600	6.37404	0.00195752	Up
Syne1	chr10	5319301	5319600	6.37404	0.00195752	Up
Utrn	chr10	12467401	12467700	6.37404	0.00195752	Up
Zfp365	chr10	67864201	67864500	6.37404	0.00195752	Up
Bicc1	chr10	71055001	71055300	6.37404	0.00195752	Up
1500009L16Rik	chr10	83906101	83906400	6.37404	0.00195752	Up
Ccdc38	chr10	93571501	93571800	6.37404	0.00195752	Up
Cradd	chr10	95299501	95299800	6.37404	0.00195752	Up
4930556N09Rik	chr10	96903301	96903600	6.37404	0.00195752	Up
Foxi1	chr11	34201801	34202100	6.37404	0.00195752	Up
Heatr6	chr11	83800501	83800800	6.37404	0.00195752	Up
Mir378b	chr11	88385701	88386000	6.37404	0.00195752	Up
Prkca	chr11	107961601	107961900	6.37404	0.00195752	Up
BC006965	chr11	111868801	111869100	6.37404	0.00195752	Up
2810032G03Rik	chr12	5809201	5809500	6.37404	0.00195752	Up
5730507C01Rik	chr12	18968101	18968400	6.37404	0.00195752	Up
Frmd6	chr12	70759501	70759800	6.37404	0.00195752	Up
Sptb	chr12	76606201	76606500	6.37404	0.00195752	Up
Tmem229b	chr12	79017601	79017900	6.37404	0.00195752	Up
Mrs2	chr13	24984601	24984900	6.37404	0.00195752	Up
Rreb1	chr13	37601101	37601400	6.37404	0.00195752	Up
Card19	chr13	49205401	49205700	6.37404	0.00195752	Up
Dlg5	chr14	24146401	24146700	6.37404	0.00195752	Up
Rnase9	chr14	51025201	51025500	6.37404	0.00195752	Up
Ndrg2	chr14	51901501	51901800	6.37404	0.00195752	Up
Scara5	chr14	65670601	65670900	6.37404	0.00195752	Up
Akap11	chr14	78410101	78410400	6.37404	0.00195752	Up
Lifr	chr15	7119901	7120200	6.37404	0.00195752	Up
1700022A22Rik	chr15	45913201	45913500	6.37404	0.00195752	Up
Gm20740	chr15	63664801	63665100	6.37404	0.00195752	Up
Tafa5	chr15	87200401	87200700	6.37404	0.00195752	Up
Lalba	chr15	98483401	98483700	6.37404	0.00195752	Up
Krt81	chr15	101459701	101460000	6.37404	0.00195752	Up
Parp14	chr16	35890201	35890500	6.37404	0.00195752	Up
Nectin3	chr16	46722601	46722900	6.37404	0.00195752	Up
E330011O21Rik	chr16	78248101	78248400	6.37404	0.00195752	Up
BC004004	chr17	29286301	29286600	6.37404	0.00195752	Up
Zfp870	chr17	32896801	32897100	6.37404	0.00195752	Up
Ltbp1	chr17	75399301	75399600	6.37404	0.00195752	Up
Celf4	chr18	26467501	26467800	6.37404	0.00195752	Up
Smad2	chr18	76555501	76555800	6.37404	0.00195752	Up
Ctdp1	chr18	80448301	80448600	6.37404	0.00195752	Up
Mamdc2	chr19	23445301	23445600	6.37404	0.00195752	Up
Dnmbp	chr19	43949401	43949700	6.37404	0.00195752	Up
Adra2a	chr19	54359401	54359700	6.37404	0.00195752	Up
Vwa2	chr19	56880001	56880300	6.37404	0.00195752	Up
2700089I24Rik	chr19	59648401	59648700	6.37404	0.00195752	Up
C130021I20Rik	chr2	33703501	33703800	6.37404	0.00195752	Up
Pde11a	chr2	76105801	76106100	6.37404	0.00195752	Up
Alx4	chr2	93671701	93672000	6.37404	0.00195752	Up
4930547E08Rik	chr2	103843501	103843800	6.37404	0.00195752	Up
Sqor	chr2	123111301	123111600	6.37404	0.00195752	Up
Rin2	chr2	145801801	145802100	6.37404	0.00195752	Up
Mc3r	chr2	172282501	172282800	6.37404	0.00195752	Up
Vapb	chr2	173887201	173887500	6.37404	0.00195752	Up
Hnf4g	chr3	3279901	3280200	6.37404	0.00195752	Up
Tlr2	chr3	83836201	83836500	6.37404	0.00195752	Up
Dclk2	chr3	86756101	86756400	6.37404	0.00195752	Up
Cnn3	chr3	121405501	121405800	6.37404	0.00195752	Up
Npr2	chr4	43632601	43632900	6.37404	0.00195752	Up
Slc44a1	chr4	53557801	53558100	6.37404	0.00195752	Up
Ube2u	chr4	100512001	100512300	6.37404	0.00195752	Up
Plpp3	chr4	105525001	105525300	6.37404	0.00195752	Up
Alpl	chr4	137746801	137747100	6.37404	0.00195752	Up
Arhgef10l	chr4	140508901	140509200	6.37404	0.00195752	Up
Agap3	chr5	24500401	24500700	6.37404	0.00195752	Up
Corin	chr5	72329401	72329700	6.37404	0.00195752	Up
Rasgef1b	chr5	99385801	99386100	6.37404	0.00195752	Up
Cux2	chr5	121959901	121960200	6.37404	0.00195752	Up
Sdk1	chr5	142044601	142044900	6.37404	0.00195752	Up
Tbxas1	chr6	38984701	38985000	6.37404	0.00195752	Up
Vmn1r47	chr6	90006001	90006300	6.37404	0.00195752	Up
Foxp1	chr6	99330901	99331200	6.37404	0.00195752	Up
Cxcl12	chr6	117006601	117006900	6.37404	0.00195752	Up
Cacna2d4	chr6	119243701	119244000	6.37404	0.00195752	Up
BC049715	chr6	136831201	136831500	6.37404	0.00195752	Up
Art4	chr6	136858801	136859100	6.37404	0.00195752	Up
Syt5	chr7	4552801	4553100	6.37404	0.00195752	Up
4933402C06Rik	chr7	40409701	40410000	6.37404	0.00195752	Up
Tph1	chr7	46685401	46685700	6.37404	0.00195752	Up
A730082K24Rik	chr7	115058401	115058700	6.37404	0.00195752	Up
Helt	chr8	46338001	46338300	6.37404	0.00195752	Up
Palld	chr8	61822201	61822500	6.37404	0.00195752	Up
Nr2f6	chr8	71374501	71374800	6.37404	0.00195752	Up
Tmem221	chr8	71559901	71560200	6.37404	0.00195752	Up
Crnde	chr8	92221801	92222100	6.37404	0.00195752	Up
Cdh13	chr8	118077001	118077300	6.37404	0.00195752	Up
Nptn	chr9	58602301	58602600	6.37404	0.00195752	Up
Tle3	chr9	61558801	61559100	6.37404	0.00195752	Up
Mrps22	chr9	98612701	98613000	6.37404	0.00195752	Up
Rbms3	chr9	117080701	117081000	6.37404	0.00195752	Up
Prr32	chrX	45237001	45237300	6.37404	0.00195752	Up
Mtm1	chrX	71184301	71184600	6.37404	0.00195752	Up
Cldn34b4	chrX	76362601	76362900	6.37404	0.00195752	Up
D830032E09Rik	chr1	108415501	108415800	-0.940591	0.00204549	Stable
Wdr48	chr9	119861401	119861700	-0.698043	0.00208985	Stable
9630013A20Rik	chr14	84861901	84862200	-0.825001	0.00209212	Stable
Fndc3b	chr3	27741001	27741300	0.854846	0.00211018	Stable
Castor2	chr5	133495501	133495800	0.854846	0.00211018	Stable
Fam13c	chr10	70408801	70409100	1.40219	0.00211339	Stable
Wwc1	chr11	36008101	36008400	1.40219	0.00211339	Stable
Gm10556	chr18	4841701	4842000	1.40219	0.00211339	Stable
Pde3a	chr6	141136201	141136500	1.40219	0.00211339	Stable
Bdkrb1	chr12	105592501	105592800	1.93583	0.0021191	Stable
4921525O09Rik	chr13	51988501	51988800	-1.78157	0.0021191	Stable
Ppp1r13l	chr7	19371001	19371300	-1.78157	0.0021191	Stable
Mrgprb3	chr7	48632701	48633000	1.93583	0.0021191	Stable
AU023762	chr9	113158801	113159100	1.93583	0.0021191	Stable
Wmp	chrX	108331201	108331500	-1.78157	0.0021191	Stable
Gadd45g	chr13	51961501	51961800	1.11764	0.00215752	Stable
Pcdha1	chr18	36931501	36931800	1.11764	0.00215752	Stable
Hmgb4	chr4	128221801	128222100	0.964184	0.00220485	Stable
Rpl39l	chr16	10086901	10087200	1.29385	0.00221931	Stable
Lrrc4c	chr2	97838701	97839000	-1.28942	0.00221931	Stable
Tbx5	chr5	119765701	119766000	1.17736	0.0022238	Stable
Gm5916	chr9	36093601	36093900	-1.14494	0.0022238	Stable
Kitl	chr10	100143901	100144200	-0.984315	0.00224225	Stable
1700019E08Rik	chr2	46282201	46282500	-0.984315	0.00224225	Stable
Gm41341	chr15	68788201	68788500	-1.55005	0.00224347	Stable
BC039966	chr4	153936601	153936900	1.604	0.00224347	Stable
Phactr2	chr10	13428301	13428600	0.881065	0.00230152	Stable
Vstm2a	chr11	15862501	15862800	-1.84592	0.00233201	Stable
3110015C05Rik	chr13	111073201	111073500	-1.84592	0.00233201	Stable
Smn1	chr13	100137301	100137600	2.02438	0.00233201	Up
Atxn7	chr14	14058001	14058300	2.02438	0.00233201	Up
4930524C18Rik	chr14	114831901	114832200	2.02438	0.00233201	Up
Kcnj6	chr16	94797901	94798200	2.02438	0.00233201	Up
Itgav	chr2	83738101	83738400	2.02438	0.00233201	Up
Tbl1xr1	chr3	21324601	21324900	2.02438	0.00233201	Up
Ccdc96	chr5	36486001	36486300	2.02438	0.00233201	Up
Setd1b	chr5	123160501	123160800	2.02438	0.00233201	Up
Oca2	chr7	56588701	56589000	-1.84592	0.00233201	Stable
Olfr1350	chr7	6608401	6608700	2.02438	0.00233201	Up
Atp10a	chr7	58797601	58797900	2.02438	0.00233201	Up
Dlgap2	chr8	14545201	14545500	2.02438	0.00233201	Up
Calr3	chr8	72433201	72433500	2.02438	0.00233201	Up
Rtl9	chrX	143143201	143143500	2.02438	0.00233201	Up
Gm21943	chrY	57510001	57510300	-1.84592	0.00233201	Stable
Prss39	chr1	34499101	34499400	2.7172	0.0023592	Up
Fn1	chr1	71637301	71637600	2.7172	0.0023592	Up
Slc4a3	chr1	76007701	76008000	2.7172	0.0023592	Up
Cdh19	chr1	111278701	111279000	2.7172	0.0023592	Up
Igsf9	chr1	172497901	172498200	2.7172	0.0023592	Up
Dusp23	chr1	172664701	172665000	2.7172	0.0023592	Up
Gm36536	chr1	176596501	176596800	2.7172	0.0023592	Up
Cdc42bpa	chr1	179940001	179940300	2.7172	0.0023592	Up
Pah	chr10	87555001	87555300	-2.93919	0.0023592	Down
Tcf21	chr10	22852201	22852500	2.7172	0.0023592	Up
Rspo3	chr10	29745301	29745600	2.7172	0.0023592	Up
Zbtb24	chr10	41419201	41419500	2.7172	0.0023592	Up
Mypn	chr10	63187501	63187800	2.7172	0.0023592	Up
Mir6411	chr10	104490901	104491200	2.7172	0.0023592	Up
Sdk2	chr11	113892601	113892900	-2.93919	0.0023592	Down
Gm11186	chr11	53109001	53109300	2.7172	0.0023592	Up
Dnah2	chr11	69474901	69475200	2.7172	0.0023592	Up
9230020A06Rik	chr11	71512801	71513100	2.7172	0.0023592	Up
Itgb4	chr11	115979701	115980000	2.7172	0.0023592	Up
Rhob	chr12	8483701	8484000	-2.93919	0.0023592	Down
Mdga2	chr12	66891601	66891900	-2.93919	0.0023592	Down
Esrrb	chr12	86432701	86433000	2.7172	0.0023592	Up
Mirg	chr12	109764001	109764300	2.7172	0.0023592	Up
Kif26a	chr12	112281901	112282200	2.7172	0.0023592	Up
Scgn	chr13	23983201	23983500	2.7172	0.0023592	Up
Zfp493	chr13	67791901	67792200	2.7172	0.0023592	Up
Olfm4	chr14	79952701	79953000	2.7172	0.0023592	Up
C1qtnf3	chr15	10917901	10918200	-2.93919	0.0023592	Down
Dennd3	chr15	73516501	73516800	-2.93919	0.0023592	Down
Adcy6	chr15	98586301	98586600	-2.93919	0.0023592	Down
Glycam1	chr15	103656301	103656600	2.7172	0.0023592	Up
1810013L24Rik	chr16	8943301	8943600	-2.93919	0.0023592	Down
Cldn5	chr16	18745501	18745800	2.7172	0.0023592	Up
Vps8	chr16	21623401	21623700	2.7172	0.0023592	Up
Akain1	chr17	69539101	69539400	-2.93919	0.0023592	Down
4933400B14Rik	chr17	89262901	89263200	-2.93919	0.0023592	Down
Tcp10c	chr17	13321801	13322100	2.7172	0.0023592	Up
C330011F03Rik	chr17	51363301	51363600	2.7172	0.0023592	Up
Alk	chr17	72319801	72320100	2.7172	0.0023592	Up
Dsc3	chr18	19997401	19997700	-2.93919	0.0023592	Down
Sorcs1	chr19	49956301	49956600	-2.93919	0.0023592	Down
Kcnt1	chr2	25873201	25873500	-2.93919	0.0023592	Down
Slc43a1	chr2	84863401	84863700	-2.93919	0.0023592	Down
Rasgrp1	chr2	117375901	117376200	-2.93919	0.0023592	Down
Ppp4r1l-ps	chr2	173636701	173637000	-2.93919	0.0023592	Down
D430041D05Rik	chr2	104292001	104292300	2.7172	0.0023592	Up
Slc13a3	chr2	165463201	165463500	2.7172	0.0023592	Up
Kcnmb3	chr3	32481001	32481300	-2.93919	0.0023592	Down
Car13	chr3	14680501	14680800	2.7172	0.0023592	Up
Ndst4	chr3	125299501	125299800	2.7172	0.0023592	Up
Gm4861	chr3	137580901	137581200	2.7172	0.0023592	Up
Mos	chr4	3887701	3888000	-2.93919	0.0023592	Down
Dmrtb1	chr4	107650201	107650500	-2.93919	0.0023592	Down
A930031H19Rik	chr4	131286001	131286300	-2.93919	0.0023592	Down
Igsf21	chr4	140253601	140253900	-2.93919	0.0023592	Down
Rnf220	chr4	117276301	117276600	2.7172	0.0023592	Up
Tmem125	chr4	118541701	118542000	2.7172	0.0023592	Up
AU040320	chr4	126791101	126791400	2.7172	0.0023592	Up
Cdk6	chr5	3099001	3099300	2.7172	0.0023592	Up
Ift172	chr5	31264501	31264800	2.7172	0.0023592	Up
Bend4	chr5	67435201	67435500	2.7172	0.0023592	Up
Gsx2	chr5	75073801	75074100	2.7172	0.0023592	Up
Caln1	chr5	130633801	130634100	2.7172	0.0023592	Up
Stk38l	chr6	146708101	146708400	-2.93919	0.0023592	Down
Exoc4	chr6	33222301	33222600	2.7172	0.0023592	Up
Olfr453	chr6	42728701	42729000	2.7172	0.0023592	Up
C1ra	chr6	124520101	124520400	2.7172	0.0023592	Up
1700034J05Rik	chr6	146925601	146925900	2.7172	0.0023592	Up
Vmn1r87	chr7	13147801	13148100	-2.93919	0.0023592	Down
Trim66	chr7	109498801	109499100	-2.93919	0.0023592	Down
Mki67	chr7	135855901	135856200	-2.93919	0.0023592	Down
Zfp536	chr7	37760101	37760400	2.7172	0.0023592	Up
Snrpn	chr7	60273901	60274200	2.7172	0.0023592	Up
BC046251	chr7	65594701	65595000	2.7172	0.0023592	Up
Rras2	chr7	114111301	114111600	2.7172	0.0023592	Up
Bag3	chr7	128521501	128521800	2.7172	0.0023592	Up
Frem3	chr8	80653201	80653500	-2.93919	0.0023592	Down
Sox1	chr8	12468001	12468300	2.7172	0.0023592	Up
Mcph1	chr8	18637201	18637500	2.7172	0.0023592	Up
Otud4	chr8	79609201	79609500	2.7172	0.0023592	Up
Rpgrip1l	chr8	91242601	91242900	2.7172	0.0023592	Up
Myo1e	chr9	70218601	70218900	-2.93919	0.0023592	Down
Thy1	chr9	43966501	43966800	2.7172	0.0023592	Up
Ppcdc	chr9	57408301	57408600	2.7172	0.0023592	Up
Gm10058	chrX	27617401	27617700	2.7172	0.0023592	Up
Gm20747	chrY	19921201	19921500	2.7172	0.0023592	Up
2900092C05Rik	chr7	12544501	12544800	-1.07512	0.00237118	Stable
1700084F23Rik	chr13	70094701	70095000	1.44659	0.00248596	Stable
Gm29686	chr16	51729901	51730200	1.44659	0.00248596	Stable
Ttc23	chr7	67681201	67681500	1.44659	0.00248596	Stable
Taf1b	chr12	24396601	24396900	-0.911851	0.00250468	Stable
Cdh23	chr10	60410101	60410400	-1.92705	0.00250938	Stable
Chst11	chr10	82941301	82941600	-1.92705	0.00250938	Stable
Il22b	chr10	118332601	118332900	-1.92705	0.00250938	Stable
Emb	chr13	117307801	117308100	2.21337	0.00250938	Up
Igf2bp2	chr16	22147801	22148100	2.21337	0.00250938	Up
Mtcl1	chr17	66364501	66364800	2.21337	0.00250938	Up
Ttn	chr2	76797901	76798200	2.21337	0.00250938	Up
Rapgef2	chr3	79067101	79067400	2.21337	0.00250938	Up
Bach2	chr4	32356501	32356800	-1.92705	0.00250938	Stable
Podn	chr4	108021301	108021600	-1.92705	0.00250938	Stable
Dlc1	chr8	36584401	36584700	2.21337	0.00250938	Up
Anln	chr9	22392601	22392900	-1.92705	0.00250938	Stable
Dlec1	chr9	119133901	119134200	-1.92705	0.00250938	Stable
4933407I05Rik	chr9	51903601	51903900	2.21337	0.00250938	Up
Usp51	chrX	152963101	152963400	-0.965615	0.00253299	Stable
Gabrg2	chr11	41381401	41381700	-1.57936	0.00258608	Stable
Slitrk6	chr14	110060101	110060400	-1.57936	0.00258608	Stable
Plxnb2	chr15	89160301	89160600	1.67893	0.00258608	Stable
Gm29719	chr17	6354601	6354900	1.67893	0.00258608	Stable
Mmp16	chr4	18222001	18222300	1.67893	0.00258608	Stable
Gemin8	chrX	166138501	166138800	-1.57936	0.00258608	Stable
Plcl1	chr1	55793101	55793400	-2.57596	0.00258886	Down
Col4a3	chr1	82595101	82595400	-2.57596	0.00258886	Down
Sp110	chr1	85599301	85599600	-2.57596	0.00258886	Down
Nsf	chr11	103813201	103813500	2.32738	0.00258886	Up
Mir5099	chr12	36668101	36668400	2.32738	0.00258886	Up
Brms1l	chr12	55947901	55948200	2.32738	0.00258886	Up
C87198	chr12	56576701	56577000	2.32738	0.00258886	Up
Gtpbp4	chr13	9011701	9012000	-2.57596	0.00258886	Down
Vmn1r212	chr13	22919401	22919700	2.32738	0.00258886	Up
Zmiz1	chr14	25403401	25403700	-2.57596	0.00258886	Down
Nufip1	chr14	76148701	76149000	-2.57596	0.00258886	Down
Spry2	chr14	105832501	105832800	-2.57596	0.00258886	Down
Myo10	chr15	25668901	25669200	2.32738	0.00258886	Up
4930548G14Rik	chr15	46927201	46927500	2.32738	0.00258886	Up
Tfcp2	chr15	100525501	100525800	2.32738	0.00258886	Up
Eef2kmt	chr16	5477401	5477700	2.32738	0.00258886	Up
Tiam1	chr16	89808601	89808900	2.32738	0.00258886	Up
Nrxn2	chr19	6455101	6455400	2.32738	0.00258886	Up
Mrc1	chr2	14296201	14296500	2.32738	0.00258886	Up
Mybl2	chr2	163100701	163101000	2.32738	0.00258886	Up
Col11a1	chr3	114167401	114167700	2.32738	0.00258886	Up
Tlcd4	chr3	121276201	121276500	2.32738	0.00258886	Up
Clcnka	chr4	141386701	141387000	2.32738	0.00258886	Up
Tex47	chr5	7221601	7221900	2.32738	0.00258886	Up
Dpp6	chr5	27072601	27072900	2.32738	0.00258886	Up
Gtf3a	chr5	146898301	146898600	2.32738	0.00258886	Up
Mtus2	chr5	148253101	148253400	2.32738	0.00258886	Up
Lsm5	chr6	56706901	56707200	-2.57596	0.00258886	Down
Polr1a	chr6	71994901	71995200	2.32738	0.00258886	Up
Mir1963	chr7	29085901	29086200	2.32738	0.00258886	Up
Arap1	chr7	101373001	101373300	2.32738	0.00258886	Up
Cpxm2	chr7	132026401	132026700	2.32738	0.00258886	Up
Nkx1-2	chr7	132594601	132594900	2.32738	0.00258886	Up
Shank2	chr7	144410101	144410400	2.32738	0.00258886	Up
Arglu1	chr8	8700901	8701200	2.32738	0.00258886	Up
Zic4	chr9	91208701	91209000	-2.57596	0.00258886	Down
Ntm	chr9	29384701	29385000	2.32738	0.00258886	Up
Spin4	chrX	95021101	95021400	-2.57596	0.00258886	Down
Gm20806	chrY	67500301	67500600	-2.57596	0.00258886	Down
A830082K12Rik	chr13	78358801	78359100	1.13229	0.00259142	Stable
Zfp979	chr4	147651901	147652200	1.13229	0.00259142	Stable
Ceacam2	chr7	25570201	25570500	-1.11623	0.00259142	Stable
Mir6349	chr1	39135001	39135300	-2.0327	0.00261354	Down
En1	chr1	120727801	120728100	-2.0327	0.00261354	Down
Rgs18	chr1	144784801	144785100	-2.0327	0.00261354	Down
Vta1	chr10	14609701	14610000	-2.0327	0.00261354	Down
Slc5a4b	chr10	76105801	76106100	-2.0327	0.00261354	Down
Pecam1	chr11	106662901	106663200	-2.0327	0.00261354	Down
Mir6388	chr12	115560001	115560300	-2.0327	0.00261354	Down
Cks2	chr13	51636001	51636300	-2.0327	0.00261354	Down
Tpbpa	chr13	60947101	60947400	-2.0327	0.00261354	Down
Plcxd3	chr15	4310701	4311000	-2.0327	0.00261354	Down
Gm9789	chr16	89147101	89147400	-2.0327	0.00261354	Down
Zfp598	chr17	24666001	24666300	-2.0327	0.00261354	Down
Zfp474	chr18	52625701	52626000	-2.0327	0.00261354	Down
Hepacam2	chr6	3461401	3461700	-2.0327	0.00261354	Down
Gm5114	chr7	39385801	39386100	-2.0327	0.00261354	Down
Vmn2r71	chr7	85599001	85599300	-2.0327	0.00261354	Down
3100003L05Rik	chr7	124895401	124895700	-2.0327	0.00261354	Down
Smad3	chr9	63847201	63847500	-2.0327	0.00261354	Down
Astx6	chrX	123491401	123491700	-2.0327	0.00261354	Down
Pcdh19	chrX	133223101	133223400	-2.0327	0.00261354	Down
Gm11981	chr11	6799801	6800100	-1.3863	0.00263377	Stable
Dhrs7	chr12	72659101	72659400	1.32611	0.00263377	Stable
Tnfsf11	chr14	78303901	78304200	1.32611	0.00263377	Stable
Bex6	chr16	32198101	32198400	-1.3863	0.00263377	Stable
4930558C23Rik	chr3	95410801	95411100	1.32611	0.00263377	Stable
Vmn1r119	chr7	21027301	21027600	-1.3863	0.00263377	Stable
Gm12018	chr11	18331801	18332100	0.7848	0.00264541	Stable
Cntnap5a	chr1	115885501	115885800	-0.939729	0.00264733	Stable
1700030C10Rik	chr12	20577301	20577600	1.19614	0.00266805	Stable
Dip2b	chr15	100026001	100026300	1.19614	0.00266805	Stable
Coa6	chr8	126414601	126414900	-1.00399	0.00269561	Stable
Ttyh1	chr7	4104901	4105200	-1.24699	0.00270283	Stable
Gm27217	chr17	52487101	52487400	-1.17178	0.00270936	Stable
Gm2101	chrX	35322301	35322600	-1.17178	0.00270936	Stable
Jph1	chr1	17091601	17091900	0.933585	0.00271971	Stable
Cdh12	chr15	20977801	20978100	-0.722716	0.00274014	Stable
Mir6356	chr18	68691901	68692200	-0.503717	0.00275557	Stable
Csmd3	chr15	47539801	47540100	-0.863679	0.00275595	Stable
Gnpnat1	chr14	45391801	45392100	1.49804	0.002916	Stable
Galr1	chr18	82425601	82425900	-1.47639	0.002916	Stable
Runx3	chr4	135146401	135146700	1.49804	0.002916	Stable
Nectin2	chr7	19738201	19738500	1.49804	0.002916	Stable
Ces2a	chr8	104781601	104781900	-1.47639	0.002916	Stable
1700034K08Rik	chr9	93624601	93624900	-1.47639	0.002916	Stable
Mir466j	chr10	60960901	60961200	1.76956	0.00295847	Stable
Ltbp3	chr19	5757901	5758200	1.76956	0.00295847	Stable
Enpep	chr3	129382801	129383100	1.76956	0.00295847	Stable
Tox3	chr8	90094801	90095100	-1.11186	0.00311407	Stable
Fbxo15	chr18	85214401	85214700	1.3628	0.00312177	Stable
Gm11487	chr4	73296001	73296300	1.3628	0.00312177	Stable
Zfp600	chr4	146148001	146148300	1.3628	0.00312177	Stable
Snca	chr6	60693301	60693600	-1.39776	0.00312177	Stable
Klhl42	chr6	147107701	147108000	1.3628	0.00312177	Stable
Lrrk1	chr7	66336901	66337200	1.3628	0.00312177	Stable
Gm20744	chr7	82055701	82056000	1.3628	0.00312177	Stable
Hmx3	chr7	131487601	131487900	1.3628	0.00312177	Stable
Ar	chrX	98109301	98109600	-1.39776	0.00312177	Stable
Bmt2	chr6	13743001	13743300	-0.930864	0.00318016	Stable
Chrnb2	chr3	89760901	89761200	1.21684	0.00320217	Stable
B3glct	chr5	149734501	149734800	1.21684	0.00320217	Stable
Smim31	chr8	65359801	65360100	-1.13826	0.00320217	Stable
Chil4	chr3	106266601	106266900	-0.796997	0.00321991	Stable
Prickle1	chr15	93545101	93545400	1.25745	0.00322405	Stable
Ankrd28	chr14	31921201	31921500	-1.20791	0.00324435	Stable
Vti1a	chr19	55384501	55384800	1.2991	0.00324435	Stable
Coa8	chr12	111730501	111730800	0.633472	0.00328914	Stable
Rhou	chr8	123637801	123638100	-0.818431	0.00330255	Stable
Tfap2b	chr1	19284601	19284900	-1.72047	0.00335045	Stable
Pth2r	chr1	65361301	65361600	1.82537	0.00335045	Stable
Stk36	chr1	74627101	74627400	1.88166	0.00335045	Stable
Olfr315	chr11	58777201	58777500	1.82537	0.00335045	Stable
Rptor	chr11	119859301	119859600	1.82537	0.00335045	Stable
Obscn	chr11	59090701	59091000	1.88166	0.00335045	Stable
9330111N05Rik	chr13	81190501	81190800	1.82537	0.00335045	Stable
Dcbld2	chr16	58179301	58179600	1.88166	0.00335045	Stable
1700010K23Rik	chr16	66744001	66744300	1.88166	0.00335045	Stable
4930567J20Rik	chr16	71400001	71400300	1.88166	0.00335045	Stable
Lox	chr18	52543501	52543800	1.82537	0.00335045	Stable
Cyp2c53-ps	chr19	39249001	39249300	1.82537	0.00335045	Stable
Gm11468	chr2	166285801	166286100	-1.72047	0.00335045	Stable
A730036I17Rik	chr2	129225601	129225900	1.82537	0.00335045	Stable
4930425O10Rik	chr3	138685501	138685800	-1.72047	0.00335045	Stable
Ajap1	chr4	153094501	153094800	1.88166	0.00335045	Stable
Art3	chr5	92378701	92379000	1.88166	0.00335045	Stable
Smarcad1	chr6	64968901	64969200	-1.72047	0.00335045	Stable
Galntl6	chr8	59270401	59270700	1.82537	0.00335045	Stable
Crtc1	chr8	70452001	70452300	1.88166	0.00335045	Stable
Cdh5	chr8	104027101	104027400	1.88166	0.00335045	Stable
Tent5a	chr9	85319401	85319700	1.82537	0.00335045	Stable
Epc1	chr18	6410101	6410400	-0.717689	0.00337668	Stable
Hpcal1	chr12	18101401	18101700	1.55839	0.00340811	Stable
Smad5	chr13	56714401	56714700	-1.49781	0.00340811	Stable
4921515E04Rik	chr15	18525601	18525900	-1.49781	0.00340811	Stable
Xirp2	chr2	67090201	67090500	1.55839	0.00340811	Stable
Gm833	chr4	152982301	152982600	-1.49781	0.00340811	Stable
Tmprss11g	chr5	86570401	86570700	1.55839	0.00340811	Stable
Gm5591	chr7	38590801	38591100	1.55839	0.00340811	Stable
Plk1	chr7	122169001	122169300	1.55839	0.00340811	Stable
Terf1	chr1	15786301	15786600	-3.50649	0.0034275	Down
Asnsd1	chr1	53436901	53437200	-3.50649	0.0034275	Down
4930440C22Rik	chr1	94715401	94715700	-3.50649	0.0034275	Down
4930523C07Rik	chr1	160039201	160039500	-3.50649	0.0034275	Down
Phf3	chr1	30698701	30699000	3.34356	0.0034275	Up
Gpr37l1	chr1	135199801	135200100	3.34356	0.0034275	Up
Gm5833	chr1	138730201	138730500	3.34356	0.0034275	Up
C730036E19Rik	chr1	151132201	151132500	3.34356	0.0034275	Up
Prox1	chr1	190252201	190252500	3.34356	0.0034275	Up
C330004P14Rik	chr10	15477001	15477300	-3.50649	0.0034275	Down
Snord3a	chr10	40261801	40262100	-3.50649	0.0034275	Down
Macroh2a2	chr10	61781701	61782000	-3.50649	0.0034275	Down
Gm33104	chr10	19527301	19527600	3.34356	0.0034275	Up
Slc17a8	chr10	89620801	89621100	3.34356	0.0034275	Up
Osbpl8	chr10	111271501	111271800	3.34356	0.0034275	Up
Lrig3	chr10	125699701	125700000	3.34356	0.0034275	Up
Tenm2	chr11	36826201	36826500	-3.50649	0.0034275	Down
Hs3st3a1	chr11	64317301	64317600	-3.50649	0.0034275	Down
1700092K14Rik	chr11	114151201	114151500	-3.50649	0.0034275	Down
Septin9	chr11	117240601	117240900	-3.50649	0.0034275	Down
Pdlim4	chr11	54069601	54069900	3.34356	0.0034275	Up
Rph3al	chr11	75965101	75965400	3.34356	0.0034275	Up
Abr	chr11	76625101	76625400	3.34356	0.0034275	Up
Gm525	chr11	89158501	89158800	3.34356	0.0034275	Up
Llgl2	chr11	115868401	115868700	3.34356	0.0034275	Up
Gm20063	chr12	61245901	61246200	-3.50649	0.0034275	Down
Eif1ad3	chr12	87895201	87895500	-3.50649	0.0034275	Down
1700064M15Rik	chr12	99648301	99648600	-3.50649	0.0034275	Down
Meox2	chr12	37117801	37118100	3.34356	0.0034275	Up
Egln3	chr12	54077401	54077700	3.34356	0.0034275	Up
Kcnk10	chr12	98535301	98535600	3.34356	0.0034275	Up
Ccdc88c	chr12	100939201	100939500	3.34356	0.0034275	Up
Amph	chr13	18896101	18896400	-3.50649	0.0034275	Down
Tmem170b	chr13	41682301	41682600	-3.50649	0.0034275	Down
Msx2	chr13	53526601	53526900	-3.50649	0.0034275	Down
Tent4a	chr13	69360301	69360600	-3.50649	0.0034275	Down
Gcnt2	chr13	40884001	40884300	3.34356	0.0034275	Up
Phactr1	chr13	42816301	42816600	3.34356	0.0034275	Up
Atxn1	chr13	46034701	46035000	3.34356	0.0034275	Up
Kdm1b	chr13	47068801	47069100	3.34356	0.0034275	Up
Arrdc3	chr13	79776901	79777200	3.34356	0.0034275	Up
Gm3383	chr14	6042601	6042900	-3.50649	0.0034275	Down
Gm3411	chr14	6346801	6347100	-3.50649	0.0034275	Down
4930434J06Rik	chr14	71900701	71901000	-3.50649	0.0034275	Down
Diaph3	chr14	87142801	87143100	-3.50649	0.0034275	Down
Spertl	chr14	95124301	95124600	-3.50649	0.0034275	Down
Klhl1	chr14	97074601	97074900	-3.50649	0.0034275	Down
Gpc6	chr14	117237601	117237900	-3.50649	0.0034275	Down
Prrxl1	chr14	32595601	32595900	3.34356	0.0034275	Up
Mir208a	chr14	54948901	54949200	3.34356	0.0034275	Up
Jph4	chr14	55138501	55138800	3.34356	0.0034275	Up
Pnoc	chr14	65425501	65425800	3.34356	0.0034275	Up
Il7r	chr15	9620401	9620700	-3.50649	0.0034275	Down
Kcnv1	chr15	45697801	45698100	-3.50649	0.0034275	Down
Khdrbs3	chr15	69099001	69099300	-3.50649	0.0034275	Down
Ly6l	chr15	75469201	75469500	-3.50649	0.0034275	Down
Ift27	chr15	78168301	78168600	-3.50649	0.0034275	Down
Zdhhc25	chr15	88506901	88507200	-3.50649	0.0034275	Down
Gm19303	chr15	51248401	51248700	3.34356	0.0034275	Up
Adgrb1	chr15	74225701	74226000	3.34356	0.0034275	Up
Maff	chr15	79341001	79341300	3.34356	0.0034275	Up
Mir7118	chr15	89162401	89162700	3.34356	0.0034275	Up
Slc38a1	chr15	96603001	96603300	3.34356	0.0034275	Up
Ercc4	chr16	13027801	13028100	-3.50649	0.0034275	Down
Lsamp	chr16	41622001	41622300	-3.50649	0.0034275	Down
Zbtb20	chr16	43559101	43559400	-3.50649	0.0034275	Down
Col8a1	chr16	57998101	57998400	-3.50649	0.0034275	Down
Epha3	chr16	63738901	63739200	-3.50649	0.0034275	Down
Grik1	chr16	88010101	88010400	-3.50649	0.0034275	Down
Chmp2b	chr16	65573701	65574000	3.34356	0.0034275	Up
Vmn1r224	chr17	20391301	20391600	-3.50649	0.0034275	Down
Fkbp5	chr17	28483201	28483500	-3.50649	0.0034275	Down
Tnfrsf21	chr17	43050301	43050600	-3.50649	0.0034275	Down
Dazl	chr17	50308201	50308500	-3.50649	0.0034275	Down
Pdzph1	chr17	58931701	58932000	-3.50649	0.0034275	Down
Ptprm	chr17	67231201	67231500	-3.50649	0.0034275	Down
Fam98a	chr17	75559501	75559800	-3.50649	0.0034275	Down
Gm4710	chr17	76434601	76434900	-3.50649	0.0034275	Down
Tmem178	chr17	80946601	80946900	-3.50649	0.0034275	Down
Pde10a	chr17	8947201	8947500	3.34356	0.0034275	Up
Cacna1h	chr17	25396501	25396800	3.34356	0.0034275	Up
Uqcc2	chr17	27148801	27149100	3.34356	0.0034275	Up
Cyp4f41-ps	chr17	32954401	32954700	3.34356	0.0034275	Up
Crim1	chr17	78166201	78166500	3.34356	0.0034275	Up
Gpatch11	chr17	78843901	78844200	3.34356	0.0034275	Up
A330093E20Rik	chr18	45845101	45845400	-3.50649	0.0034275	Down
Zfp608	chr18	55416901	55417200	3.34356	0.0034275	Up
Cstf2t	chr19	31243201	31243500	-3.50649	0.0034275	Down
Pyroxd2	chr19	42697801	42698100	-3.50649	0.0034275	Down
Pnliprp2	chr19	58768201	58768500	-3.50649	0.0034275	Down
Pax2	chr19	44687701	44688000	3.34356	0.0034275	Up
Sorcs3	chr19	48498001	48498300	3.34356	0.0034275	Up
E030013I19Rik	chr2	12298201	12298500	-3.50649	0.0034275	Down
4930426L09Rik	chr2	19077001	19077300	-3.50649	0.0034275	Down
Entpd8	chr2	25077901	25078200	-3.50649	0.0034275	Down
Lrp1b	chr2	41362801	41363100	-3.50649	0.0034275	Down
Neb	chr2	52309501	52309800	-3.50649	0.0034275	Down
Arl6ip6	chr2	53353201	53353500	-3.50649	0.0034275	Down
Lrp2	chr2	69591601	69591900	-3.50649	0.0034275	Down
Pak5	chr2	136277701	136278000	-3.50649	0.0034275	Down
Rbm12	chr2	156112201	156112500	-3.50649	0.0034275	Down
Dhx35	chr2	158790301	158790600	-3.50649	0.0034275	Down
Tor4a	chr2	25190101	25190400	3.34356	0.0034275	Up
Ppp1r26	chr2	28353301	28353600	3.34356	0.0034275	Up
Cd302	chr2	60319801	60320100	3.34356	0.0034275	Up
Cd40	chr2	165049801	165050100	3.34356	0.0034275	Up
Sulf2	chr2	166166401	166166700	3.34356	0.0034275	Up
Zfp64	chr2	168918901	168919200	3.34356	0.0034275	Up
4921531C22Rik	chr2	179986501	179986800	3.34356	0.0034275	Up
Usp13	chr3	32830801	32831100	-3.50649	0.0034275	Down
Spata5	chr3	37462801	37463100	-3.50649	0.0034275	Down
Pcdh18	chr3	49268401	49268700	-3.50649	0.0034275	Down
Mgst2	chr3	51698401	51698700	-3.50649	0.0034275	Down
Olfml3	chr3	103722901	103723200	-3.50649	0.0034275	Down
2610316D01Rik	chr3	44630701	44631000	3.34356	0.0034275	Up
Rad23b	chr4	55220401	55220700	3.34356	0.0034275	Up
Hivep3	chr4	119950201	119950500	3.34356	0.0034275	Up
Tent5b	chr4	133473901	133474200	3.34356	0.0034275	Up
Gm13029	chr4	140144401	140144700	3.34356	0.0034275	Up
Speer1	chr5	11346901	11347200	-3.50649	0.0034275	Down
Gckr	chr5	31313701	31314000	-3.50649	0.0034275	Down
Kcnip4	chr5	49130101	49130400	-3.50649	0.0034275	Down
Usp46	chr5	73879801	73880100	-3.50649	0.0034275	Down
Coq2	chr5	100634101	100634400	-3.50649	0.0034275	Down
1700034G24Rik	chr5	112623901	112624200	-3.50649	0.0034275	Down
Fam222a	chr5	114523201	114523500	-3.50649	0.0034275	Down
C330018A13Rik	chr5	116189401	116189700	-3.50649	0.0034275	Down
Gm6408	chr5	146485201	146485500	-3.50649	0.0034275	Down
Magi2	chr5	19236001	19236300	3.34356	0.0034275	Up
Stk32b	chr5	37626001	37626300	3.34356	0.0034275	Up
G6pd2	chr5	61811401	61811700	3.34356	0.0034275	Up
Pxn	chr5	115518301	115518600	3.34356	0.0034275	Up
4933438B17Rik	chr5	126425101	126425400	3.34356	0.0034275	Up
Adgrd1	chr5	129111901	129112200	3.34356	0.0034275	Up
Galnt17	chr5	130901701	130902000	3.34356	0.0034275	Up
Hpgds	chr6	65234701	65235000	-3.50649	0.0034275	Down
Kbtbd8	chr6	95040001	95040300	-3.50649	0.0034275	Down
5430401F13Rik	chr6	131550001	131550300	-3.50649	0.0034275	Down
D830026I12Rik	chr6	17211301	17211600	3.34356	0.0034275	Up
Slc13a1	chr6	24203401	24203700	3.34356	0.0034275	Up
Tgfa	chr6	86203801	86204100	3.34356	0.0034275	Up
Pdzrn3	chr6	101474101	101474400	3.34356	0.0034275	Up
Ntf3	chr6	126182701	126183000	3.34356	0.0034275	Up
Vmn1r170	chr7	23594401	23594700	-3.50649	0.0034275	Down
Gm5893	chr7	24838801	24839100	-3.50649	0.0034275	Down
Mir6238	chr7	54327001	54327300	-3.50649	0.0034275	Down
Tjp1	chr7	65488201	65488500	-3.50649	0.0034275	Down
4930402F11Rik	chr7	69732001	69732300	-3.50649	0.0034275	Down
Gm15880	chr7	80659201	80659500	-3.50649	0.0034275	Down
Tenm4	chr7	95965501	95965800	-3.50649	0.0034275	Down
Rsf1os2	chr7	97685401	97685700	-3.50649	0.0034275	Down
LTO1	chr7	144905701	144906000	-3.50649	0.0034275	Down
Klk15	chr7	43928101	43928400	3.34356	0.0034275	Up
Ticrr	chr7	79683601	79683900	3.34356	0.0034275	Up
Rab30	chr7	92823301	92823600	3.34356	0.0034275	Up
Olfr33	chr7	102712201	102712500	3.34356	0.0034275	Up
4933440M02Rik	chr7	125265301	125265600	3.34356	0.0034275	Up
Acte1	chr7	143867401	143867700	3.34356	0.0034275	Up
Nrg1	chr8	32386501	32386800	-3.50649	0.0034275	Down
Sorbs2	chr8	45460801	45461100	-3.50649	0.0034275	Down
Dand5	chr8	84811801	84812100	-3.50649	0.0034275	Down
Phaf1	chr8	105237901	105238200	-3.50649	0.0034275	Down
Cers4	chr8	4546201	4546500	3.34356	0.0034275	Up
1700029H14Rik	chr8	13547701	13548000	3.34356	0.0034275	Up
Gab1	chr8	80869201	80869500	3.34356	0.0034275	Up
Gm10637	chr8	87237601	87237900	3.34356	0.0034275	Up
Tomm20	chr8	126896101	126896400	3.34356	0.0034275	Up
Gucy1a2	chr9	3823201	3823500	-3.50649	0.0034275	Down
B3gat1	chr9	26177401	26177700	-3.50649	0.0034275	Down
Vps11	chr9	44366101	44366400	-3.50649	0.0034275	Down
Tbx18	chr9	87866401	87866700	-3.50649	0.0034275	Down
Srprb	chr9	103206901	103207200	-3.50649	0.0034275	Down
Elp6	chr9	110312401	110312700	-3.50649	0.0034275	Down
Psma4	chr9	54946801	54947100	3.34356	0.0034275	Up
Rbpms2	chr9	65610901	65611200	3.34356	0.0034275	Up
Cdc25a	chr9	109866301	109866600	3.34356	0.0034275	Up
Nbeal2	chr9	110634001	110634300	3.34356	0.0034275	Up
Pdk3	chrX	93792001	93792300	-3.50649	0.0034275	Down
Pou3f4	chrX	110821801	110822100	-3.50649	0.0034275	Down
Vmn2r121	chrX	124261501	124261800	-3.50649	0.0034275	Down
Dipk2b	chrX	18625801	18626100	3.34356	0.0034275	Up
Chrdl1	chrX	143262901	143263200	3.34356	0.0034275	Up
Abcf3	chr16	20573101	20573400	-1.06395	0.00343053	Stable
4930474G06Rik	chr18	28587601	28587900	-0.807444	0.00359807	Stable
Olfr1155	chr2	87934201	87934500	-0.894135	0.00359961	Stable
Ngfr	chr11	95573401	95573700	1.10379	0.00360132	Stable
Mmut	chr17	40986001	40986300	-1.08389	0.00360132	Stable
Pigk	chr3	152809201	152809500	0.693781	0.0036529	Stable
Cdh20	chr1	103205101	103205400	-0.976042	0.00366367	Stable
Obox7	chr7	15016801	15017100	-0.976042	0.00366367	Stable
Slitrk5	chr14	112647901	112648200	1.40494	0.00369432	Stable
D030025E07Rik	chr3	128697001	128697300	1.40494	0.00369432	Stable
Peg12	chr7	62658601	62658900	-1.41086	0.00369432	Stable
4833412C05Rik	chr7	67868101	67868400	1.40494	0.00369432	Stable
Prdm1	chr10	44612101	44612400	-1.77917	0.00374236	Stable
Osm	chr11	4233301	4233600	1.96333	0.00374236	Stable
Klhl29	chr12	5370601	5370900	-1.77917	0.00374236	Stable
Smoc1	chr12	81019201	81019500	-1.77917	0.00374236	Stable
3110009F21Rik	chr12	110192101	110192400	1.96333	0.00374236	Stable
Fhitos	chr14	10608601	10608900	1.96333	0.00374236	Stable
Erg	chr16	95486701	95487000	1.96333	0.00374236	Stable
Bambi	chr18	3735301	3735600	-1.77917	0.00374236	Stable
Dym	chr18	75142501	75142800	1.96333	0.00374236	Stable
Tyro3	chr2	119822401	119822700	1.96333	0.00374236	Stable
Notch2	chr3	98052301	98052600	-1.77917	0.00374236	Stable
2610028E06Rik	chr4	125961001	125961300	-1.77917	0.00374236	Stable
Npy	chr6	49825201	49825500	1.96333	0.00374236	Stable
Osbpl3	chr6	50351701	50352000	1.96333	0.00374236	Stable
Fbln2	chr6	91201801	91202100	1.96333	0.00374236	Stable
Zfp710	chr7	80017501	80017800	-1.77917	0.00374236	Stable
Large1	chr8	73157401	73157700	-1.77917	0.00374236	Stable
Usp38	chr8	81072901	81073200	1.96333	0.00374236	Stable
4930546K05Rik	chr9	42199201	42199500	-1.77917	0.00374236	Stable
Cnnm3	chr1	36495301	36495600	1.16585	0.00374401	Stable
Eci2	chr13	35009101	35009400	-1.10709	0.00374401	Stable
Tsga13	chr6	30932401	30932700	-1.10709	0.00374401	Stable
4933433F19Rik	chr8	30018301	30018600	-1.10709	0.00374401	Stable
Ttll4	chr1	74655001	74655300	-1.34338	0.00384377	Stable
Cavin2	chr1	51229801	51230100	1.28777	0.00384377	Stable
Platr5	chr1	88788601	88788900	1.28777	0.00384377	Stable
Gm36595	chr10	56725801	56726100	-1.34338	0.00384377	Stable
Nefl	chr14	68012101	68012400	1.28777	0.00384377	Stable
Bin2	chr15	100669201	100669500	1.28777	0.00384377	Stable
Pramel14	chr4	143985901	143986200	-1.34338	0.00384377	Stable
Nlrp9a	chr7	26496001	26496300	1.28777	0.00384377	Stable
Slc4a5	chr6	83217301	83217600	0.739125	0.00389145	Stable
Rpia	chr6	70758301	70758600	1.01399	0.00390269	Stable
Ppp1r14bl	chr1	23061001	23061300	6.23828	0.00391328	Up
Prim2	chr1	33534901	33535200	6.23828	0.00391328	Up
Uggt1	chr1	36212701	36213000	6.23828	0.00391328	Up
Slc9a4	chr1	40600801	40601100	6.23828	0.00391328	Up
Carf	chr1	60117301	60117600	6.23828	0.00391328	Up
Acsl3	chr1	78719101	78719400	6.23828	0.00391328	Up
Kcne4	chr1	78919501	78919800	6.23828	0.00391328	Up
Stk25	chr1	93597001	93597300	6.23828	0.00391328	Up
Pign	chr1	105631801	105632100	6.23828	0.00391328	Up
Serpinb3b	chr1	107208901	107209200	6.23828	0.00391328	Up
Zfp281	chr1	136553101	136553400	6.23828	0.00391328	Up
1700016C15Rik	chr1	177719101	177719400	6.23828	0.00391328	Up
Gm34068	chr1	183872101	183872400	6.23828	0.00391328	Up
Cnksr3	chr10	7200601	7200900	6.23828	0.00391328	Up
Cabin1	chr10	75675901	75676200	6.23828	0.00391328	Up
Prss57	chr10	79785301	79785600	6.23828	0.00391328	Up
Pwwp3a	chr10	80217001	80217300	6.23828	0.00391328	Up
Btbd11	chr10	85641001	85641300	6.23828	0.00391328	Up
Gm33677	chr10	119004601	119004900	6.23828	0.00391328	Up
Grip1os2	chr10	119737801	119738100	6.23828	0.00391328	Up
Sdr9c7	chr10	127939801	127940100	6.23828	0.00391328	Up
Olfr780	chr10	129305401	129305700	6.23828	0.00391328	Up
Igfbp3	chr11	7229101	7229400	6.23828	0.00391328	Up
Gm12130	chr11	38514901	38515200	6.23828	0.00391328	Up
Gria1	chr11	56997001	56997300	6.23828	0.00391328	Up
Map2k4	chr11	65673001	65673300	6.23828	0.00391328	Up
Dnah9	chr11	66289501	66289800	6.23828	0.00391328	Up
Wscd1	chr11	71650201	71650500	6.23828	0.00391328	Up
Tbx4	chr11	85949401	85949700	6.23828	0.00391328	Up
Stat3	chr11	100889401	100889700	6.23828	0.00391328	Up
Efcab3	chr11	104931601	104931900	6.23828	0.00391328	Up
Pitpnc1	chr11	107456401	107456700	6.23828	0.00391328	Up
Cacng4	chr11	107811001	107811300	6.23828	0.00391328	Up
Gm11681	chr11	112963201	112963500	6.23828	0.00391328	Up
Dnmt3a	chr12	3901501	3901800	6.23828	0.00391328	Up
Ddx1	chr12	13134001	13134300	6.23828	0.00391328	Up
Lpin1	chr12	16582501	16582800	6.23828	0.00391328	Up
Gm29687	chr12	26058601	26058900	6.23828	0.00391328	Up
Atxn7l1	chr12	33176701	33177000	6.23828	0.00391328	Up
Lsmem1	chr12	40172701	40173000	6.23828	0.00391328	Up
1700008C04Rik	chr12	50986801	50987100	6.23828	0.00391328	Up
Pcnx4	chr12	72535501	72535800	6.23828	0.00391328	Up
Rgs6	chr12	82592101	82592400	6.23828	0.00391328	Up
Adck1	chr12	88557301	88557600	6.23828	0.00391328	Up
Cdca7l	chr12	117815101	117815400	6.23828	0.00391328	Up
Net1	chr13	3906301	3906600	6.23828	0.00391328	Up
Ryr2	chr13	11665501	11665800	6.23828	0.00391328	Up
Dsp	chr13	38158501	38158800	6.23828	0.00391328	Up
Iars	chr13	49757401	49757700	6.23828	0.00391328	Up
Spock1	chr13	57658201	57658500	6.23828	0.00391328	Up
2210016F16Rik	chr13	58380601	58380900	6.23828	0.00391328	Up
Fam172a	chr13	77781601	77781900	6.23828	0.00391328	Up
Mir5624	chr13	93842701	93843000	6.23828	0.00391328	Up
Erbin	chr13	103958701	103959000	6.23828	0.00391328	Up
Shisal2b	chr13	104943301	104943600	6.23828	0.00391328	Up
1700084D21Rik	chr13	113141101	113141400	6.23828	0.00391328	Up
Itga2	chr13	114966901	114967200	6.23828	0.00391328	Up
Gm15217	chr14	46360501	46360800	6.23828	0.00391328	Up
Dad1	chr14	53873101	53873400	6.23828	0.00391328	Up
Mir6239	chr14	117903001	117903300	6.23828	0.00391328	Up
Hs6st3	chr14	119171101	119171400	6.23828	0.00391328	Up
Farp1	chr14	121261201	121261500	6.23828	0.00391328	Up
Trio	chr15	27860401	27860700	6.23828	0.00391328	Up
Mroh5	chr15	73925101	73925400	6.23828	0.00391328	Up
Pla2g6	chr15	79305901	79306200	6.23828	0.00391328	Up
A4galt	chr15	83216401	83216700	6.23828	0.00391328	Up
Lrrk2	chr15	91690201	91690500	6.23828	0.00391328	Up
Pdzrn4	chr15	92506501	92506800	6.23828	0.00391328	Up
Emp2	chr16	10312201	10312500	6.23828	0.00391328	Up
Dgcr6	chr16	18033301	18033600	6.23828	0.00391328	Up
Teddm3	chr16	21174601	21174900	6.23828	0.00391328	Up
Eif4a2	chr16	23094601	23094900	6.23828	0.00391328	Up
Gm46545	chr16	24137701	24138000	6.23828	0.00391328	Up
Fgf12	chr16	28392001	28392300	6.23828	0.00391328	Up
6430553K19Rik	chr16	48070801	48071100	6.23828	0.00391328	Up
Nsun3	chr16	62255701	62256000	6.23828	0.00391328	Up
Chodl	chr16	78821101	78821400	6.23828	0.00391328	Up
Gart	chr16	91621201	91621500	6.23828	0.00391328	Up
Mir802	chr16	93381001	93381300	6.23828	0.00391328	Up
Dop1b	chr16	93792901	93793200	6.23828	0.00391328	Up
Dyrk1a	chr16	94720201	94720500	6.23828	0.00391328	Up
3300005D01Rik	chr17	5812501	5812800	6.23828	0.00391328	Up
Prkn	chr17	11898301	11898600	6.23828	0.00391328	Up
Tpsb2	chr17	25366201	25366500	6.23828	0.00391328	Up
Runx2	chr17	44511001	44511300	6.23828	0.00391328	Up
Efna5	chr17	61810501	61810800	6.23828	0.00391328	Up
Abcg8	chr17	84700501	84700800	6.23828	0.00391328	Up
Map3k8	chr18	4314901	4315200	6.23828	0.00391328	Up
Rbbp8	chr18	11469301	11469600	6.23828	0.00391328	Up
Kctd1	chr18	15159601	15159900	6.23828	0.00391328	Up
Fhod3	chr18	25058401	25058700	6.23828	0.00391328	Up
Hdac3	chr18	37943401	37943700	6.23828	0.00391328	Up
Pou4f3	chr18	42450601	42450900	6.23828	0.00391328	Up
Ldlrad4	chr18	68230801	68231100	6.23828	0.00391328	Up
Dcc	chr18	71949301	71949600	6.23828	0.00391328	Up
Slc14a2	chr18	78542101	78542400	6.23828	0.00391328	Up
4921531P14Rik	chr18	83677501	83677800	6.23828	0.00391328	Up
Sf3b2	chr19	5286301	5286600	6.23828	0.00391328	Up
Mark2	chr19	7348801	7349100	6.23828	0.00391328	Up
Cd6	chr19	10824601	10824900	6.23828	0.00391328	Up
Ostf1	chr19	18339601	18339900	6.23828	0.00391328	Up
Slc1a1	chr19	28816801	28817100	6.23828	0.00391328	Up
Sgms1	chr19	32330101	32330400	6.23828	0.00391328	Up
Calhm1	chr19	47142601	47142900	6.23828	0.00391328	Up
Nhlrc2	chr19	56580001	56580300	6.23828	0.00391328	Up
Mir5623	chr19	57871201	57871500	6.23828	0.00391328	Up
Vav2	chr2	27406501	27406800	6.23828	0.00391328	Up
Rnd3	chr2	51066301	51066600	6.23828	0.00391328	Up
Acvr1c	chr2	58339501	58339800	6.23828	0.00391328	Up
Scn3a	chr2	65572501	65572800	6.23828	0.00391328	Up
Klhl23	chr2	69833401	69833700	6.23828	0.00391328	Up
Mettl8	chr2	71021401	71021700	6.23828	0.00391328	Up
Sestd1	chr2	77282401	77282700	6.23828	0.00391328	Up
Zfp385b	chr2	77837701	77838000	6.23828	0.00391328	Up
Prr5l	chr2	101743501	101743800	6.23828	0.00391328	Up
Ninl	chr2	151007101	151007400	6.23828	0.00391328	Up
Angpt4	chr2	151917601	151917900	6.23828	0.00391328	Up
Gm14164	chr2	152349301	152349600	6.23828	0.00391328	Up
Ctnnbl1	chr2	157707001	157707300	6.23828	0.00391328	Up
Nfatc2	chr2	168426601	168426900	6.23828	0.00391328	Up
Bcas1	chr2	170461201	170461500	6.23828	0.00391328	Up
Gm10714	chr2	174180001	174180300	6.23828	0.00391328	Up
Foxo1	chr3	52274401	52274700	6.23828	0.00391328	Up
Gm30173	chr3	52401601	52401900	6.23828	0.00391328	Up
Mfsd1	chr3	67611001	67611300	6.23828	0.00391328	Up
B3galnt1	chr3	69603301	69603600	6.23828	0.00391328	Up
Zfp697	chr3	98364301	98364600	6.23828	0.00391328	Up
Tram1l1	chr3	124082701	124083000	6.23828	0.00391328	Up
Papss1	chr3	131528401	131528700	6.23828	0.00391328	Up
Dapp1	chr3	138002401	138002700	6.23828	0.00391328	Up
4930592C13Rik	chr3	157169101	157169400	6.23828	0.00391328	Up
Chd7	chr4	8757601	8757900	6.23828	0.00391328	Up
Tmem38b	chr4	54269401	54269700	6.23828	0.00391328	Up
Zswim5	chr4	116852701	116853000	6.23828	0.00391328	Up
Rragc	chr4	124096201	124096500	6.23828	0.00391328	Up
1700057H15Rik	chr4	124486801	124487100	6.23828	0.00391328	Up
Trim62	chr4	128852701	128853000	6.23828	0.00391328	Up
Man1c1	chr4	134700301	134700600	6.23828	0.00391328	Up
Crocc	chr4	141033001	141033300	6.23828	0.00391328	Up
Agrn	chr4	156172501	156172800	6.23828	0.00391328	Up
Nsg1	chr5	38167501	38167800	6.23828	0.00391328	Up
Cnga1	chr5	72604501	72604800	6.23828	0.00391328	Up
Gm19583	chr5	75102301	75102600	6.23828	0.00391328	Up
Aff1	chr5	103750501	103750800	6.23828	0.00391328	Up
Klhl8	chr5	103903201	103903500	6.23828	0.00391328	Up
Lrrc8d	chr5	105751201	105751500	6.23828	0.00391328	Up
Pxmp2	chr5	110280901	110281200	6.23828	0.00391328	Up
C130026L21Rik	chr5	111646201	111646500	6.23828	0.00391328	Up
Tbx3os2	chr5	119727001	119727300	6.23828	0.00391328	Up
Slc25a13	chr6	6054601	6054900	6.23828	0.00391328	Up
Tac1	chr6	7296901	7297200	6.23828	0.00391328	Up
Pot1a	chr6	25743601	25743900	6.23828	0.00391328	Up
Mir182	chr6	30147001	30147300	6.23828	0.00391328	Up
Atoh1	chr6	64813201	64813500	6.23828	0.00391328	Up
Arhgap25	chr6	87489001	87489300	6.23828	0.00391328	Up
Rab7	chr6	88033801	88034100	6.23828	0.00391328	Up
Magi1	chr6	93863701	93864000	6.23828	0.00391328	Up
Mir7041	chr6	94620301	94620600	6.23828	0.00391328	Up
Mdfic2	chr6	98549701	98550000	6.23828	0.00391328	Up
5031434C07Rik	chr6	112309201	112309500	6.23828	0.00391328	Up
Sec13	chr6	113769601	113769900	6.23828	0.00391328	Up
Ptpro	chr6	137291701	137292000	6.23828	0.00391328	Up
1700060C16Rik	chr6	143717401	143717700	6.23828	0.00391328	Up
Sox5os3	chr6	144491101	144491400	6.23828	0.00391328	Up
E330012B07Rik	chr6	147170101	147170400	6.23828	0.00391328	Up
Zfp36	chr7	28379401	28379700	6.23828	0.00391328	Up
Ccer2	chr7	28750801	28751100	6.23828	0.00391328	Up
Zfp74	chr7	29934001	29934300	6.23828	0.00391328	Up
Zfp507	chr7	36156601	36156900	6.23828	0.00391328	Up
Sergef	chr7	46514701	46515000	6.23828	0.00391328	Up
Dkk3	chr7	112136401	112136700	6.23828	0.00391328	Up
Bub3	chr7	131722201	131722500	6.23828	0.00391328	Up
Chst15	chr7	132285301	132285600	6.23828	0.00391328	Up
Mgmt	chr7	136812001	136812300	6.23828	0.00391328	Up
Myo16	chr8	10437001	10437300	6.23828	0.00391328	Up
Col4a1	chr8	11255101	11255400	6.23828	0.00391328	Up
6820431F20Rik	chr8	20139601	20139900	6.23828	0.00391328	Up
Frg1	chr8	41562301	41562600	6.23828	0.00391328	Up
Gm2516	chr8	50666401	50666700	6.23828	0.00391328	Up
Fbxo8	chr8	56808601	56808900	6.23828	0.00391328	Up
Marchf1	chr8	66187501	66187800	6.23828	0.00391328	Up
Naf1	chr8	66973501	66973800	6.23828	0.00391328	Up
Nr3c2	chr8	77158801	77159100	6.23828	0.00391328	Up
Tecr	chr8	83571001	83571300	6.23828	0.00391328	Up
Cmip	chr8	117417301	117417600	6.23828	0.00391328	Up
Zcchc14	chr8	121608601	121608900	6.23828	0.00391328	Up
Tmem45b	chr9	31562701	31563000	6.23828	0.00391328	Up
Trcg1	chr9	57217801	57218100	6.23828	0.00391328	Up
Mir467h	chr9	115615801	115616100	6.23828	0.00391328	Up
Sytl5	chrX	9895201	9895500	6.23828	0.00391328	Up
Chst7	chrX	20057101	20057400	6.23828	0.00391328	Up
Tsc22d3	chrX	140626201	140626500	6.23828	0.00391328	Up
Smpx	chrX	157738801	157739100	6.23828	0.00391328	Up
Asmt	chrX	170758201	170758500	-0.354385	0.0039597	Stable
Nuf2	chr1	169546501	169546800	-1.52303	0.00396469	Stable
Gramd1c	chr16	44000701	44001000	-1.52303	0.00396469	Stable
Afdn	chr17	13899001	13899300	1.63024	0.00396469	Stable
Capn15	chr17	25991701	25992000	1.63024	0.00396469	Stable
Slc27a6	chr18	58501801	58502100	1.63024	0.00396469	Stable
4930442J19Rik	chr2	151209901	151210200	-1.52303	0.00396469	Stable
Armc1	chr3	19015801	19016100	1.63024	0.00396469	Stable
Cypt1	chrX	16440901	16441200	-1.52303	0.00396469	Stable
Pabpc5	chrX	119677501	119677800	-1.52303	0.00396469	Stable
Ctps2	chrX	162980101	162980400	-1.52303	0.00396469	Stable
Gphn	chr12	78351001	78351300	-0.707974	0.00399628	Stable
Sem1	chr6	6627001	6627300	-0.64163	0.00408361	Stable
Vwc2l	chr1	70770301	70770600	-1.85348	0.00409952	Stable
Serpine2	chr1	79854001	79854300	2.14667	0.00409952	Up
Gm10825	chr10	22411501	22411800	-1.85348	0.00409952	Stable
Nfyb	chr10	82775701	82776000	-1.85348	0.00409952	Stable
Spanxn4	chr12	63351001	63351300	-1.85348	0.00409952	Stable
Slc39a14	chr14	70315501	70315800	2.14667	0.00409952	Up
Calcoco1	chr15	102748801	102749100	2.14667	0.00409952	Up
Rbfox1	chr16	7284301	7284600	-1.85348	0.00409952	Stable
Gbe1	chr16	70468201	70468500	-1.85348	0.00409952	Stable
Ncam2	chr16	82640101	82640400	-1.85348	0.00409952	Stable
Ubr2	chr17	47049001	47049300	2.14667	0.00409952	Up
Colec12	chr18	9890701	9891000	-1.85348	0.00409952	Stable
Piezo2	chr18	63098701	63099000	2.14667	0.00409952	Up
Gdf6	chr4	9827401	9827700	-1.85348	0.00409952	Stable
1700009N14Rik	chr4	39648601	39648900	-1.85348	0.00409952	Stable
9530002B09Rik	chr4	122478901	122479200	-1.85348	0.00409952	Stable
Slc25a40	chr5	8468101	8468400	-1.85348	0.00409952	Stable
Rbpj	chr5	53481001	53481300	-1.85348	0.00409952	Stable
Gm3716	chr5	64588801	64589100	2.14667	0.00409952	Up
Hopx	chr5	77101501	77101800	2.14667	0.00409952	Up
Mitf	chr6	97992301	97992600	-1.85348	0.00409952	Stable
Klrg1	chr6	122272501	122272800	-1.85348	0.00409952	Stable
Uroc1	chr6	90334801	90335100	2.14667	0.00409952	Up
Vmn2r37	chr7	9341701	9342000	-1.85348	0.00409952	Stable
Olfr596	chr7	103296601	103296900	-1.85348	0.00409952	Stable
Olfr693	chr7	106659601	106659900	-1.85348	0.00409952	Stable
4930543N07Rik	chr7	138691201	138691500	-1.85348	0.00409952	Stable
Kcnq1	chr7	143199601	143199900	2.14667	0.00409952	Up
4930453L07Rik	chr8	9216001	9216300	-1.85348	0.00409952	Stable
Defa34	chr8	21672301	21672600	-1.85348	0.00409952	Stable
Misp3	chr8	84014101	84014400	-1.85348	0.00409952	Stable
Nalf1	chr8	9275401	9275700	2.14667	0.00409952	Up
5830408C22Rik	chr8	25098901	25099200	2.14667	0.00409952	Up
Zfpm1	chr8	122326801	122327100	2.14667	0.00409952	Up
Sipa1l2	chr8	125488501	125488800	2.14667	0.00409952	Up
Irs4	chrX	141826501	141826800	-1.85348	0.00409952	Stable
Gm20865	chrY	21873301	21873600	-1.85348	0.00409952	Stable
Zfp872	chr9	22182901	22183200	-1.05765	0.00413006	Stable
Msc	chr1	14831701	14832000	-2.83318	0.00419502	Down
Vwa3b	chr1	36994501	36994800	-2.83318	0.00419502	Down
Pld5	chr1	176088001	176088300	-2.83318	0.00419502	Down
Rps6kc1	chr1	190884001	190884300	-2.83318	0.00419502	Down
Gm973	chr1	59606701	59607000	2.62489	0.00419502	Up
Ipo9	chr1	135408601	135408900	2.62489	0.00419502	Up
Cacna1e	chr1	154888501	154888800	2.62489	0.00419502	Up
Arhgap30	chr1	171387601	171387900	2.62489	0.00419502	Up
D1Pas1	chr1	186996301	186996600	2.62489	0.00419502	Up
Wif1	chr10	121067101	121067400	-2.83318	0.00419502	Down
Hivep2	chr10	14239801	14240100	2.62489	0.00419502	Up
Prep	chr10	45005401	45005700	2.62489	0.00419502	Up
Pald1	chr10	61391701	61392000	2.62489	0.00419502	Up
Otx1	chr11	21908701	21909000	-2.83318	0.00419502	Down
Hs3st3b1	chr11	63912001	63912300	-2.83318	0.00419502	Down
Itgb3	chr11	104637001	104637300	-2.83318	0.00419502	Down
Rbfox3	chr11	118763101	118763400	-2.83318	0.00419502	Down
Mir7671	chr11	53744701	53745000	2.62489	0.00419502	Up
Pemt	chr11	60027001	60027300	2.62489	0.00419502	Up
Ksr1	chr11	79110301	79110600	2.62489	0.00419502	Up
Stxbp4	chr11	90585001	90585300	2.62489	0.00419502	Up
Dcdc2a	chr13	25174801	25175100	-2.83318	0.00419502	Down
Speer6-ps1	chr13	3202501	3202800	2.62489	0.00419502	Up
Zfp998	chr13	66630301	66630600	2.62489	0.00419502	Up
1700006H21Rik	chr13	107676001	107676300	2.62489	0.00419502	Up
Mir582	chr13	109348201	109348500	2.62489	0.00419502	Up
Spata13	chr14	60703801	60704100	-2.83318	0.00419502	Down
Siah3	chr14	75495901	75496200	-2.83318	0.00419502	Down
D130009I18Rik	chr14	104816401	104816700	-2.83318	0.00419502	Down
4930555G01Rik	chr14	5002201	5002500	2.62489	0.00419502	Up
Ptprg	chr14	12213001	12213300	2.62489	0.00419502	Up
Dhrs1	chr14	55739701	55740000	2.62489	0.00419502	Up
Osmr	chr15	6912901	6913200	-2.83318	0.00419502	Down
Cdh6	chr15	13423501	13423800	-2.83318	0.00419502	Down
Rnf19a	chr15	36303601	36303900	2.62489	0.00419502	Up
Ext1	chr15	53258401	53258700	2.62489	0.00419502	Up
Klhl38	chr15	58314001	58314300	2.62489	0.00419502	Up
Klhdc7b	chr15	89385601	89385900	2.62489	0.00419502	Up
Etv5	chr16	22422301	22422600	-2.83318	0.00419502	Down
Fbxo40	chr16	36972601	36972900	-2.83318	0.00419502	Down
Olfr170	chr16	19588201	19588500	2.62489	0.00419502	Up
Sema5b	chr16	35586601	35586900	2.62489	0.00419502	Up
Tmem39a	chr16	38605201	38605500	2.62489	0.00419502	Up
Plcxd2	chr16	46025401	46025700	2.62489	0.00419502	Up
Cadm2	chr16	67773001	67773300	2.62489	0.00419502	Up
Gm32865	chr16	87231001	87231300	2.62489	0.00419502	Up
1810053B23Rik	chr16	93343801	93344100	2.62489	0.00419502	Up
Vmn2r97	chr17	18932701	18933000	-2.83318	0.00419502	Down
4930542M03Rik	chr17	45918901	45919200	-2.83318	0.00419502	Down
Cnpy3	chr17	46739701	46740000	-2.83318	0.00419502	Down
Nrxn1	chr17	92038801	92039100	-2.83318	0.00419502	Down
Vmn2r115	chr17	23333701	23334000	2.62489	0.00419502	Up
Pim1	chr17	29468401	29468700	2.62489	0.00419502	Up
Pcare	chr17	71750701	71751000	2.62489	0.00419502	Up
Bin1	chr18	32426101	32426400	-2.83318	0.00419502	Down
Tex43	chr18	56635501	56635800	-2.83318	0.00419502	Down
Fbn2	chr18	58076701	58077000	-2.83318	0.00419502	Down
Rnf165	chr18	77602501	77602800	-2.83318	0.00419502	Down
Zfp438	chr18	5358001	5358300	2.62489	0.00419502	Up
Pik3c3	chr18	30523801	30524100	2.62489	0.00419502	Up
Gypc	chr18	32566501	32566800	2.62489	0.00419502	Up
A330032B11Rik	chr19	37149001	37149300	2.62489	0.00419502	Up
Golga7b	chr19	42265201	42265500	2.62489	0.00419502	Up
Hps1	chr19	42887401	42887700	2.62489	0.00419502	Up
Etl4	chr2	20647201	20647500	-2.83318	0.00419502	Down
Olfr342	chr2	36513901	36514200	-2.83318	0.00419502	Down
Nfe2l2	chr2	75755101	75755400	-2.83318	0.00419502	Down
Btbd3	chr2	138039301	138039600	-2.83318	0.00419502	Down
A530006G24Rik	chr2	147869101	147869400	-2.83318	0.00419502	Down
Commd7	chr2	153582901	153583200	-2.83318	0.00419502	Down
Mir6340	chr2	173688001	173688300	-2.83318	0.00419502	Down
4930447M23Rik	chr2	19281301	19281600	2.62489	0.00419502	Up
Mvb12b	chr2	33925501	33925800	2.62489	0.00419502	Up
C230014O12Rik	chr2	34120501	34120800	2.62489	0.00419502	Up
Wdsub1	chr2	59878501	59878800	2.62489	0.00419502	Up
Stk35	chr2	129791101	129791400	2.62489	0.00419502	Up
Gm5535	chr2	144143401	144143700	2.62489	0.00419502	Up
Bmp7	chr2	172875601	172875900	2.62489	0.00419502	Up
Naaladl2	chr3	23311201	23311500	-2.83318	0.00419502	Down
Gask1b	chr3	80047801	80048100	-2.83318	0.00419502	Down
Efna3	chr3	89307301	89307600	-2.83318	0.00419502	Down
Pogz	chr3	94819501	94819800	-2.83318	0.00419502	Down
Gm6602	chr3	112281601	112281900	-2.83318	0.00419502	Down
Olfm3	chr3	115229401	115229700	-2.83318	0.00419502	Down
Rpe65	chr3	159654901	159655200	-2.83318	0.00419502	Down
Ccl27b	chr4	42147001	42147300	-2.83318	0.00419502	Down
Gm5859	chr4	42232801	42233100	-2.83318	0.00419502	Down
Baat	chr4	49483801	49484100	-2.83318	0.00419502	Down
Gm11917	chr4	29125801	29126100	2.62489	0.00419502	Up
Coro2a	chr4	46614901	46615200	2.62489	0.00419502	Up
Ak2	chr4	128986801	128987100	2.62489	0.00419502	Up
Ephb2	chr4	136656001	136656300	2.62489	0.00419502	Up
Ubr4	chr4	139445101	139445400	2.62489	0.00419502	Up
Aadacl4fm2	chr4	144548401	144548700	2.62489	0.00419502	Up
Pank4	chr4	154968901	154969200	2.62489	0.00419502	Up
Sdf4	chr4	155997601	155997900	2.62489	0.00419502	Up
Slit2	chr5	47867101	47867400	-2.83318	0.00419502	Down
Rimbp2	chr5	128948401	128948700	-2.83318	0.00419502	Down
Adgrl3	chr5	79848601	79848900	2.62489	0.00419502	Up
Ttc28	chr5	111214501	111214800	2.62489	0.00419502	Up
Coro1c	chr5	113881801	113882100	2.62489	0.00419502	Up
Lhx5	chr5	120402001	120402300	2.62489	0.00419502	Up
Fzd10	chr5	128634601	128634900	2.62489	0.00419502	Up
Mmrn1	chr6	61042201	61042500	-2.83318	0.00419502	Down
Gata2	chr6	88158901	88159200	2.62489	0.00419502	Up
Nanog	chr6	122696401	122696700	2.62489	0.00419502	Up
Gprc5d	chr6	135108301	135108600	2.62489	0.00419502	Up
Obox6	chr7	15797701	15798000	-2.83318	0.00419502	Down
Tex101	chr7	24689401	24689700	-2.83318	0.00419502	Down
4933432K03Rik	chr7	121501801	121502100	-2.83318	0.00419502	Down
Dact3	chr7	16883401	16883700	2.62489	0.00419502	Up
Slc10a2	chr8	5218501	5218800	-2.83318	0.00419502	Down
Sgo2b	chr8	63639001	63639300	-2.83318	0.00419502	Down
Hhip	chr8	80190601	80190900	2.62489	0.00419502	Up
D030068K23Rik	chr8	109038001	109038300	2.62489	0.00419502	Up
Mir100hg	chr9	41343601	41343900	-2.83318	0.00419502	Down
B930092H01Rik	chr9	61300501	61300800	-2.83318	0.00419502	Down
Iqch	chr9	63564301	63564600	-2.83318	0.00419502	Down
Bmper	chr9	23173201	23173500	2.62489	0.00419502	Up
Nnmt	chr9	48664201	48664500	2.62489	0.00419502	Up
Sox14	chr9	99820801	99821100	2.62489	0.00419502	Up
Lyzl4	chr9	121639501	121639800	2.62489	0.00419502	Up
Ctag2	chrX	64887901	64888200	-2.83318	0.00419502	Down
4921511C20Rik	chrX	127272901	127273200	-2.83318	0.00419502	Down
Gm7134	chrX	110512501	110512800	2.62489	0.00419502	Up
Gm20854	chrY	84445201	84445500	-2.83318	0.00419502	Down
Suclg1	chr6	73287601	73287900	0.953366	0.00424942	Stable
Epha6	chr16	61595701	61596000	-0.88447	0.00431784	Stable
Dctn4	chr18	60533401	60533700	-0.866844	0.00433147	Stable
H2-M9	chr17	36628801	36629100	-1.07801	0.00433513	Stable
Sptlc3	chr2	139401901	139402200	-1.07801	0.00433513	Stable
2610042L04Rik	chr14	4412401	4412700	-1.42597	0.0043629	Stable
Scaf11	chr15	96480301	96480600	1.45383	0.0043629	Stable
Adgrl4	chr3	151233601	151233900	-1.42597	0.0043629	Stable
Lhfpl3	chr5	23185801	23186100	-1.42597	0.0043629	Stable
Spring1	chr5	118348201	118348500	1.45383	0.0043629	Stable
Scgb2b17	chr7	33036901	33037200	-1.42597	0.0043629	Stable
Isx	chr8	74520001	74520300	1.45383	0.0043629	Stable
Plod2	chr9	92643601	92643900	-1.42597	0.0043629	Stable
Ifi214	chr1	173499001	173499300	-1.95078	0.00436394	Stable
1700028I16Rik	chr10	82805701	82806000	-2.26331	0.00436394	Down
Arhgap18	chr10	26732701	26733000	-1.95078	0.00436394	Stable
Psme4	chr11	30746401	30746700	-1.95078	0.00436394	Stable
0610009B22Rik	chr11	51721201	51721500	-1.95078	0.00436394	Stable
Mmp28	chr11	83466301	83466600	-1.95078	0.00436394	Stable
Gm11563	chr11	99657601	99657900	-1.95078	0.00436394	Stable
Greb1	chr12	16789501	16789800	-2.26331	0.00436394	Down
Baz1a	chr12	54993601	54993900	-1.95078	0.00436394	Stable
4930520P13Rik	chr13	70200301	70200600	-2.26331	0.00436394	Down
Gm10413	chr14	3382801	3383100	-1.95078	0.00436394	Stable
1700091H14Rik	chr14	42171001	42171300	-1.95078	0.00436394	Stable
Spats2	chr15	99150301	99150600	-1.95078	0.00436394	Stable
Myh11	chr16	14273401	14273700	-2.26331	0.00436394	Down
Epas1	chr17	86715601	86715900	-1.95078	0.00436394	Stable
Pcyox1l	chr18	61700401	61700700	-1.95078	0.00436394	Stable
Socs6	chr18	88776001	88776300	-1.95078	0.00436394	Stable
Bend7	chr2	4752001	4752300	-2.26331	0.00436394	Down
Fstl5	chr3	77022901	77023200	-1.95078	0.00436394	Stable
Vangl1	chr3	102173401	102173700	-1.95078	0.00436394	Stable
Lrig2	chr3	104492701	104493000	-1.95078	0.00436394	Stable
5730488B01Rik	chr4	44699701	44700000	-1.95078	0.00436394	Stable
Mtap	chr4	89209801	89210100	-1.95078	0.00436394	Stable
Gm12887	chr4	121696201	121696500	-1.95078	0.00436394	Stable
Rhbdl2	chr4	123771901	123772200	-1.95078	0.00436394	Stable
Rybp	chr6	100044601	100044900	-2.26331	0.00436394	Down
Dysf	chr6	84228901	84229200	-1.95078	0.00436394	Stable
Prok2	chr6	99770701	99771000	-1.95078	0.00436394	Stable
4930587E11Rik	chr6	102166501	102166800	-1.95078	0.00436394	Stable
Mir290a	chr7	3195601	3195900	-2.26331	0.00436394	Down
Swap70	chr7	110237101	110237400	-2.26331	0.00436394	Down
7420700N18Rik	chr8	31383601	31383900	-1.95078	0.00436394	Stable
Dhx38	chr8	109530601	109530900	-1.95078	0.00436394	Stable
Pdgfd	chr9	5955901	5956200	-1.95078	0.00436394	Stable
Cep126	chr9	8172301	8172600	-1.95078	0.00436394	Stable
Cyp11a1	chr9	57984901	57985200	-1.95078	0.00436394	Stable
Unc13c	chr9	73562401	73562700	-1.95078	0.00436394	Stable
Tpbg	chr9	85918201	85918500	-1.95078	0.00436394	Stable
Defb41	chr1	18323401	18323700	-2.48354	0.00444281	Down
Cenpf	chr1	189703801	189704100	-2.48354	0.00444281	Down
Vsig8	chr1	172557001	172557300	2.24555	0.00444281	Up
Aldh8a1	chr10	21476701	21477000	-2.48354	0.00444281	Down
Gm10778	chr10	81801601	81801900	-2.48354	0.00444281	Down
Socs2	chr10	95393701	95394000	-2.48354	0.00444281	Down
Samd5	chr10	9515401	9515700	2.24555	0.00444281	Up
Tmem200a	chr10	25978201	25978500	2.24555	0.00444281	Up
4930545H06Rik	chr10	68324101	68324400	2.24555	0.00444281	Up
Atp23	chr10	126852601	126852900	2.24555	0.00444281	Up
Bahcc1	chr11	120245101	120245400	2.24555	0.00444281	Up
Dcdc2c	chr12	28089601	28089900	-2.48354	0.00444281	Down
Gm527	chr12	64749601	64749900	-2.48354	0.00444281	Down
Ssr1	chr13	38011201	38011500	-2.48354	0.00444281	Down
1700024I08Rik	chr13	63725401	63725700	2.24555	0.00444281	Up
4930572O13Rik	chr14	25210801	25211100	-2.48354	0.00444281	Down
NA	chr14	26060101	26060400	-2.48354	0.00444281	Down
Bmp4	chr14	46432501	46432800	-2.48354	0.00444281	Down
Rubcnl	chr14	75018901	75019200	-2.48354	0.00444281	Down
Lmo7	chr14	101788201	101788500	-2.48354	0.00444281	Down
Abcc4	chr14	118543501	118543800	-2.48354	0.00444281	Down
Myh6	chr14	54960901	54961200	2.24555	0.00444281	Up
4930474H20Rik	chr14	89451301	89451600	2.24555	0.00444281	Up
Uggt2	chr14	119064301	119064600	2.24555	0.00444281	Up
Mbnl2	chr14	120397201	120397500	2.24555	0.00444281	Up
Apol7e	chr15	77686501	77686800	-2.48354	0.00444281	Down
Pim3	chr15	88883101	88883400	-2.48354	0.00444281	Down
Rai14	chr15	10696501	10696800	2.24555	0.00444281	Up
Dap	chr15	31259101	31259400	2.24555	0.00444281	Up
Mpped1	chr15	83850001	83850300	2.24555	0.00444281	Up
Vdr	chr15	97898701	97899000	2.24555	0.00444281	Up
1700003L19Rik	chr16	12911101	12911400	-2.48354	0.00444281	Down
Osbpl11	chr16	33153901	33154200	-2.48354	0.00444281	Down
Tmem30c	chr16	57280201	57280500	-2.48354	0.00444281	Down
Cpn2	chr16	30205201	30205500	2.24555	0.00444281	Up
Son	chr16	91659901	91660200	2.24555	0.00444281	Up
4833427F10Rik	chr17	35774101	35774400	-2.48354	0.00444281	Down
Tmem247	chr17	86901601	86901900	-2.48354	0.00444281	Down
Cdc5l	chr17	45205801	45206100	2.24555	0.00444281	Up
Vav1	chr17	57300001	57300300	2.24555	0.00444281	Up
Zbtb7c	chr18	75942601	75942900	-2.48354	0.00444281	Down
Mir6355	chr18	59379901	59380200	2.24555	0.00444281	Up
Mbd1	chr18	74275801	74276100	2.24555	0.00444281	Up
Tll2	chr19	41161501	41161800	-2.48354	0.00444281	Down
Col17a1	chr19	47665801	47666100	2.24555	0.00444281	Up
Ino80	chr2	119485801	119486100	-2.48354	0.00444281	Down
Tox2	chr2	163149001	163149300	-2.48354	0.00444281	Down
Prrc2b	chr2	32163601	32163900	2.24555	0.00444281	Up
Cdca7	chr2	72526501	72526800	2.24555	0.00444281	Up
Amy2b	chr3	112838701	112839000	-2.48354	0.00444281	Down
Mir7j	chr3	140204701	140205000	-2.48354	0.00444281	Down
Slc44a5	chr3	154087801	154088100	-2.48354	0.00444281	Down
Slc2a2	chr3	28697401	28697700	2.24555	0.00444281	Up
Fgf2	chr3	37357801	37358100	2.24555	0.00444281	Up
Noct	chr3	51073501	51073800	2.24555	0.00444281	Up
Tox	chr4	6685501	6685800	-2.48354	0.00444281	Down
Tlr4	chr4	67133401	67133700	-2.48354	0.00444281	Down
Gm12596	chr4	59287501	59287800	2.24555	0.00444281	Up
Pappa	chr4	65355001	65355300	2.24555	0.00444281	Up
Pabpc4	chr4	123275101	123275400	2.24555	0.00444281	Up
Nphp4	chr4	152599501	152599800	2.24555	0.00444281	Up
Cd36	chr5	17902801	17903100	-2.48354	0.00444281	Down
1700017L05Rik	chr5	77563801	77564100	-2.48354	0.00444281	Down
Fzd9	chr5	135290101	135290400	-2.48354	0.00444281	Down
Mir7229	chr5	113321401	113321700	2.24555	0.00444281	Up
Acacb	chr5	114211201	114211500	2.24555	0.00444281	Up
4930413E15Rik	chr5	118908301	118908600	2.24555	0.00444281	Up
Mical3	chr6	121157101	121157400	2.24555	0.00444281	Up
Erp27	chr6	136918501	136918800	2.24555	0.00444281	Up
Slc15a5	chr6	138003601	138003900	2.24555	0.00444281	Up
Dennd5b	chr6	149095801	149096100	2.24555	0.00444281	Up
Insyn2a	chr7	134877901	134878200	-2.48354	0.00444281	Down
Tshz3	chr7	36849601	36849900	2.24555	0.00444281	Up
1700015G11Rik	chr7	52769701	52770000	2.24555	0.00444281	Up
Olfr620	chr7	103615501	103615800	2.24555	0.00444281	Up
1600010M07Rik	chr7	110159101	110159400	2.24555	0.00444281	Up
Sox1ot	chr8	12269101	12269400	-2.48354	0.00444281	Down
Tmem192	chr8	64899901	64900200	-2.48354	0.00444281	Down
Galnt7	chr8	57675901	57676200	2.24555	0.00444281	Up
Prmt9	chr8	77536501	77536800	2.24555	0.00444281	Up
Irx6	chr8	92563801	92564100	2.24555	0.00444281	Up
Cwf19l2	chr9	3462001	3462300	-2.48354	0.00444281	Down
Piwil4	chr9	14730301	14730600	2.24555	0.00444281	Up
Plet1	chr9	50423401	50423700	2.24555	0.00444281	Up
Ky	chr9	102459001	102459300	2.24555	0.00444281	Up
Vmn1r221	chr13	23205901	23206200	-1.10185	0.00450375	Stable
Tmem238l	chr11	66952501	66952800	1.32232	0.00457933	Stable
Xrn2	chr2	146997301	146997600	-1.35213	0.00457933	Stable
Prdm11	chr2	92972701	92973000	1.32232	0.00457933	Stable
Ak5	chr3	152544601	152544900	1.32232	0.00457933	Stable
Vmn2r74	chr7	86037001	86037300	-1.35213	0.00457933	Stable
[truncated: 7,774 more rows]

## Sheet: H6M_5mc
Symbol	Chr	Start	Stop	Log2(Fold Change)	p value	Change
Lrrc4c	chr2	98666701	98667000	0.723463	3.80002e-24	Stable
Mir101c	chr9	3000301	3000600	0.677025	5.07383e-22	Stable
4933422A05Rik	chr9	35305201	35305500	0.738259	3.29626e-17	Stable
Gm5458	chr14	19418101	19418400	0.640243	7.2948e-16	Stable
Tmem125	chr4	118548001	118548300	0.642835	1.12312e-14	Stable
Rab10os	chr12	3109801	3110100	0.714207	3.27799e-11	Stable
Ncmap	chr4	135407101	135407400	-2.78397	3.30021e-11	Down
Sfi1	chr11	3192901	3193200	0.5887	2.24315e-10	Stable
Ly6c2	chr15	75086701	75087000	0.963786	3.7649e-10	Stable
Rn45s	chr17	39843301	39843600	0.526614	4.46336e-10	Stable
Ddx58	chr4	40236301	40236600	1.08946	7.0695e-10	Stable
Hus1	chr11	8921101	8921400	0.954022	8.23448e-10	Stable
9330178D15Rik	chr3	156178201	156178500	1.92755	1.25702e-09	Stable
1700019M22Rik	chr12	97061401	97061700	1.25735	3.72262e-09	Stable
Slc35g1	chr19	38375701	38376000	0.883527	5.17336e-09	Stable
Ppp6c	chr2	39360901	39361200	1.36021	5.68109e-09	Stable
Galnt11	chr5	25231501	25231800	0.963875	5.89573e-09	Stable
Ezh2	chr6	47673301	47673600	1.17418	6.58688e-09	Stable
Ipo11	chr13	106378801	106379100	1.78149	7.45827e-09	Stable
Mir704	chr6	47753701	47754000	1.10533	8.76741e-09	Stable
Ppat	chr5	76931401	76931700	0.896551	1.33846e-08	Stable
Adck5	chr15	76566001	76566300	0.833901	1.50904e-08	Stable
Fgf14	chr14	124801801	124802100	0.5418	1.83179e-08	Stable
Dhx40	chr11	86883301	86883600	1.00297	2.24152e-08	Stable
Gramd1c	chr16	44045701	44046000	1.65156	2.25213e-08	Stable
Gm9733	chr3	15306901	15307200	1.65156	2.25213e-08	Stable
Zfp791	chr8	85130701	85131000	1.30059	3.36431e-08	Stable
Ascc3	chr10	50426401	50426700	0.893992	3.41669e-08	Stable
Mrgprd	chr7	145341001	145341300	0.532739	4.63842e-08	Stable
Pik3c2a	chr7	116432701	116433000	0.850691	4.73087e-08	Stable
1700034H15Rik	chr1	191934601	191934900	0.97384	5.34925e-08	Stable
Frk	chr10	35310601	35310900	1.48756	5.45432e-08	Stable
Gm14496	chr2	182012701	182013000	0.655965	5.53558e-08	Stable
Obox5	chr7	15732001	15732300	1.5934	6.63796e-08	Stable
2200002J24Rik	chr7	30689401	30689700	0.797498	7.12363e-08	Stable
Epp13	chr7	6251701	6252000	1.18174	7.96741e-08	Stable
Cartpt	chr13	99903001	99903300	0.81626	8.52923e-08	Stable
4930518P08Rik	chr13	50735101	50735400	1.51496	9.29868e-08	Stable
Wdr48	chr9	119869201	119869500	1.0419	1.04883e-07	Stable
C630028M04Rik	chr4	51894901	51895200	1.24905	1.2535e-07	Stable
Gm14151	chr2	151160401	151160700	1.62618	1.26583e-07	Stable
Gm11981	chr11	6757201	6757500	0.850279	1.2725e-07	Stable
Miga1	chr3	152324401	152324700	1.03834	1.29297e-07	Stable
1110002J07Rik	chr10	66729301	66729600	1.35968	1.64778e-07	Stable
1700019A02Rik	chr1	53133601	53133900	1.40088	1.75074e-07	Stable
Gulp1	chr1	44491201	44491500	1.34098	1.76784e-07	Stable
Olfm4	chr14	81089101	81089400	1.44809	1.80902e-07	Stable
Tfap2c	chr2	172714201	172714500	2.81299	1.9039e-07	Up
Gvin-ps5	chr7	106314301	106314600	1.27469	1.9623e-07	Stable
C8a	chr4	104847001	104847300	1.47437	2.07371e-07	Stable
Ptprs	chr17	56422501	56422800	1.17865	2.17004e-07	Stable
4930404A05Rik	chr16	53348101	53348400	1.32329	2.55766e-07	Stable
Abr	chr11	76549801	76550100	0.90165	2.91193e-07	Stable
Adgrb3	chr1	25918201	25918500	1.68486	2.93291e-07	Stable
Zfp236	chr18	82694401	82694700	0.796562	3.43702e-07	Stable
Pik3c3	chr18	30267301	30267600	0.849802	3.43796e-07	Stable
Dad1	chr14	53686201	53686500	1.1039	3.48836e-07	Stable
Rftn1	chr17	50078401	50078700	1.30539	3.69077e-07	Stable
Fermt1	chr2	133074001	133074300	1.86431	4.49425e-07	Stable
Adcyap1	chr17	93149401	93149700	2.14428	4.6798e-07	Up
Hrnr	chr3	93291301	93291600	2.001	4.76382e-07	Up
6530403H02Rik	chr3	120927901	120928200	1.57455	5.04941e-07	Stable
Tbx5	chr5	119905201	119905500	1.02775	5.37411e-07	Stable
Csmd1	chr8	16897501	16897800	1.09228	5.43869e-07	Stable
Ust	chr10	8550001	8550300	0.869978	5.99993e-07	Stable
Vmn2r35	chr7	7810501	7810800	1.01012	6.10089e-07	Stable
Smgc	chr15	91906801	91907100	0.808159	6.68951e-07	Stable
Got2	chr8	95998201	95998500	1.83267	7.21508e-07	Stable
Tshz2	chr2	169567501	169567800	0.843592	7.3324e-07	Stable
Hgf	chr5	16667701	16668000	1.94358	7.52837e-07	Stable
Dop1b	chr16	93705301	93705600	0.747785	7.52849e-07	Stable
Frmd4b	chr6	97373401	97373700	1.28727	7.62454e-07	Stable
Mctp2	chr7	72650701	72651000	1.42423	7.80083e-07	Stable
C130073F10Rik	chr4	101871001	101871300	0.781168	8.31114e-07	Stable
Rims2	chr15	39174301	39174600	1.32309	8.52207e-07	Stable
Ptprd	chr4	76213801	76214100	1.39878	8.60981e-07	Stable
Gm10665	chr7	20461201	20461500	1.51426	9.02861e-07	Stable
Agtr1a	chr13	30371401	30371700	1.11471	9.52934e-07	Stable
Stfa1	chr16	36298801	36299100	1.3132	9.96321e-07	Stable
Gm382	chrX	127165201	127165500	1.46641	1.03237e-06	Stable
Nrsn1	chr13	25542901	25543200	1.60556	1.08289e-06	Stable
Tmem130	chr5	144670801	144671100	0.860398	1.10451e-06	Stable
Degs1	chr1	182258101	182258400	0.909883	1.10598e-06	Stable
D030045P18Rik	chr10	46587001	46587300	1.40224	1.15316e-06	Stable
Aldh1a1	chr19	20459701	20460000	1.19399	1.15841e-06	Stable
Mat2b	chr11	40065601	40065900	2.07046	1.28576e-06	Up
Cyp3a57	chr5	145331401	145331700	1.26087	1.32328e-06	Stable
Gpd2	chr2	57222301	57222600	0.719137	1.35056e-06	Stable
Gm27162	chr9	33159601	33159900	1.18307	1.36903e-06	Stable
Gm5177	chr10	10594201	10594500	1.05089	1.38369e-06	Stable
Gm19585	chr17	52095301	52095600	1.29333	1.44011e-06	Stable
Frem1	chr4	83066101	83066400	1.32298	1.44011e-06	Stable
Pja2	chr17	64164301	64164600	1.09538	1.52445e-06	Stable
Sema4f	chr6	82935601	82935900	-7.54236	1.56949e-06	Down
D130017N08Rik	chr5	143774101	143774400	1.33343	1.58433e-06	Stable
Vip	chr10	5718601	5718900	0.90566	1.6715e-06	Stable
Tmem196	chr12	120028501	120028800	0.577288	1.74208e-06	Stable
Spata13	chr14	60569401	60569700	1.49939	1.76054e-06	Stable
Pabpc4l	chr3	46141501	46141800	1.43444	1.76565e-06	Stable
Pigf	chr17	87013201	87013500	0.921217	1.79188e-06	Stable
Guca2b	chr4	119651401	119651700	1.23928	1.8338e-06	Stable
Pcdh20	chr14	88039201	88039500	1.65269	1.85618e-06	Stable
1700030C10Rik	chr12	20699701	20700000	0.74845	1.93481e-06	Stable
9030624G23Rik	chr12	23802001	23802300	1.04341	1.95563e-06	Stable
Gm14596	chrX	54231301	54231600	1.32286	1.97152e-06	Stable
1700044K03Rik	chr18	49391401	49391700	1.49005	2.02702e-06	Stable
Vit	chr17	78476101	78476400	1.08854	2.15095e-06	Stable
Atp8b5	chr4	43301401	43301700	1.23148	2.21789e-06	Stable
Cnbd2	chr2	156362701	156363000	0.955867	2.48333e-06	Stable
4930559C10Rik	chr12	93576901	93577200	0.703876	2.53128e-06	Stable
Clca4b	chr3	144936601	144936900	1.1063	2.61321e-06	Stable
Tm4sf1	chr3	57061201	57061500	1.18446	2.69457e-06	Stable
Lyrm2	chr4	32796601	32796900	0.724934	2.80023e-06	Stable
Appl2	chr10	83676601	83676900	1.30183	2.85239e-06	Stable
Myo3a	chr2	22003501	22003800	1.30183	2.85239e-06	Stable
Vmn1r157	chr7	22773901	22774200	1.76722	2.92444e-06	Stable
Coro2b	chr9	62439601	62439900	0.875349	2.98239e-06	Stable
Tnfsf11	chr14	78336001	78336300	1.30283	2.98243e-06	Stable
Pole2	chr12	69212101	69212400	3.33757	3.01494e-06	Up
Nol7	chr13	43393201	43393500	3.88722	3.01494e-06	Up
Pvt1	chr15	62521501	62521800	3.33757	3.01494e-06	Up
Vmn1r123	chr7	21199801	21200100	3.88722	3.01494e-06	Up
Gm3376	chrY	4655401	4655700	3.33757	3.01494e-06	Up
Mir7j	chr3	140019901	140020200	1.46543	3.02246e-06	Stable
Csnk1g3	chr18	53960401	53960700	0.846982	3.03825e-06	Stable
Zic3	chrX	58363501	58363800	3.15106	3.07473e-06	Up
Unc5d	chr8	29520301	29520600	1.84192	3.11953e-06	Stable
Gm9828	chr13	98330101	98330400	1.2124	3.14815e-06	Stable
E330011O21Rik	chr16	78029701	78030000	1.2124	3.14815e-06	Stable
9230019H11Rik	chr10	3111901	3112200	1.19113	3.18686e-06	Stable
Tmem267	chr13	119599201	119599500	1.01661	3.28424e-06	Stable
C330024C12Rik	chr17	87209101	87209400	1.01661	3.28424e-06	Stable
Ggh	chr4	20174701	20175000	1.39612	3.3596e-06	Stable
Usp10	chr8	119895601	119895900	0.923666	3.4419e-06	Stable
Tbl1xr1	chr3	21324001	21324300	1.45652	3.47339e-06	Stable
Col19a1	chr1	24615901	24616200	1.11103	3.60741e-06	Stable
Trps1	chr15	50625301	50625600	1.03218	3.60808e-06	Stable
Mir7232	chr6	81855601	81855900	1.3927	3.65649e-06	Stable
Bod1	chr11	31598701	31599000	0.99704	3.71265e-06	Stable
Mex3c	chr18	73263601	73263900	1.24734	3.71625e-06	Stable
Prom1	chr5	44140501	44140800	1.13665	3.74322e-06	Stable
Wdr26	chr1	181270201	181270500	1.17171	3.77879e-06	Stable
Mbnl1	chr3	60436501	60436800	1.47343	3.98207e-06	Stable
Maf	chr8	115737001	115737300	1.09922	4.28674e-06	Stable
Tada1	chr1	166357201	166357500	1.10893	4.3763e-06	Stable
Mir6238	chr7	53682601	53682900	1.10893	4.3763e-06	Stable
Olfr1033	chr2	86019001	86019300	1.23579	4.38567e-06	Stable
Tmem47	chrX	80622301	80622600	1.15986	4.47987e-06	Stable
Vps50	chr6	3656101	3656400	1.44038	4.49165e-06	Stable
Sipa1l3	chr7	29616001	29616300	0.696008	4.55761e-06	Stable
Ecrg4	chr1	43778401	43778700	0.54798	4.60117e-06	Stable
1700001L19Rik	chr13	68718301	68718600	-2.05517	4.62909e-06	Down
Gm36201	chr17	67579501	67579800	1.8032	4.62909e-06	Stable
Grid2	chr6	63585001	63585300	1.8032	4.62909e-06	Stable
4930539M17Rik	chr3	9069901	9070200	1.05337	4.65489e-06	Stable
Xkr6	chr14	63649201	63649500	0.962011	4.70774e-06	Stable
Mir700	chr4	135407401	135407700	-4.2658	4.71992e-06	Down
Gm20736	chrY	34241101	34241400	2.90389	4.71992e-06	Up
Wdr37	chr13	8766601	8766900	1.32273	4.82767e-06	Stable
Galnt13	chr2	54600001	54600300	1.37191	4.94626e-06	Stable
Gm12911	chr4	68289901	68290200	2.40869	4.97462e-06	Up
Gm5860	chr4	81778201	81778500	2.40869	4.97462e-06	Up
Gm45871	chr18	90602101	90602400	0.478924	5.00393e-06	Stable
Zfp825	chr13	74529001	74529300	1.50152	5.19042e-06	Stable
AF067061	chr13	120225901	120226200	1.20034	5.26695e-06	Stable
Trim43c	chr9	88822201	88822500	1.20034	5.26695e-06	Stable
Lyrm7	chr11	54856201	54856500	1.04962	5.33001e-06	Stable
Rab18	chr18	6867901	6868200	1.04962	5.33001e-06	Stable
Fat1	chr8	44427901	44428200	1.04962	5.33001e-06	Stable
4930578N18Rik	chr16	76142701	76143000	0.799464	5.35798e-06	Stable
4930558F17Rik	chr5	11064901	11065200	1.61448	5.47088e-06	Stable
Enox1	chr14	77234401	77234700	0.996624	5.53677e-06	Stable
Ccdc152	chr15	3361201	3361500	0.996624	5.53677e-06	Stable
Glycam1	chr15	103606801	103607100	1.01429	5.53677e-06	Stable
Prkcb	chr7	122541901	122542200	1.31144	5.66101e-06	Stable
Olfr1270	chr2	90183301	90183600	1.95212	5.70108e-06	Stable
Mir6350	chr1	47223601	47223900	3.08423	5.71982e-06	Up
4930565D16Rik	chr3	84364801	84365100	1.0693	5.73227e-06	Stable
Zp4-ps	chr13	11255701	11256000	1.42497	5.74076e-06	Stable
Nudt12os	chr17	59583001	59583300	1.42497	5.74076e-06	Stable
Hvcn1	chr5	122193601	122193900	0.7161	5.8128e-06	Stable
Gm5925	chrX	4462501	4462800	1.52165	5.89714e-06	Stable
Mir6239	chr14	117547501	117547800	1.49119	5.95789e-06	Stable
Cdk5rap2	chr4	70068901	70069200	1.49119	5.95789e-06	Stable
Mlf1	chr3	67262701	67263000	0.82688	5.97316e-06	Stable
4930545E07Rik	chr18	17938801	17939100	1.67	6.06688e-06	Stable
Vmn1r129	chr7	21411901	21412200	1.26166	6.10231e-06	Stable
Grik2	chr10	47638201	47638500	1.3588	6.22767e-06	Stable
4933427D14Rik	chr11	72182401	72182700	2.55085	6.26678e-06	Up
Ret	chr6	118215001	118215300	2.55085	6.26678e-06	Up
Fscb	chr12	64395601	64395900	1.19305	6.28737e-06	Stable
Myo3b	chr2	70265401	70265700	1.03762	6.34408e-06	Stable
5430401F13Rik	chr6	131550601	131550900	1.03762	6.34408e-06	Stable
Pard3b	chr1	61670701	61671000	1.70059	6.68141e-06	Stable
Zfp644	chr5	106779901	106780200	-1.94963	6.68141e-06	Stable
H2-Q4	chr17	35367301	35367600	1.30073	6.95496e-06	Stable
Dld	chr12	31364701	31365000	1.24956	7.19435e-06	Stable
Cpeb2	chr5	43212301	43212600	1.24956	7.19435e-06	Stable
Cntn5	chr9	11813101	11813400	1.24956	7.19435e-06	Stable
Tmem114	chr16	8040601	8040900	1.11918	7.19688e-06	Stable
Ppp1r2-ps9	chrX	15474901	15475200	0.679967	7.26966e-06	Stable
Pros1	chr16	62876101	62876400	1.13568	7.3326e-06	Stable
Dux	chr10	58223701	58224000	1.5892	7.52247e-06	Stable
D16Ertd519e	chr16	70639201	70639500	1.31074	7.7656e-06	Stable
Cstl1	chr2	148746901	148747200	1.05283	7.84514e-06	Stable
8430436N08Rik	chr4	7703101	7703400	1.76994	7.90038e-06	Stable
Gfm1	chr3	67424101	67424400	1.08236	8.11467e-06	Stable
Efnb2	chr8	7682101	7682400	1.28876	8.17221e-06	Stable
Erich3	chr3	154646401	154646700	1.89164	8.45721e-06	Stable
Cntn1	chr15	91992301	91992600	1.25882	8.47836e-06	Stable
4930459L07Rik	chr5	58324801	58325100	1.25882	8.47836e-06	Stable
Pramel22	chr4	143650201	143650500	2.35823	8.52605e-06	Up
Mir8099-1	chr12	94579801	94580100	-4.1813	8.54838e-06	Down
BC048507	chr13	68096101	68096400	1.10662	8.55505e-06	Stable
Chst9	chr18	15942601	15942900	1.02169	8.6236e-06	Stable
Zfp804a	chr2	81511201	81511500	1.46427	8.88235e-06	Stable
C9orf72	chr4	35378401	35378700	1.46427	8.88235e-06	Stable
Ankrd28	chr14	31919401	31919700	1.33459	9.08293e-06	Stable
Btg3	chr16	78447601	78447900	1.33459	9.08293e-06	Stable
Phex	chrX	156581101	156581400	1.33459	9.08293e-06	Stable
Bmp2	chr2	133476301	133476600	0.769159	9.1423e-06	Stable
Olfr835	chr9	19017001	19017300	2.17242	9.1492e-06	Up
Chrna7	chr7	62840401	62840700	0.993156	9.34787e-06	Stable
A330008L17Rik	chr8	100167301	100167600	0.976556	9.4524e-06	Stable
Fgf20	chr8	40139701	40140000	2.07162	9.48459e-06	Up
Prkn	chr17	12018901	12019200	1.29953	9.59616e-06	Stable
Hpgd	chr8	56181601	56181900	1.29953	9.59616e-06	Stable
Wdr17	chr8	54708901	54709200	1.53508	1.0151e-05	Stable
4930448C13Rik	chr12	15156301	15156600	1.11732	1.01704e-05	Stable
Mettl15	chr2	108552901	108553200	1.66671	1.04249e-05	Stable
Smok2b	chr17	13243201	13243500	1.16666	1.04547e-05	Stable
Rps29	chr12	68746501	68746800	1.18771	1.04836e-05	Stable
5730507C01Rik	chr12	19174801	19175100	3.01416	1.0613e-05	Up
Vmn1r170	chr7	23595601	23595900	3.01416	1.0613e-05	Up
Sly	chrY	54790201	54790500	3.01416	1.0613e-05	Up
Zfp386	chr12	115971601	115971900	1.03617	1.07076e-05	Stable
Pcdha8	chr18	36988201	36988500	1.03617	1.07076e-05	Stable
Pld1	chr3	28069501	28069800	0.909664	1.0789e-05	Stable
Erbin	chr13	103931101	103931400	1.32242	1.126e-05	Stable
Cadps2	chr6	23481001	23481300	1.40414	1.13914e-05	Stable
Gm20871	chrY	42012901	42013200	1.40414	1.13914e-05	Stable
Hmgb4os	chr4	128354701	128355000	1.73297	1.14648e-05	Stable
Sult5a1	chr8	123166201	123166500	0.851448	1.16564e-05	Stable
Mir6342	chr1	29949001	29949300	1.11189	1.18215e-05	Stable
Bambi	chr18	3723301	3723600	1.11189	1.18215e-05	Stable
Mmp16	chr4	17826901	17827200	1.21929	1.23301e-05	Stable
Acvr2a	chr2	48489001	48489300	1.37442	1.23858e-05	Stable
1700016G22Rik	chr13	5279101	5279400	1.19521	1.24239e-05	Stable
Ttc27	chr17	74763901	74764200	2.41853	1.31274e-05	Up
Cox7c	chr13	87352801	87353100	1.43684	1.3194e-05	Stable
Diaph3	chr14	86591701	86592000	1.51322	1.34663e-05	Stable
Zfp954	chr7	7077901	7078200	0.671873	1.36682e-05	Stable
Fundc1	chrX	17500201	17500500	1.0836	1.3681e-05	Stable
Mir7683	chr1	171624901	171625200	0.916563	1.3766e-05	Stable
Tcp10c	chr17	13414501	13414800	1.27611	1.38358e-05	Stable
Gm12695	chr4	96946801	96947100	1.02875	1.39288e-05	Stable
Dcaf8l	chrX	89524501	89524800	0.959514	1.4125e-05	Stable
Prh1	chr6	132556201	132556500	1.13461	1.43769e-05	Stable
Myh15	chr16	49180501	49180800	1.22789	1.4584e-05	Stable
Rxfp4	chr3	88666501	88666800	1.22789	1.4584e-05	Stable
A2m	chr6	121695901	121696200	1.22789	1.4584e-05	Stable
Cdh9	chr15	15058801	15059100	1.14705	1.46013e-05	Stable
Gorab	chr1	163472101	163472400	1.21098	1.47216e-05	Stable
Gm10440	chr5	54449701	54450000	1.21098	1.47216e-05	Stable
Mki67	chr7	135733501	135733800	1.18192	1.47216e-05	Stable
Cdh18	chr15	23246101	23246400	1.16728	1.47218e-05	Stable
Hnrnpd	chr5	99906901	99907200	7.23443	1.53628e-05	Up
Proz	chr8	13067401	13067700	4.34816	1.53628e-05	Up
Uxs1	chr1	43778701	43779000	0.556391	1.5375e-05	Stable
Aga	chr8	53104801	53105100	2.12367	1.53892e-05	Up
2010315B03Rik	chr9	124315801	124316100	2.12367	1.53892e-05	Up
Foxg1	chr12	48995101	48995400	1.32224	1.54638e-05	Stable
Sertm1	chr3	54871801	54872100	2.02736	1.55617e-05	Up
Tbpl1	chr10	22735501	22735800	0.894738	1.5686e-05	Stable
Kif20b	chr19	35076901	35077200	1.02518	1.5807e-05	Stable
Il1rapl1	chrX	87931501	87931800	1.69866	1.62006e-05	Stable
4930590L20Rik	chr1	141035401	141035700	1.09354	1.62873e-05	Stable
Tmem132b	chr5	125721901	125722200	1.07014	1.62873e-05	Stable
Actr3	chr1	125244901	125245200	1.01575	1.65978e-05	Stable
Naaladl2	chr3	25416901	25417200	1.10408	1.67359e-05	Stable
4933438K21Rik	chr4	147203701	147204000	1.10408	1.67359e-05	Stable
4930405D11Rik	chr11	90833401	90833700	1.42009	1.68028e-05	Stable
Gm20268	chr1	102605101	102605400	1.24609	1.72456e-05	Stable
1700049L16Rik	chr10	71691601	71691900	1.21449	1.72456e-05	Stable
Zfp808	chr13	62092801	62093100	1.21449	1.72456e-05	Stable
Epb41l2	chr10	25458601	25458900	0.878626	1.72917e-05	Stable
Arid5b	chr10	68244001	68244300	1.13343	1.73463e-05	Stable
Uri1	chr7	37876801	37877100	1.16031	1.73463e-05	Stable
Gm20063	chr12	61369501	61369800	1.17447	1.74688e-05	Stable
Dip2c	chr13	9439201	9439500	1.17447	1.74688e-05	Stable
Dsel	chr1	111691801	111692100	1.5266	1.74979e-05	Stable
Snx19	chr9	30646801	30647100	1.5266	1.74979e-05	Stable
Fmn1	chr2	113729401	113729700	1.44391	1.75885e-05	Stable
Chordc1	chr9	18235201	18235500	1.49256	1.75885e-05	Stable
Spin2-ps1	chrX	32058601	32058900	1.49256	1.75885e-05	Stable
Pdzrn4	chr15	92617501	92617800	0.986263	1.78818e-05	Stable
Brinp3	chr1	148174201	148174500	1.69653	1.79336e-05	Stable
Ssxb9	chrX	8382901	8383200	1.69653	1.79336e-05	Stable
Spred2	chr11	19788901	19789200	1.34847	1.80956e-05	Stable
Asns	chr6	7719901	7720200	1.34847	1.80956e-05	Stable
Ctse	chr1	131644201	131644500	0.944882	1.87703e-05	Stable
Tafa4	chr6	96705901	96706200	1.06547	1.87805e-05	Stable
Cdh7	chr1	108988501	108988800	1.01228	1.88388e-05	Stable
Mirg	chr12	109934101	109934400	1.01228	1.88388e-05	Stable
Chodl	chr16	78889201	78889500	1.01228	1.88388e-05	Stable
Trpm1	chr7	64128301	64128600	1.09873	1.93928e-05	Stable
Scp2	chr4	108153901	108154200	0.661541	1.94625e-05	Stable
Gm12130	chr11	38909101	38909400	1.40887	1.95253e-05	Stable
4930554G24Rik	chr11	13817101	13817400	2.64817	1.95723e-05	Up
Dnah10	chr5	124773901	124774200	-3.28727	1.95723e-05	Down
Agbl1	chr7	76833601	76833900	2.43102	1.95723e-05	Up
Gm20822	chrY	10821301	10821600	2.43102	1.95723e-05	Up
Pde3a	chr6	141037201	141037500	2.94052	1.96376e-05	Up
Slitrk2	chrX	66145201	66145500	1.73256	1.969e-05	Stable
Mtpn	chr6	35702701	35703000	1.04003	1.9782e-05	Stable
Nr5a2	chr1	137277001	137277300	1.28693	1.98794e-05	Stable
Trrap	chr5	144865501	144865800	1.09025	1.99163e-05	Stable
Lrfn3	chr7	30386401	30386700	1.03058	2.06969e-05	Stable
Mir6419	chr2	17613901	17614200	0.956702	2.13412e-05	Stable
Cntnap5a	chr1	114215401	114215700	1.81383	2.14103e-05	Stable
Rwdd3	chr3	121048501	121048800	1.7321	2.14103e-05	Stable
Sgcd	chr11	47420401	47420700	0.920228	2.1607e-05	Stable
Gm20750	chr3	52917001	52917300	1.29675	2.24512e-05	Stable
Sfswap	chr5	129438601	129438900	1.33506	2.24512e-05	Stable
Abca13	chr11	9975601	9975900	0.998895	2.24565e-05	Stable
Rhou	chr8	123638101	123638400	0.998895	2.24565e-05	Stable
Thada	chr17	84463501	84463800	0.620468	2.28035e-05	Stable
Rps15a-ps6	chr11	6148201	6148500	1.08499	2.30937e-05	Stable
Bpnt2	chr4	4890301	4890600	1.08499	2.30937e-05	Stable
Epc1	chr18	6354301	6354600	0.92405	2.32051e-05	Stable
Spata6	chr4	111837601	111837900	1.50411	2.32053e-05	Stable
Defb8	chr8	19395901	19396200	1.50411	2.32053e-05	Stable
Pramel17	chr4	101865601	101865900	1.12113	2.37036e-05	Stable
Gm19689	chr17	82852201	82852500	0.954229	2.38687e-05	Stable
Nup35	chr2	80813101	80813400	1.11299	2.41763e-05	Stable
Dclk1	chr3	55584901	55585200	1.11299	2.41763e-05	Stable
Hyou1	chr9	44370901	44371200	1.11299	2.41763e-05	Stable
Unc93a	chr17	13158901	13159200	1.2234	2.44717e-05	Stable
Olfr49	chr14	54296101	54296400	1.03454	2.46709e-05	Stable
4930481A15Rik	chr19	5406601	5406900	1.39266	2.46917e-05	Stable
Dync2h1	chr9	6805501	6805800	0.84679	2.50706e-05	Stable
Otol1	chr3	70575301	70575600	1.66311	2.50716e-05	Stable
Tmem38b	chr4	54155401	54155700	1.66311	2.50716e-05	Stable
Gm10488	chrX	27239701	27240000	1.59649	2.50716e-05	Stable
Gpr165	chrX	96659401	96659700	1.59649	2.50716e-05	Stable
Gm20816	chrY	61545901	61546200	1.66311	2.50716e-05	Stable
Aadacl2fm2	chr3	59567401	59567700	0.995616	2.54089e-05	Stable
Zbbx	chr3	74592301	74592600	0.995616	2.54089e-05	Stable
Fbxw7	chr3	84791401	84791700	1.98169	2.54233e-05	Stable
Sult2a8	chr7	14404201	14404500	1.98169	2.54233e-05	Stable
Fhip1a	chr3	85629001	85629300	0.959232	2.5431e-05	Stable
Adh5	chr3	138435901	138436200	0.959232	2.5431e-05	Stable
Ang4	chr14	51751201	51751500	1.04711	2.57043e-05	Stable
Cdh11	chr8	101980201	101980500	1.04711	2.57043e-05	Stable
Magea14	chrX	51927601	51927900	1.04711	2.57043e-05	Stable
Commd10	chr18	46949701	46950000	-2.37503	2.59419e-05	Down
Tspan6	chrX	133881001	133881300	1.46287	2.6216e-05	Stable
Gm5084	chr13	60203401	60203700	0.934358	2.66269e-05	Stable
Cntn4	chr6	105698401	105698700	0.934358	2.66269e-05	Stable
1190028D05Rik	chr8	51731701	51732000	1.28492	2.75917e-05	Stable
Gm15412	chr7	96324301	96324600	1.0129	2.81162e-05	Stable
Pcdh11x	chrX	121327801	121328100	1.0129	2.81162e-05	Stable
Dmac1	chr4	75309601	75309900	1.10703	2.82142e-05	Stable
Dcaf12l2	chrX	44269201	44269500	1.22809	2.84621e-05	Stable
Tbl1x	chrX	77078101	77078400	1.26272	2.84621e-05	Stable
Actr10	chr12	70924801	70925100	1.14655	2.87533e-05	Stable
Pfdn1	chr18	36479701	36480000	1.23266	2.89781e-05	Stable
Psg-ps1	chr7	17538901	17539200	1.23266	2.89781e-05	Stable
Gm2101	chrX	29678701	29679000	1.23266	2.89781e-05	Stable
Igfbp3	chr11	7581601	7581900	1.16797	2.90857e-05	Stable
Ano5	chr7	51469201	51469500	1.16797	2.90857e-05	Stable
Sorl1	chr9	41911501	41911800	1.16797	2.90857e-05	Stable
Grid1	chr14	35533201	35533500	1.18356	2.91735e-05	Stable
Commd8	chr5	72075301	72075600	1.18356	2.91735e-05	Stable
Pramel34	chr5	93600901	93601200	1.04281	2.94135e-05	Stable
Gm7550	chr12	54358801	54359100	0.964476	3.03104e-05	Stable
9930014A18Rik	chr15	60801301	60801600	0.909564	3.0604e-05	Stable
Jcad	chr18	4701301	4701600	1.05155	3.06406e-05	Stable
Xdh	chr17	73856401	73856700	1.33559	3.08723e-05	Stable
Adgrl3	chr5	81628201	81628500	1.69418	3.08871e-05	Stable
Kcnip4	chr5	49701601	49701900	1.06565	3.17681e-05	Stable
Irak1bp1	chr9	82702201	82702500	0.969979	3.22266e-05	Stable
Ttc39c	chr18	12620401	12620700	1.2708	3.24756e-05	Stable
Tuba3b	chr6	145642201	145642500	1.2708	3.24756e-05	Stable
Aqp9	chr9	71086201	71086500	1.30911	3.24756e-05	Stable
Catspere2	chr1	178058401	178058700	1.10126	3.27627e-05	Stable
Haus4	chr14	54537901	54538200	1.10126	3.27627e-05	Stable
Riox1	chr12	83962801	83963100	0.915163	3.2893e-05	Stable
Chl1	chr6	103649101	103649400	0.5851	3.34319e-05	Stable
Gpm6a	chr8	55119601	55119900	1.39684	3.35003e-05	Stable
1700066C05Rik	chr16	79546501	79546800	1.27359	3.36098e-05	Stable
1700065J11Rik	chr6	35369701	35370000	1.27359	3.36098e-05	Stable
Btbd35f2	chrX	32471101	32471400	1.27359	3.36098e-05	Stable
Smad2	chr18	76364701	76365000	1.69157	3.38464e-05	Stable
Osbpl5	chr7	143694001	143694300	1.69157	3.38464e-05	Stable
Marchf1	chr8	65836201	65836500	1.7733	3.38464e-05	Stable
Gm833	chr4	153087601	153087900	0.978761	3.41739e-05	Stable
Zfp277	chr12	40402201	40402500	1.1321	3.41986e-05	Stable
Itgbl1	chr14	123810601	123810900	1.56834	3.42495e-05	Stable
Acot10	chr15	20349301	20349600	1.21847	3.43062e-05	Stable
Fsip2	chr2	83122201	83122500	1.21847	3.43062e-05	Stable
Cypt15	chrX	39594301	39594600	1.21847	3.43062e-05	Stable
Neil3	chr8	53660401	53660700	-3.2444	3.43905e-05	Down
Ivl	chr3	92553601	92553900	1.20035	3.46057e-05	Stable
Gm12374	chr4	37611301	37611600	1.16875	3.46057e-05	Stable
Gm20806	chrY	80734801	80735100	1.20035	3.46057e-05	Stable
4930435F18Rik	chr13	116584501	116584800	1.47247	3.48732e-05	Stable
Nlgn1	chr3	26397001	26397300	1.47247	3.48732e-05	Stable
Bfar	chr16	13695901	13696200	0.678555	3.50128e-05	Stable
Marchf3	chr18	56828401	56828700	1.32182	3.61449e-05	Stable
Slc4a3	chr1	75705901	75706200	3.25996	3.62271e-05	Up
Sipa1l1	chr12	82462501	82462800	2.86291	3.62271e-05	Up
Pramel23	chr4	143683201	143683500	2.86291	3.62271e-05	Up
Plekhg6	chr6	125417401	125417700	3.25996	3.62271e-05	Up
Tmem219	chr7	126900301	126900600	2.86291	3.62271e-05	Up
Plcd3	chr11	103084501	103084800	0.695076	3.65101e-05	Stable
Pex2	chr3	5517901	5518200	1.06081	3.65316e-05	Stable
Mir6370	chr6	19645201	19645500	1.06081	3.65316e-05	Stable
Rsrc1	chr3	67097401	67097700	0.941121	3.77985e-05	Stable
Ulbp1	chr10	7481401	7481700	1.09567	3.78644e-05	Stable
Serpina1e	chr12	103933501	103933800	1.09567	3.78644e-05	Stable
Cd47	chr16	50085301	50085600	1.07064	3.78644e-05	Stable
Nebl	chr2	17751301	17751600	1.07064	3.78644e-05	Stable
Lama2	chr10	27820501	27820800	1.32204	3.81962e-05	Stable
Opcml	chr9	27974701	27975000	1.32204	3.81962e-05	Stable
Crtac1	chr19	42346801	42347100	1.56005	3.86337e-05	Stable
4930405L22Rik	chr5	46947601	46947900	1.56005	3.86337e-05	Stable
Zfp280d	chr9	72293101	72293400	1.62668	3.86337e-05	Stable
Tmtc2	chr10	104835901	104836200	1.08659	3.90315e-05	Stable
4930442J19Rik	chr2	151334101	151334400	1.08659	3.90315e-05	Stable
4930587E11Rik	chr6	102041401	102041700	1.08659	3.90315e-05	Stable
1700049E17Rik2	chr14	41463301	41463600	0.917113	3.91713e-05	Stable
Mc3r	chr2	172215001	172215300	-2.24152	3.92625e-05	Down
Rgmb	chr17	15928801	15929100	1.25943	3.96701e-05	Stable
Rprl2	chr3	22731301	22731600	1.25943	3.96701e-05	Stable
Gm21054	chr6	104225401	104225700	1.12551	3.99863e-05	Stable
Cnksr2	chrX	158570101	158570400	1.12551	3.99863e-05	Stable
Ell2	chr13	75699001	75699300	1.46115	4.00474e-05	Stable
Ptchd4	chr17	41874301	41874600	1.46115	4.00474e-05	Stable
Padi2	chr4	140889601	140889900	1.51739	4.00474e-05	Stable
Msl3l2	chr10	55387201	55387500	-7.20996	4.03632e-05	Down
Gm36595	chr10	56741401	56741700	-7.20996	4.03632e-05	Down
Ttc28	chr5	111249601	111249900	-7.20996	4.03632e-05	Down
Desi2	chr1	178175101	178175400	1.20346	4.06031e-05	Stable
Pom121l12	chr11	15228001	15228300	1.20346	4.06031e-05	Stable
Rab40b	chr11	121402801	121403100	1.20346	4.06031e-05	Stable
2410018L13Rik	chr12	23052301	23052600	1.20346	4.06031e-05	Stable
Sntg1	chr1	9236101	9236400	1.16088	4.10493e-05	Stable
Reg3b	chr6	78353401	78353700	2.25168	4.18905e-05	Up
Rad18	chr6	112711501	112711800	0.837455	4.19449e-05	Stable
Tmem215	chr4	40426501	40426800	0.923234	4.20461e-05	Stable
Cd28	chr1	60724801	60725100	2.1564	4.29809e-05	Up
Gm11733	chr11	117527701	117528000	2.02092	4.29809e-05	Up
Mir592	chr6	27228001	27228300	2.02092	4.29809e-05	Up
Dpt	chr1	164658001	164658300	1.65915	4.33203e-05	Stable
Gdf6	chr4	9824401	9824700	1.65915	4.33203e-05	Stable
Npas3	chr12	53707501	53707800	1.04605	4.35636e-05	Stable
1700010I02Rik	chr3	7863001	7863300	1.30816	4.48874e-05	Stable
H2-Q10	chr17	35478901	35479200	0.927556	4.50474e-05	Stable
Nxph1	chr6	9867901	9868200	0.873003	4.51199e-05	Stable
Fstl5	chr3	76092901	76093200	1.54203	4.58304e-05	Stable
Cr2	chr1	195371401	195371700	0.663281	4.62066e-05	Stable
Slitrk1	chr14	109054801	109055100	0.921147	4.66557e-05	Stable
Ipo5	chr14	120795601	120795900	0.921147	4.66557e-05	Stable
Crim1	chr17	77920801	77921100	0.903692	4.66557e-05	Stable
Gm30731	chr4	23439001	23439300	0.921147	4.66557e-05	Stable
Slc30a5	chr13	100927201	100927500	1.24437	4.67986e-05	Stable
Gprc5b	chr7	119055901	119056200	1.24437	4.67986e-05	Stable
Rtl4	chrX	144702901	144703200	1.28268	4.67986e-05	Stable
Col8a1	chr16	57967501	57967800	1.65475	4.82359e-05	Stable
Sec23ip	chr7	128986201	128986500	1.65475	4.82359e-05	Stable
1700030N03Rik	chr19	3083401	3083700	1.15329	4.83854e-05	Stable
Scgb2b17	chr7	33040501	33040800	1.15329	4.83854e-05	Stable
Creb5	chr6	53481301	53481600	1.19426	4.86729e-05	Stable
Olfr497	chr7	108429601	108429900	1.19426	4.86729e-05	Stable
3110015C05Rik	chr13	111069001	111069300	1.36715	4.93536e-05	Stable
Pgr15l	chrX	97050001	97050300	1.36715	4.93536e-05	Stable
4930401O10Rik	chr11	71880001	71880300	2.70314	4.97586e-05	Up
Ccn5	chr2	163835701	163836000	1.04147	4.99057e-05	Stable
Negr1	chr3	156803401	156803700	0.92537	5.00999e-05	Stable
2210408I21Rik	chr13	77438701	77439000	0.618233	5.10474e-05	Stable
Tgfb2	chr1	186710101	186710400	0.995	5.14282e-05	Stable
Mir3966	chr10	97320601	97320900	0.995	5.14282e-05	Stable
4921525O09Rik	chr13	52294501	52294800	0.995	5.14282e-05	Stable
G6pd2	chr5	61333801	61334100	0.995	5.14282e-05	Stable
Fut9	chr4	25852801	25853100	1.44011	5.21881e-05	Stable
Macc1	chr12	119592301	119592600	1.5328	5.22391e-05	Stable
Sgo2b	chr8	63741301	63741600	1.5328	5.22391e-05	Stable
Nt5el	chr13	105124501	105124800	1.29331	5.27017e-05	Stable
Etl4	chr2	20185201	20185500	1.33618	5.27017e-05	Stable
S100a7l2	chr3	91097701	91098000	1.33618	5.27017e-05	Stable
4930488B22Rik	chr1	184702801	184703100	-1.94715	5.32639e-05	Stable
Bptf	chr11	107050801	107051100	1.06586	5.3819e-05	Stable
Sstr1	chr12	58120801	58121100	1.06586	5.3819e-05	Stable
Flg2	chr3	93171601	93171900	1.06586	5.3819e-05	Stable
Vmn2r44	chr7	8348401	8348700	1.06586	5.3819e-05	Stable
Cd209a	chr8	3761701	3762000	1.06586	5.3819e-05	Stable
Cyp2a22	chr7	26960101	26960400	0.85642	5.4138e-05	Stable
Dclk3	chr9	111527101	111527400	1.00586	5.4214e-05	Stable
Krtap6-2	chr16	89444101	89444400	0.964581	5.46723e-05	Stable
Accs	chr2	93831301	93831600	0.964581	5.46723e-05	Stable
Nnt	chr13	119188501	119188800	1.10417	5.54209e-05	Stable
Slc2a12	chr10	22530001	22530300	1.14597	5.66931e-05	Stable
3100003L05Rik	chr7	124900801	124901100	1.23347	5.68206e-05	Stable
Mospd4	chr18	46439401	46439700	1.03702	5.69374e-05	Stable
B230209E15Rik	chr7	61392901	61393200	0.936848	5.74319e-05	Stable
Nap1l3	chrX	122358301	122358600	0.936848	5.74319e-05	Stable
Ndufa10	chr1	92418001	92418300	1.35294	5.75387e-05	Stable
4930562C15Rik	chr16	4859401	4859700	1.35294	5.75387e-05	Stable
Shisa9	chr16	12340801	12341100	1.35294	5.75387e-05	Stable
Frmd4a	chr2	4197301	4197600	1.40159	5.75387e-05	Stable
Inpp5a	chr7	139448401	139448700	1.35294	5.75387e-05	Stable
G530011O06Rik	chrY	90731101	90731400	1.40159	5.75387e-05	Stable
Sertad2	chr11	20516401	20516700	1.13783	5.75562e-05	Stable
Olfr1135	chr2	87681601	87681900	1.13783	5.75562e-05	Stable
Gm20878	chr4	42380401	42380700	1.13783	5.75562e-05	Stable
E230016M11Rik	chr6	67007401	67007700	1.13783	5.75562e-05	Stable
Itga8	chr2	12215101	12215400	-2.08101	5.82319e-05	Down
Alkbh5	chr11	60585001	60585300	0.661396	5.967e-05	Stable
Smpd4	chr16	17613901	17614200	0.911453	5.97071e-05	Stable
Arhgap21	chr2	20899801	20900100	0.648883	6.00078e-05	Stable
Tbc1d1	chr5	64303201	64303500	-3.20022	6.0176e-05	Down
Api5	chr2	95069701	95070000	0.961706	6.12862e-05	Stable
Nedd1	chr10	92751001	92751300	4.24198	6.13562e-05	Up
Pisd-ps1	chr11	3128101	3128400	4.24198	6.13562e-05	Up
Ccdc122	chr14	77123401	77123700	4.24198	6.13562e-05	Up
4930529K09Rik	chr14	86274301	86274600	7.12825	6.13562e-05	Up
Zfr	chr15	12064501	12064800	4.24198	6.13562e-05	Up
Msi1	chr5	115409101	115409400	7.12825	6.13562e-05	Up
C230072F16Rik	chr17	80855101	80855400	0.905565	6.15099e-05	Stable
Ndst4	chr3	125214901	125215200	1.35127	6.18111e-05	Stable
Olfr676	chr7	105038101	105038400	1.35127	6.18111e-05	Stable
Ly6g2	chr15	75205501	75205800	1.876	6.28972e-05	Stable
Sqor	chr2	122796601	122796900	1.77753	6.28972e-05	Stable
Ddi1	chr9	6500701	6501000	1.77753	6.28972e-05	Stable
Cd109	chr9	78890101	78890400	1.77753	6.28972e-05	Stable
Tmem72	chr6	116872201	116872500	0.934439	6.40188e-05	Stable
Hspb3	chr13	113718601	113718900	1.00968	6.47067e-05	Stable
Cggbp1	chr16	64966201	64966500	1.03271	6.47067e-05	Stable
Ankfn1	chr11	89554501	89554800	1.28019	6.50068e-05	Stable
Mir7094-1	chr12	114330601	114330900	1.28019	6.50068e-05	Stable
Mnd1-ps	chr14	9729001	9729300	1.28019	6.50068e-05	Stable
Clock	chr5	76275901	76276200	1.28019	6.50068e-05	Stable
Bend5	chr4	111273001	111273300	0.970563	6.52334e-05	Stable
Uts2	chr4	150975601	150975900	-3.83918	6.66138e-05	Down
4930467J12Rik	chr13	114542101	114542400	1.4203	6.69601e-05	Stable
1700003L19Rik	chr16	12596401	12596700	1.4203	6.69601e-05	Stable
Radx	chrX	139463701	139464000	1.4203	6.69601e-05	Stable
Pwwp3a	chr10	80202901	80203200	2.24232	6.70428e-05	Up
Vmn2r98	chr17	18993601	18993900	2.24232	6.70428e-05	Up
Eif2a	chr3	58500901	58501200	-2.76559	6.70428e-05	Down
Bnc2	chr4	84542401	84542700	-2.72396	6.70428e-05	Down
Prss43	chr9	110828101	110828400	-2.72396	6.70428e-05	Down
Sbspon	chr1	15862501	15862800	1.02186	6.79588e-05	Stable
Has2	chr15	56947801	56948100	1.22304	6.84085e-05	Stable
Kcnd2	chr6	20698501	20698800	1.22304	6.84085e-05	Stable
4930417O13Rik	chr6	125251201	125251500	1.22304	6.84085e-05	Stable
Cnot6l	chr5	96056701	96057000	1.17693	6.84668e-05	Stable
Fam32a	chr8	72225601	72225900	1.17693	6.84668e-05	Stable
Gm33948	chr18	28965001	28965300	1.16964	6.88014e-05	Stable
Pigk	chr3	152807401	152807700	1.16964	6.88014e-05	Stable
Mmut	chr17	40986001	40986300	1.50735	6.92263e-05	Stable
Hdnr	chr8	57396601	57396900	1.50735	6.92263e-05	Stable
1700123O12Rik	chr4	10488901	10489200	0.976874	6.92398e-05	Stable
Mir7094-2	chr12	114854401	114854700	1.94936	6.99188e-05	Stable
4930474H20Rik	chr14	89370601	89370900	1.94936	6.99188e-05	Stable
Pcdh18	chr3	49006501	49006800	1.94936	6.99188e-05	Stable
Adgra3	chr5	50103001	50103300	1.94936	6.99188e-05	Stable
4930564C03Rik	chr17	45108901	45109200	2.1953	7.05847e-05	Up
Nrk	chrX	138670801	138671100	2.1953	7.05847e-05	Up
1700128A07Rik	chr14	107485201	107485500	1.05564	7.10683e-05	Stable
Svil	chr18	5090101	5090400	1.96666	7.13353e-05	Stable
Dsg1b	chr18	20364001	20364300	2.10214	7.13353e-05	Up
Gm36669	chr6	16360201	16360500	2.10214	7.13353e-05	Up
BC035044	chr6	128909701	128910000	2.10214	7.13353e-05	Up
Ift52	chr2	163038001	163038300	0.947114	7.31193e-05	Stable
D3Ertd751e	chr3	43306201	43306500	1.61422	7.49813e-05	Stable
Mthfs	chr9	89340301	89340600	1.61422	7.49813e-05	Stable
Cldn34c1	chrX	122754301	122754600	0.863875	7.58549e-05	Stable
H2bl1	chr13	98994301	98994600	0.622427	7.62158e-05	Stable
Ly96	chr1	16739401	16739700	1.0825	7.65506e-05	Stable
Ugt8a	chr3	126131701	126132000	1.0825	7.65506e-05	Stable
Gm12381	chr4	38906101	38906400	1.0825	7.65506e-05	Stable
5033404E19Rik	chr1	185647201	185647500	3.54807	7.68171e-05	Up
1700064J06Rik	chr10	119139301	119139600	-7.14627	7.68171e-05	Down
Krt31	chr11	100063501	100063800	-7.14627	7.68171e-05	Down
Ccdc85a	chr11	28100101	28100400	3.54807	7.68171e-05	Up
Glis1	chr4	107436301	107436600	-7.14627	7.68171e-05	Down
Igf2bp3	chr6	49181401	49181700	-7.14627	7.68171e-05	Down
Crnde	chr8	92079601	92079900	-7.14627	7.68171e-05	Down
Tbx18	chr9	87589801	87590100	3.54807	7.68171e-05	Up
2700054A10Rik	chr17	13552501	13552800	1.01768	7.72482e-05	Stable
Mid1	chrX	170009701	170010000	0.973675	7.78522e-05	Stable
Slc10a2	chr8	5223601	5223900	1.12364	7.87378e-05	Stable
5830416I19Rik	chr5	64015201	64015500	1.49636	7.93202e-05	Stable
Pramel47	chr5	95372401	95372700	1.49636	7.93202e-05	Stable
Sval2	chr6	41879101	41879400	1.26769	7.9386e-05	Stable
Garem1	chr18	21263101	21263400	1.11441	8.0411e-05	Stable
Gm11567	chr11	99889501	99889800	1.20705	8.10713e-05	Stable
Ednra	chr8	77891101	77891400	1.20705	8.10713e-05	Stable
Rfx4	chr10	84744901	84745200	1.05077	8.11323e-05	Stable
6820426E19Rik	chr6	117591901	117592200	1.02617	8.11323e-05	Stable
Pla2g4a	chr1	148379101	148379400	1.16122	8.14468e-05	Stable
1700034K08Rik	chr9	93629701	93630000	1.16122	8.14468e-05	Stable
Npy2r	chr3	82594201	82594500	1.21305	8.17128e-05	Stable
Agl	chr3	116760601	116760900	0.883228	8.22439e-05	Stable
Foxp1	chr6	98823001	98823300	0.983542	8.26544e-05	Stable
F2rl3	chr8	72864001	72864300	0.983542	8.26544e-05	Stable
Nrxn1	chr17	89936701	89937000	0.917778	8.48494e-05	Stable
Cfap47	chrX	79093201	79093500	0.952662	8.72564e-05	Stable
Slitrk6	chr14	110867701	110868000	1.01362	8.74732e-05	Stable
Tmem64	chr4	15237301	15237600	0.990598	8.74732e-05	Stable
Tgif2lx2	chrX	117855301	117855600	1.01362	8.74732e-05	Stable
Meak7	chr8	119740201	119740500	2.62949	8.8826e-05	Up
Crisp4	chr1	17956801	17957100	0.870865	8.9062e-05	Stable
F630206G17Rik	chr11	45829201	45829500	1.58929	9.05054e-05	Stable
Il21	chr3	37216801	37217100	0.861285	9.0805e-05	Stable
Zfp648	chr1	154206901	154207200	0.842357	9.08758e-05	Stable
Slc35d3	chr10	19798801	19799100	1.73102	9.19744e-05	Stable
Slc36a1	chr11	55240801	55241100	1.73102	9.19744e-05	Stable
Fbn2	chr18	58371001	58371300	1.73102	9.19744e-05	Stable
Cfap418	chr4	10869601	10869900	1.73102	9.19744e-05	Stable
2810403D21Rik	chrX	108452401	108452700	1.73102	9.19744e-05	Stable
Mbd2	chr18	71208901	71209200	0.958517	9.29333e-05	Stable
Cyp2c37	chr19	39963001	39963300	0.980161	9.29333e-05	Stable
Tmtc4	chr14	123067201	123067500	1.25168	9.37626e-05	Stable
Csmd3	chr15	49171201	49171500	1.25168	9.37626e-05	Stable
Ano4	chr10	88968001	88968300	1.10755	9.38712e-05	Stable
Plxdc2	chr2	16028401	16028700	0.637894	9.47158e-05	Stable
Phf8	chrX	151584901	151585200	1.15312	9.57778e-05	Stable
Il3ra	chr14	14428501	14428800	1.25576	9.60501e-05	Stable
Ptprt	chr2	162595801	162596100	1.25576	9.60501e-05	Stable
Sult1c1	chr17	54112801	54113100	1.03521	9.68826e-05	Stable
Osbpl10	chr9	115084801	115085100	1.03521	9.68826e-05	Stable
Zfp729a	chr13	67642201	67642500	0.987019	9.86917e-05	Stable
Tmx3	chr18	90497701	90498000	0.987019	9.86917e-05	Stable
Lsamp	chr16	41494801	41495100	1.82884	0.00010027	Stable
4930470H14Rik	chr17	4082101	4082400	1.73037	0.00010027	Stable
Ccdc158	chr5	92621101	92621400	1.73037	0.00010027	Stable
Fgf13	chrX	59728501	59728800	1.73037	0.00010027	Stable
Brinp1	chr4	68966701	68967000	1.04483	0.000101296	Stable
Gm6377	chrX	109284901	109285200	1.04483	0.000101296	Stable
Rad23b	chr4	55309201	55309500	1.58134	0.000102761	Stable
En1	chr1	120575401	120575700	0.998079	0.000104466	Stable
4932414J04Rik	chr11	21480301	21480600	2.51748	0.000104826	Up
Efna5	chr17	61025701	61026000	2.30034	0.000104826	Up
Rprd1a	chr18	24534001	24534300	2.30034	0.000104826	Up
Cyp4a12b	chr4	115425301	115425600	2.51748	0.000104826	Up
Pdx1	chr5	147255601	147255900	2.51748	0.000104826	Up
Ppp2r2d	chr7	138837001	138837300	2.51748	0.000104826	Up
Tslrn1	chrX	62932801	62933100	2.30034	0.000104826	Up
Pof1b	chrX	112742401	112742700	2.51748	0.000104826	Up
Tmem163	chr1	127564801	127565100	1.06051	0.000105368	Stable
Gm15328	chr18	16850701	16851000	1.06051	0.000105368	Stable
Fam110c	chr12	31046101	31046400	1.30588	0.000105781	Stable
Msrb2	chr2	19358701	19359000	1.30588	0.000105781	Stable
Map3k7	chr4	31775701	31776000	1.30588	0.000105781	Stable
Ssty1	chrY	14182201	14182500	0.889814	0.000106034	Stable
A630089N07Rik	chr16	98107201	98107500	0.586146	0.000107204	Stable
Rnf112	chr11	61420501	61420800	0.811638	0.000107319	Stable
Mdga2	chr12	67533301	67533600	1.88577	0.000107819	Stable
Adam28	chr14	68812201	68812500	1.88577	0.000107819	Stable
1700028P15Rik	chr2	171843601	171843900	-2.08337	0.000107819	Down
Sez6l	chr5	112554001	112554300	-2.11642	0.000107819	Down
Cntnap2	chr6	45486001	45486300	1.88577	0.000107819	Stable
Scgb1b17	chr7	32853601	32853900	1.88577	0.000107819	Stable
A530046M15Rik	chr13	15832201	15832500	0.92698	0.000108621	Stable
4933402J10Rik	chr5	59955901	59956200	1.10095	0.000108964	Stable
Zbtb24	chr10	41437201	41437500	0.622902	0.000109567	Stable
1700022A22Rik	chr15	45907801	45908100	1.00602	0.000110175	Stable
Btbd35f18	chrX	3467101	3467400	1.03062	0.000110175	Stable
Pitrm1	chr13	6269101	6269400	1.30708	0.000110675	Stable
Olfr1462	chr19	13210201	13210500	1.30708	0.000110675	Stable
Me3	chr7	89588101	89588400	1.30708	0.000110675	Stable
Kcne4	chr1	78829801	78830100	1.14533	0.000111929	Stable
Akirin2	chr4	34443301	34443600	1.14533	0.000111929	Stable
Dusp6	chr10	99340201	99340500	0.919992	0.000112131	Stable
Mageb5	chrX	91818001	91818300	0.919992	0.000112131	Stable
Wls	chr3	159939301	159939600	0.516419	0.000113211	Stable
Gpr158	chr2	21307501	21307800	1.23973	0.000113758	Stable
Kif26b	chr1	178809901	178810200	1.89707	0.000113952	Stable
Gm19990	chr12	56121301	56121600	1.89707	0.000113952	Stable
Rad51b	chr12	79567801	79568100	1.13659	0.000114091	Stable
1700109I08Rik	chr14	40058401	40058700	1.13659	0.000114091	Stable
Rgs1	chr1	144385801	144386100	2.17846	0.000114409	Up
Gm34184	chr10	84155401	84155700	2.17846	0.000114409	Up
Fra10ac1	chr19	38207701	38208000	-2.68109	0.000114409	Down
Ccl27b	chr4	42641101	42641400	2.17846	0.000114409	Up
Nupl2	chr5	24216601	24216900	0.877057	0.000114728	Stable
Rspry1	chr8	94621501	94621800	0.877057	0.000114728	Stable
Zfp42	chr8	43311901	43312200	1.18756	0.000115254	Stable
Pou3f4	chrX	110881501	110881800	1.18756	0.000115254	Stable
Pcdh19	chrX	133267801	133268100	1.18756	0.000115254	Stable
Nipal3	chr4	135462601	135462900	1.37315	0.000115354	Stable
Gm20383	chr6	82005301	82005600	1.37315	0.000115354	Stable
Ccdc89	chr7	90419401	90419700	1.42727	0.000115354	Stable
Gria3	chrX	40999501	40999800	1.37315	0.000115354	Stable
Nrros	chr16	32148001	32148300	1.57251	0.000115997	Stable
Mapkap1	chr2	34565401	34565700	1.57251	0.000115997	Stable
Vmn2r72	chr7	85723201	85723500	1.64986	0.000115997	Stable
6330403K07Rik	chr11	71044201	71044500	0.810941	0.000116336	Stable
Ralyl	chr3	13794601	13794900	0.810941	0.000116336	Stable
Hivep3	chr4	120111901	120112200	0.855114	0.000116472	Stable
Gm12018	chr11	18108601	18108900	0.830912	0.00011768	Stable
Ppargc1a	chr5	51007501	51007800	0.830912	0.00011768	Stable
Nrg3os	chr14	38109601	38109900	0.971257	0.00011787	Stable
Trim14	chr4	46512301	46512600	0.971257	0.00011787	Stable
1700017L05Rik	chr5	79024201	79024500	0.994283	0.00011787	Stable
Tenm4	chr7	94988401	94988700	0.994283	0.00011787	Stable
Gm10373	chr15	43465801	43466100	2.13663	0.000118356	Up
Bbs9	chr9	22577101	22577400	2.13663	0.000118356	Up
Pex5l	chr3	33428701	33429000	1.45897	0.000119881	Stable
Tas2r109	chr6	132969901	132970200	1.52266	0.000119881	Stable
Gm16404	chrX	55601701	55602000	1.45897	0.000119881	Stable
Hddc2	chr10	31088701	31089000	1.0551	0.000120977	Stable
Dclk2	chr3	86942401	86942700	1.0551	0.000120977	Stable
Sgk3	chr1	9799201	9799500	-3.78294	0.000122056	Down
AI197445	chr13	107258701	107259000	-3.78294	0.000122056	Down
Adgrv1	chr13	81585901	81586200	2.78088	0.000122056	Up
Platr9	chr4	34909201	34909500	-3.78294	0.000122056	Down
Tnrc18	chr5	142840501	142840800	3.17794	0.000122056	Up
Irf8	chr8	120746101	120746400	2.78088	0.000122056	Up
Rbms3	chr9	117801001	117801300	3.17794	0.000122056	Up
Gm14459	chrX	8522401	8522700	2.78088	0.000122056	Up
Gm28590	chr1	122706301	122706600	-6.7773	0.000122627	Down
Lgr6	chr1	134994901	134995200	-6.7773	0.000122627	Down
Hmcn1	chr1	150653101	150653400	-6.7773	0.000122627	Down
Gm26685	chr1	164518801	164519100	4.12736	0.000122627	Up
Olig3	chr10	19321801	19322100	-6.7773	0.000122627	Down
Zfp385c	chr11	100659301	100659600	-6.7773	0.000122627	Down
Bcl11b	chr12	107913301	107913600	-6.7773	0.000122627	Down
Gm11351	chr13	26100001	26100300	-6.7773	0.000122627	Down
Cd83	chr13	43805401	43805700	-6.7773	0.000122627	Down
Gng2	chr14	19962901	19963200	-6.7773	0.000122627	Down
Myc	chr15	61970101	61970400	-6.7773	0.000122627	Down
Zfp385a	chr15	103338601	103338900	-6.7773	0.000122627	Down
Cfb	chr17	34871101	34871400	-6.7773	0.000122627	Down
Crisp2	chr17	40779601	40779900	-6.7773	0.000122627	Down
Six2	chr17	85853401	85853700	-6.7773	0.000122627	Down
Zeb1	chr18	5572801	5573100	-6.7773	0.000122627	Down
G630055G22Rik	chr18	48009601	48009900	-6.7773	0.000122627	Down
Dtwd2	chr18	49650001	49650300	-6.7773	0.000122627	Down
Dym	chr18	75205501	75205800	-6.7773	0.000122627	Down
Gnpda1	chr18	38335201	38335500	4.12736	0.000122627	Up
Gm4951	chr18	60096001	60096300	4.12736	0.000122627	Up
Pax2	chr19	44767501	44767800	-6.7773	0.000122627	Down
Ccdc3	chr2	5293201	5293500	-6.7773	0.000122627	Down
Xirp2	chr2	67466701	67467000	-6.7773	0.000122627	Down
Syt13	chr2	92788801	92789100	-6.7773	0.000122627	Down
Tgm3	chr2	129943201	129943500	-6.7773	0.000122627	Down
P2ry1	chr3	60935401	60935700	-6.7773	0.000122627	Down
Mir466k	chr3	85491901	85492200	-6.7773	0.000122627	Down
Adamtsl4	chr3	95709601	95709900	-6.7773	0.000122627	Down
Cibar1	chr4	12508801	12509100	-6.7773	0.000122627	Down
Ankrd6	chr4	32896201	32896500	-6.7773	0.000122627	Down
Zfp462	chr4	54728401	54728700	-6.7773	0.000122627	Down
Slc45a1	chr4	150729601	150729900	-6.7773	0.000122627	Down
4930513D17Rik	chr5	39522001	39522300	-6.7773	0.000122627	Down
Mir8117	chr5	50682901	50683200	-6.7773	0.000122627	Down
Scfd2	chr5	74245501	74245800	-6.7773	0.000122627	Down
NA	chr5	119599201	119599500	-6.7773	0.000122627	Down
Sdk1	chr5	141207601	141207900	-6.7773	0.000122627	Down
Ccdc18	chr5	108204301	108204600	4.12736	0.000122627	Up
Slc10a6	chr5	103603501	103603800	7.01363	0.000122627	Up
Fam71e2	chr7	4767901	4768200	-6.7773	0.000122627	Down
Mill2	chr7	18853501	18853800	-6.7773	0.000122627	Down
Rabac1	chr7	24978001	24978300	-6.7773	0.000122627	Down
4933436H12Rik	chr7	68466001	68466300	-6.7773	0.000122627	Down
Ccdc83	chr7	90268501	90268800	-6.7773	0.000122627	Down
Bag3	chr7	128553001	128553300	-6.7773	0.000122627	Down
Wdr11	chr7	129669301	129669600	-6.7773	0.000122627	Down
A530021J07Rik	chr7	83185501	83185800	4.12736	0.000122627	Up
Angpt2	chr8	18775501	18775800	-6.7773	0.000122627	Down
Nrg1	chr8	32166901	32167200	-6.7773	0.000122627	Down
Ttc29	chr8	78208201	78208500	-6.7773	0.000122627	Down
Mir21c	chr8	128053801	128054100	-6.7773	0.000122627	Down
Cks1brt	chr8	85140301	85140600	4.12736	0.000122627	Up
Gm21119	chr8	20609401	20609700	7.01363	0.000122627	Up
Lingo1	chr9	56772001	56772300	4.12736	0.000122627	Up
Oprk1	chr1	5676901	5677200	1.00199	0.000124792	Stable
Akap6	chr12	52733701	52734000	1.09458	0.000125806	Stable
Castor2	chr5	133322101	133322400	1.0661	0.000125806	Stable
Gprin3	chr6	59584801	59585100	1.0661	0.000125806	Stable
Usp51	chrX	152967601	152967900	1.0661	0.000125806	Stable
Vwc2	chr11	11126101	11126400	0.853823	0.000127664	Stable
Gm8579	chr6	3190501	3190800	0.853823	0.000127664	Stable
Speer4f1	chr5	17265901	17266200	1.68864	0.000130031	Stable
9330111N05Rik	chr13	81086101	81086400	1.08413	0.000130039	Stable
Usp25	chr16	77121301	77121600	1.08413	0.000130039	Stable
Mir669h	chr2	10554301	10554600	1.08413	0.000130039	Stable
Hnf4g	chr3	3250201	3250500	1.29126	0.000130546	Stable
Ppp1r2-ps7	chrX	22130401	22130700	1.29126	0.000130546	Stable
Aco1	chr4	39957901	39958200	0.967934	0.000132522	Stable
Llgl1	chr11	60683101	60683400	1.14459	0.000135915	Stable
Nmur2	chr11	56232601	56232900	1.17841	0.000135915	Stable
B230303A05Rik	chr13	16607401	16607700	1.14459	0.000135915	Stable
Rttn	chr18	89136901	89137200	1.17841	0.000135915	Stable
Rps6ka3	chrX	158741401	158741700	1.17841	0.000135915	Stable
Pou3f2	chr4	22463701	22464000	1.22833	0.000136775	Stable
Ulk4	chr9	121041301	121041600	1.55091	0.00013755	Stable
Tent5d	chrX	107738101	107738400	1.55091	0.00013755	Stable
Eif3e	chr15	43330801	43331100	1.04988	0.000138253	Stable
Lrrc7	chr3	158628001	158628300	1.02348	0.000138253	Stable
Zfp804b	chr5	6484201	6484500	1.02348	0.000138253	Stable
Eif2ak1	chr5	143797801	143798100	0.937193	0.000138899	Stable
Psg20	chr7	18697801	18698100	0.937193	0.000138899	Stable
Tcstv3	chr13	120321301	120321600	0.560804	0.000144413	Stable
Diras2	chr13	52383901	52384200	1.68535	0.000144544	Stable
Lix1	chr17	17478301	17478600	1.68535	0.000144544	Stable
Vmn2r68	chr7	85283401	85283700	1.68535	0.000144544	Stable
Adss	chr1	177759601	177759900	1.35485	0.000145535	Stable
4933401D09Rik	chr17	15608701	15609000	1.35485	0.000145535	Stable
Pifo	chr3	106003801	106004100	1.35485	0.000145535	Stable
Anxa10	chr8	62108401	62108700	1.35485	0.000145535	Stable
Srgap2	chr1	131307901	131308200	3.44918	0.000145836	Up
Akap7	chr10	25259701	25260000	-7.07964	0.000145836	Down
Celf5	chr10	81474001	81474300	3.44918	0.000145836	Up
Gm5622	chr14	51517501	51517800	-7.07964	0.000145836	Down
Tiam1	chr16	89900101	89900400	-7.07964	0.000145836	Down
Snx9	chr17	5865001	5865300	3.44918	0.000145836	Up
1700120E14Rik	chr18	74563201	74563500	3.44918	0.000145836	Up
Plcb3	chr19	6964201	6964500	-7.07964	0.000145836	Down
Mical3	chr6	121123801	121124100	-7.07964	0.000145836	Down
Anks1b	chr10	90471601	90471900	0.902938	0.000147749	Stable
Helq	chr5	100746301	100746600	1.01018	0.000149111	Stable
Gm13498	chr2	50680801	50681100	1.0779	0.000150243	Stable
Xrn2	chr2	147004501	147004800	1.0779	0.000150243	Stable
Bzw2	chr12	36105601	36105900	0.860587	0.000150364	Stable
Redrum	chr18	54288601	54288900	0.834869	0.000152439	Stable
A630001O12Rik	chr8	126757501	126757800	-1.4758	0.00015386	Stable
Aen	chr7	78899401	78899700	0.934536	0.000154685	Stable
4930467E23Rik	chr8	19674601	19674900	0.766449	0.000154752	Stable
Tent2	chr13	93198901	93199200	1.0906	0.00015522	Stable
Nefl	chr14	68013601	68013900	1.0906	0.00015522	Stable
Pcdh9	chr14	94810801	94811100	1.12152	0.00015522	Stable
Vmn1r119	chr7	20987701	20988000	1.0906	0.00015522	Stable
Smarca1	chrX	47424601	47424900	1.43536	0.000155784	Stable
Rsph3b	chr17	6941701	6942000	1.54081	0.000157128	Stable
Ifna2	chr4	88684801	88685100	-1.80648	0.000157128	Stable
Gm7579	chr7	142219201	142219500	1.01891	0.000157299	Stable
Slc6a14	chrX	21619201	21619500	1.01891	0.000157299	Stable
Kynu	chr2	43329301	43329600	2.55188	0.000157883	Up
Scn5a	chr9	119616301	119616600	2.55188	0.000157883	Up
Slitrk5	chr14	111874501	111874800	0.97468	0.00015831	Stable
C730036E19Rik	chr1	151204501	151204800	1.27739	0.000159369	Stable
Mcph1	chr8	18579601	18579900	0.907123	0.000159449	Stable
Dtd1	chr2	144631801	144632100	0.69579	0.000159837	Stable
6720489N17Rik	chr13	62664001	62664300	0.782131	0.000161146	Stable
Zfp781	chr10	81969001	81969300	1.16161	0.000161924	Stable
H1f4	chr13	23639101	23639400	1.16161	0.000161924	Stable
Cts7	chr13	61422601	61422900	1.16161	0.000161924	Stable
4933412E24Rik	chr15	60064801	60065100	1.16161	0.000161924	Stable
Pdha2	chr3	140772901	140773200	1.16161	0.000161924	Stable
Cadm2	chr16	67630201	67630500	1.21121	0.000162334	Stable
4930405O22Rik	chr17	63126301	63126600	1.21121	0.000162334	Stable
Prkab2	chr3	97646101	97646400	-1.37005	0.000162334	Stable
Dock3	chr9	107214001	107214300	1.21121	0.000162334	Stable
Dock11	chrX	35860801	35861100	1.21121	0.000162334	Stable
Dab2	chr15	6199501	6199800	1.21745	0.000163075	Stable
Dact2	chr17	14076901	14077200	1.21745	0.000163075	Stable
Ythdf3	chr3	16491601	16491900	1.21745	0.000163075	Stable
Elapor2	chr5	9310501	9310800	1.18013	0.000163075	Stable
Gm34068	chr1	183617401	183617700	0.815342	0.000165197	Stable
Gm13375	chr2	21076201	21076500	1.03311	0.000165219	Stable
Tll2	chr19	41142901	41143200	0.942732	0.000165845	Stable
Gxylt2	chr6	100739101	100739400	0.838072	0.000166072	Stable
D830032E09Rik	chr1	108040501	108040800	0.981839	0.000168261	Stable
Chsy3	chr18	59267401	59267700	0.981839	0.000168261	Stable
Cyp2c67	chr19	39606601	39606900	0.981839	0.000168261	Stable
Srgap1	chr10	121876501	121876800	-1.55189	0.000170333	Stable
Vmn1r107	chr7	21502501	21502800	1.04342	0.000172683	Stable
Klhl4	chrX	114300001	114300300	1.0719	0.000172683	Stable
Cdkal1	chr13	29750701	29751000	1.83531	0.000172786	Stable
Prr30	chr14	100856401	100856700	0.857786	0.000180744	Stable
Cacna2d1	chr5	16291501	16291800	0.857786	0.000180744	Stable
Klhl24	chr16	20042101	20042400	1.33759	0.000181168	Stable
Plxna2	chr1	194656201	194656500	0.83698	0.000181208	Stable
Arrdc3	chr13	79564501	79564800	0.83698	0.000181208	Stable
4930441J16Rik	chr2	74146201	74146500	-3.10757	0.000181736	Down
Gm15421	chr5	22455301	22455600	-3.05892	0.000181736	Down
Itgad	chr7	128186701	128187000	0.595234	0.000182713	Stable
Mup19	chr4	61768501	61768800	0.939924	0.000184655	Stable
Srgn	chr10	62523601	62523900	1.84282	0.000184753	Stable
Nfyb	chr10	82770901	82771200	1.84282	0.000184753	Stable
Spaca3	chr11	80920501	80920800	-2.23804	0.000184753	Down
Psat1	chr19	15846001	15846300	1.84282	0.000184753	Stable
Kdm4c	chr4	74505001	74505300	1.84282	0.000184753	Stable
Vmn2r27	chr6	124212001	124212300	1.84282	0.000184753	Stable
Gm21943	chrY	57611101	57611400	1.84282	0.000184753	Stable
Gm6300	chr3	14235001	14235300	1.10429	0.000185313	Stable
Ndufa4	chr6	11451301	11451600	1.10429	0.000185313	Stable
Mdm1	chr10	118070701	118071000	1.00182	0.000188029	Stable
Iyd	chr10	3607501	3607800	1.02822	0.000188029	Stable
Olfr761	chr17	37954201	37954500	1.02822	0.000188029	Stable
Rtn4rl2	chr2	84899701	84900000	1.00182	0.000188029	Stable
Clec4b2	chr6	123158401	123158700	1.02822	0.000188029	Stable
Aasdhppt	chr9	4239001	4239300	1.02822	0.000188029	Stable
Ccng1	chr11	41219701	41220000	1.2603	0.000188488	Stable
Gm4425	chr12	22474501	22474800	1.15292	0.000189912	Stable
B020031M17Rik	chr13	119976601	119976900	1.1191	0.000189912	Stable
Sectm1b	chr11	121070101	121070400	0.911531	0.000190195	Stable
Gm17660	chr5	104067901	104068200	0.891397	0.000190195	Stable
Olfr1507	chr14	52592401	52592700	1.26422	0.000192619	Stable
Zfp846	chr9	20574301	20574600	1.22258	0.000192619	Stable
Dock6	chr9	21880501	21880800	1.22258	0.000192619	Stable
4930595M18Rik	chrX	81764401	81764700	1.22258	0.000192619	Stable
Cldn34c4	chrX	127939801	127940100	1.22258	0.000192619	Stable
Ripk3	chr14	55797301	55797600	1.14375	0.00019292	Stable
Ccdc148	chr2	58887301	58887600	1.14375	0.00019292	Stable
Flrt3	chr2	140739301	140739600	1.14375	0.00019292	Stable
Vmn1r199	chr13	22377301	22377600	1.91028	0.00019356	Stable
Duxbl1	chr14	26126401	26126700	1.91028	0.00019356	Stable
Tfrc	chr16	32586301	32586600	1.91028	0.00019356	Stable
Hrh1	chr6	114502801	114503100	2.04577	0.00019356	Up
Col4a5	chrX	141567301	141567600	2.04577	0.00019356	Up
Nubpl	chr12	52222501	52222800	1.20037	0.000193958	Stable
Lgmn	chr12	102428701	102429000	1.20037	0.000193958	Stable
Creb3l2	chr6	37464301	37464600	1.20037	0.000193958	Stable
Scgb2b11	chr7	32185801	32186100	1.20037	0.000193958	Stable
Slc4a5	chr6	83216401	83216700	0.86661	0.000194098	Stable
Ranbp17	chr11	33447001	33447300	-2.63691	0.00019426	Down
LOC100043315	chr15	95206501	95206800	2.07548	0.000197437	Up
Sncaip	chr18	52876501	52876800	2.07548	0.000197437	Up
Ifngr1	chr10	19545601	19545900	1.03817	0.000197498	Stable
Fam83b	chr9	76737901	76738200	1.03817	0.000197498	Stable
4930558G05Rik	chrX	129151201	129151500	1.03817	0.000197498	Stable
Rgs18	chr1	145527901	145528200	0.856435	0.000197527	Stable
Gzmk	chr13	113310301	113310600	0.856435	0.000197527	Stable
Tmprss15	chr16	79195501	79195800	0.839189	0.000197527	Stable
Gm6367	chr5	95054101	95054400	0.856435	0.000197527	Stable
E130101E03Rik	chr9	24933301	24933600	0.839189	0.000197527	Stable
2010308F09Rik	chrX	13257601	13257900	0.839189	0.000197527	Stable
4930521E06Rik	chr1	44825701	44826000	0.945621	0.000198068	Stable
4930401C15Rik	chr10	25896001	25896300	0.945621	0.000198068	Stable
Slc35b3	chr13	39545101	39545400	1.64438	0.000201637	Stable
Flt3	chr5	147366901	147367200	-1.86169	0.000201637	Stable
Slc26a7	chr4	14632801	14633100	1.51149	0.000208018	Stable
Trak2	chr1	58930801	58931100	0.997562	0.000213069	Stable
Gm17026	chr14	42319801	42320100	0.997562	0.000213069	Stable
Gbe1	chr16	70270801	70271100	0.997562	0.000213069	Stable
Gm2061	chr1	185458501	185458800	1.32098	0.000213092	Stable
Gm26688	chr13	40626601	40626900	1.32098	0.000213092	Stable
Wdr70	chr15	7911001	7911300	0.865048	0.00021336	Stable
4931408C20Rik	chr1	26475901	26476200	1.09731	0.000214431	Stable
Gm20257	chr1	58641301	58641600	1.09731	0.000214431	Stable
4930455B14Rik	chr14	9046201	9046500	1.06639	0.000214431	Stable
Cyp2j12	chr4	96156601	96156900	1.09731	0.000214431	Stable
Psg23	chr7	18606601	18606900	1.06639	0.000214431	Stable
Cacna2d3	chr14	29249701	29250000	0.842699	0.000215102	Stable
Apol7d	chr1	71694001	71694300	-3.66343	0.000222778	Down
Irf6	chr1	193154101	193154400	2.69392	0.000222778	Up
Pex3	chr10	13605601	13605900	2.69392	0.000222778	Up
Krt19	chr11	100151101	100151400	-3.72442	0.000222778	Down
Gm10466	chr11	24811501	24811800	2.69392	0.000222778	Up
Map1b	chr13	99670501	99670800	3.09097	0.000222778	Up
Mir346	chr14	34900501	34900800	-3.66343	0.000222778	Down
Adamts20	chr15	94319701	94320000	-3.66343	0.000222778	Down
Prdm15	chr16	97798801	97799100	-3.72442	0.000222778	Down
Sult1c2	chr17	53817301	53817600	2.69392	0.000222778	Up
Dlgap1	chr17	70323901	70324200	2.69392	0.000222778	Up
Kctd1	chr18	15072301	15072600	-3.66343	0.000222778	Down
Fshb	chr2	107139601	107139900	3.09097	0.000222778	Up
Tram1l1	chr3	124093501	124093800	-3.66343	0.000222778	Down
Gm13003	chr4	137157301	137157600	-3.72442	0.000222778	Down
Fras1	chr5	96672301	96672600	3.09097	0.000222778	Up
Pex26	chr6	121170301	121170600	-3.72442	0.000222778	Down
Cped1	chr6	21988201	21988500	-3.66343	0.000222778	Down
Znrf2	chr6	54769801	54770100	-3.66343	0.000222778	Down
Flnc	chr6	29446501	29446800	3.09097	0.000222778	Up
Zfp60	chr7	27712501	27712800	2.69392	0.000222778	Up
Isx	chr8	74705101	74705400	2.69392	0.000222778	Up
Hmgn3	chr9	83267101	83267400	-3.66343	0.000222778	Down
Tfap2d	chr1	19131601	19131900	1.27423	0.000222787	Stable
Slc7a15	chr12	8583901	8584200	1.27423	0.000222787	Stable
Gli3	chr13	15438301	15438600	1.27423	0.000222787	Stable
4930505G20Rik	chr14	115964701	115965000	1.63819	0.00022598	Stable
Rorb	chr19	18923701	18924000	1.63819	0.00022598	Stable
Fer	chr17	63748201	63748500	0.961402	0.000226099	Stable
Gm7819	chr4	42028201	42028500	0.961402	0.000226099	Stable
Sgip1	chr4	102705601	102705900	0.961402	0.000226099	Stable
Kbtbd8	chr6	95042701	95043000	0.961402	0.000226099	Stable
Gm15127	chrX	148608001	148608300	1.13518	0.000226573	Stable
Slc19a2	chr1	164224801	164225100	0.658391	0.00022679	Stable
4930474N05Rik	chr14	36198901	36199200	0.913824	0.000226916	Stable
Celf4	chr18	27003901	27004200	0.913824	0.000226916	Stable
AA536875	chr14	123102001	123102300	1.24708	0.000228483	Stable
4930428D20Rik	chr16	69098701	69099000	1.24708	0.000228483	Stable
Gm11837	chr4	15020401	15020700	1.24708	0.000228483	Stable
Actl7b	chr4	56435101	56435400	1.19002	0.00022986	Stable
Crbn	chr6	107024101	107024400	1.1527	0.00022986	Stable
Mir3963	chr3	150338101	150338400	1.18212	0.000230667	Stable
Gm32455	chr14	83866201	83866500	0.887536	0.00023136	Stable
Ddx50	chr10	62613001	62613300	1.02037	0.00023615	Stable
4930434J06Rik	chr14	71790601	71790900	1.04885	0.00023615	Stable
Aptx	chr4	40659301	40659600	0.928989	0.00023661	Stable
1700009N14Rik	chr4	39382801	39383100	0.951654	0.00023661	Stable
Clec4a3	chr6	122962201	122962500	0.951654	0.00023661	Stable
Iftap	chr2	100766401	100766700	1.4991	0.000239046	Stable
1700020N01Rik	chr10	21648901	21649200	0.993442	0.000240459	Stable
Gm19619	chr5	91232401	91232700	0.993442	0.000240459	Stable
Rab11fip2	chr19	59874301	59874600	0.921088	0.000244696	Stable
Cdc42ep5	chr7	4199701	4200000	0.899763	0.000244696	Stable
Frmpd4	chrX	168177001	168177300	0.921088	0.000244696	Stable
Pantr1	chr1	42112801	42113100	-6.69066	0.000245094	Down
Fzd5	chr1	64745401	64745700	-6.69066	0.000245094	Down
Ccdc121	chr1	181481101	181481400	-6.69066	0.000245094	Down
Abca12	chr1	71362201	71362500	4.00284	0.000245094	Up
Dse	chr10	34179001	34179300	-6.69066	0.000245094	Down
4933411E08Rik	chr10	117921301	117921600	-6.69066	0.000245094	Down
1500009L16Rik	chr10	83757001	83757300	6.88911	0.000245094	Up
2810001G20Rik	chr11	64250101	64250400	-6.69066	0.000245094	Down
Usp43	chr11	67854001	67854300	-6.69066	0.000245094	Down
Adamts2	chr11	50640001	50640300	4.00284	0.000245094	Up
Epn2	chr11	61595701	61596000	4.00284	0.000245094	Up
Pfas	chr11	69002101	69002400	4.00284	0.000245094	Up
Gm16497	chr12	14280001	14280300	-6.69066	0.000245094	Down
Lrrn3	chr12	41581801	41582100	-6.69066	0.000245094	Down
Dnajb9	chr12	43626001	43626300	-6.69066	0.000245094	Down
Slc25a21	chr12	56984401	56984700	-6.69066	0.000245094	Down
Clec14a	chr12	58567801	58568100	-6.69066	0.000245094	Down
Wdr89	chr12	75695401	75695700	-6.69066	0.000245094	Down
Cdc42bpb	chr12	111330601	111330900	-6.69066	0.000245094	Down
Sh3yl1	chr12	30991801	30992100	4.00284	0.000245094	Up
Syne2	chr12	75947101	75947400	6.88911	0.000245094	Up
Spock1	chr13	57669901	57670200	-6.69066	0.000245094	Down
Catsper3	chr13	55757401	55757700	4.00284	0.000245094	Up
Rnf180	chr13	105249301	105249600	4.00284	0.000245094	Up
Mylk4	chr13	32706601	32706900	6.88911	0.000245094	Up
Tmem260	chr14	48410701	48411000	-6.69066	0.000245094	Down
1700110I01Rik	chr14	3267301	3267600	4.00284	0.000245094	Up
Dnajc3	chr14	118951801	118952100	6.88911	0.000245094	Up
Oxr1	chr15	41496301	41496600	4.00284	0.000245094	Up
Fam135b	chr15	71650501	71650800	4.00284	0.000245094	Up
1110038F14Rik	chr15	76953601	76953900	6.88911	0.000245094	Up
Arhgap8	chr15	84756901	84757200	6.88911	0.000245094	Up
B230214G05Rik	chr15	88105501	88105800	6.88911	0.000245094	Up
Trp63	chr16	25858801	25859100	-6.69066	0.000245094	Down
Efcab1	chr16	14878201	14878500	4.00284	0.000245094	Up
Upk1b	chr16	38794201	38794500	6.88911	0.000245094	Up
Aars2	chr17	45496201	45496500	-6.69066	0.000245094	Down
St6gal2	chr17	55173001	55173300	-6.69066	0.000245094	Down
Fez2	chr17	78411001	78411300	-6.69066	0.000245094	Down
Zfp119b	chr17	55950901	55951200	4.00284	0.000245094	Up
Mkx	chr18	6907201	6907500	-6.69066	0.000245094	Down
Galr1	chr18	82311601	82311900	-6.69066	0.000245094	Down
Odad2	chr18	7306201	7306500	4.00284	0.000245094	Up
Smc5	chr19	23344501	23344800	-6.69066	0.000245094	Down
Cyp2c23	chr19	44043901	44044200	-6.69066	0.000245094	Down
Trpm3	chr19	22620601	22620900	4.00284	0.000245094	Up
Aldh18a1	chr19	40570201	40570500	4.00284	0.000245094	Up
Rapgef4	chr2	72212701	72213000	-6.69066	0.000245094	Down
Agps	chr2	75771901	75772200	-6.69066	0.000245094	Down
4930547E08Rik	chr2	103832101	103832400	-6.69066	0.000245094	Down
4930528P14Rik	chr2	115067701	115068000	-6.69066	0.000245094	Down
Dut	chr2	125225101	125225400	-6.69066	0.000245094	Down
Hspa12b	chr2	131127601	131127900	-6.69066	0.000245094	Down
Slx4ip	chr2	136931401	136931700	-6.69066	0.000245094	Down
Olfr1565	chr2	90314101	90314400	4.00284	0.000245094	Up
Pmepa1	chr2	173282101	173282400	4.00284	0.000245094	Up
Lef1	chr3	131153401	131153700	-6.69066	0.000245094	Down
Armc1	chr3	18866401	18866700	4.00284	0.000245094	Up
Gm6260	chr3	143509801	143510100	4.00284	0.000245094	Up
Phtf1	chr3	103987201	103987500	6.88911	0.000245094	Up
Tnfsf15	chr4	63702901	63703200	-6.69066	0.000245094	Down
E130114P18Rik	chr4	97584001	97584300	-6.69066	0.000245094	Down
Cachd1	chr4	100803001	100803300	-6.69066	0.000245094	Down
4930448K20Rik	chr4	9918901	9919200	4.00284	0.000245094	Up
Gm5859	chr4	42216601	42216900	4.00284	0.000245094	Up
Fbxl13	chr5	21622801	21623100	-6.69066	0.000245094	Down
Usp46	chr5	73965301	73965600	-6.69066	0.000245094	Down
Epgn	chr5	91033201	91033500	-6.69066	0.000245094	Down
Gabra2	chr5	71167501	71167800	6.88911	0.000245094	Up
Ccser1	chr6	61645201	61645500	-6.69066	0.000245094	Down
Noto	chr6	85413301	85413600	4.00284	0.000245094	Up
1700123L14Rik	chr6	96296401	96296700	4.00284	0.000245094	Up
Fcgbp	chr7	28119301	28119600	-6.69066	0.000245094	Down
Pih1d1	chr7	45157801	45158100	-6.69066	0.000245094	Down
Adamts17	chr7	66846601	66846900	-6.69066	0.000245094	Down
Adamtsl3	chr7	82527901	82528200	4.00284	0.000245094	Up
Rras2	chr7	114120301	114120600	6.88911	0.000245094	Up
Deup1	chr9	15559501	15559800	-6.69066	0.000245094	Down
Nrg4	chr9	55243201	55243500	-6.69066	0.000245094	Down
Dipk2a	chr9	94212901	94213200	-6.69066	0.000245094	Down
Tmem108	chr9	103496701	103497000	-6.69066	0.000245094	Down
Scn10a	chr9	119720701	119721000	-6.69066	0.000245094	Down
Ccr9	chr9	123676501	123676800	-6.69066	0.000245094	Down
Olfr77	chr9	19959901	19960200	4.00284	0.000245094	Up
4930520O04Rik	chr9	114369601	114369900	4.00284	0.000245094	Up
Prr32	chrX	44945401	44945700	-6.69066	0.000245094	Down
4930568E12Rik	chr9	12021601	12021900	1.06032	0.000246747	Stable
BC006965	chr11	112431001	112431300	1.39259	0.000250325	Stable
Esp18	chr17	39464101	39464400	1.39259	0.000250325	Stable
Olfr342	chr2	36516901	36517200	1.33846	0.000250325	Stable
Gm11780	chr4	4653601	4653900	1.39259	0.000250325	Stable
Gm4710	chr17	76512901	76513200	0.873271	0.000250505	Stable
Tfcp2	chr15	100545601	100545900	1.68161	0.000250917	Stable
Cbln2	chr18	87573601	87573900	1.68161	0.000250917	Stable
Olfr362	chr2	37108501	37108800	1.68161	0.000250917	Stable
Olfr338	chr2	36349801	36350100	1.78008	0.000250917	Stable
Tdpoz8	chr3	93084901	93085200	1.68161	0.000250917	Stable
Steap1	chr5	6190801	6191100	1.78008	0.000250917	Stable
Ppp1cb	chr5	32532901	32533200	1.78008	0.000250917	Stable
Mrgprb8	chr7	48408301	48408600	1.68161	0.000250917	Stable
Suclg1	chr6	73292401	73292700	0.801842	0.000252058	Stable
Csf2ra	chr19	61331101	61331400	0.50876	0.000252253	Stable
Nckap5	chr1	126629401	126629700	0.885679	0.000254215	Stable
Ube3a	chr7	59136301	59136600	0.885679	0.000254215	Stable
Insig2	chr1	121203001	121203300	1.00622	0.000254807	Stable
Runx1t1	chr4	14048101	14048400	1.00622	0.000254807	Stable
Il36g	chr2	24193501	24193800	1.07924	0.000256267	Stable
Gm5592	chr7	41172901	41173200	1.07924	0.000256267	Stable
Gm2516	chr8	50996101	50996400	1.07924	0.000256267	Stable
Mir466f-4	chr13	71350201	71350500	1.3045	0.000263136	Stable
Nsun3	chr16	62380801	62381100	1.3045	0.000263136	Stable
Gm6313	chr6	148638901	148639200	1.3045	0.000263136	Stable
Mmp1b	chr9	7413001	7413300	1.3045	0.000263136	Stable
Gm5916	chr9	36093601	36093900	1.3045	0.000263136	Stable
Semp2l1	chr1	33046201	33046500	1.12697	0.000264295	Stable
Pde4d	chr13	109851901	109852200	1.12697	0.000264295	Stable
4930548G14Rik	chr15	46888801	46889100	1.09315	0.000264295	Stable
Wdr31	chr4	62448001	62448300	1.09315	0.000264295	Stable
Cxcl13	chr5	95927101	95927400	1.09315	0.000264295	Stable
Hamp2	chr7	30933901	30934200	1.12697	0.000264295	Stable
B3gat1	chr9	26706601	26706900	1.01549	0.000268904	Stable
Rgs7	chr1	175042201	175042500	1.4206	0.000269861	Stable
Enpp1	chr10	24689401	24689700	1.48428	0.000269861	Stable
Zfp946	chr17	22494301	22494600	1.4206	0.000269861	Stable
Mir7214	chr17	27289501	27289800	1.48428	0.000269861	Stable
Gm20052	chr5	37926901	37927200	1.48428	0.000269861	Stable
Gtf2ird1	chr5	134463301	134463600	1.48428	0.000269861	Stable
Ankrd26	chr6	118571701	118572000	1.48428	0.000269861	Stable
Gm7429	chrX	115414501	115414800	1.4206	0.000269861	Stable
Oxgr1	chr14	119962801	119963100	0.968419	0.000270318	Stable
Mrap2	chr9	87105601	87105900	0.968419	0.000270318	Stable
Tac1	chr6	7287301	7287600	0.897586	0.000270784	Stable
Cpq	chr15	33139801	33140100	1.22865	0.000270923	Stable
Abi1	chr2	23013601	23013900	1.22865	0.000270923	Stable
Rfxap	chr3	54855901	54856200	1.22865	0.000270923	Stable
Vmn1r73	chr7	11797201	11797500	1.22865	0.000270923	Stable
Fbxw20	chr9	109251001	109251300	1.22865	0.000270923	Stable
Ddr2	chr1	170116801	170117100	1.60691	0.000273429	Stable
5430437J10Rik	chr15	5788801	5789100	1.52956	0.000273429	Stable
Wdr76	chr2	121520701	121521000	1.52956	0.000273429	Stable
AW209491	chr13	14809201	14809500	1.17185	0.00027388	Stable
Polr3a	chr14	24383401	24383700	1.17185	0.00027388	Stable
Vmn1r30	chr6	58431001	58431300	1.17185	0.00027388	Stable
Eid2	chr7	28260301	28260600	1.17185	0.00027388	Stable
Nrp2	chr1	62534101	62534400	1.23453	0.000274287	Stable
Ctsj	chr13	60980401	60980700	1.19289	0.000274287	Stable
Dpyd	chr3	118577701	118578000	1.19289	0.000274287	Stable
Tyrp1	chr4	79554901	79555200	1.19289	0.000274287	Stable
Ccdc160	chrX	52770601	52770900	1.19289	0.000274287	Stable
Fsd2	chr7	81561901	81562200	-2.01491	0.000275406	Down
Gm10825	chr10	22461601	22461900	3.343	0.000276113	Up
Meis1	chr11	18735901	18736200	3.343	0.000276113	Up
Mir365-2	chr11	79741201	79741500	3.343	0.000276113	Up
Gm4675	chr14	118196101	118196400	-7.00979	0.000276113	Down
Nudt13	chr14	20310901	20311200	3.343	0.000276113	Up
Ddhd1	chr14	45742201	45742500	3.343	0.000276113	Up
Olfr170	chr16	19599301	19599600	3.343	0.000276113	Up
Slc22a3	chr17	12524701	12525000	3.343	0.000276113	Up
Lrrc31	chr3	30690301	30690600	-7.00979	0.000276113	Down
Vav3	chr3	109439101	109439400	-7.00979	0.000276113	Down
Egf	chr3	129657001	129657300	-7.00979	0.000276113	Down
Atp1a1	chr3	101583001	101583300	3.343	0.000276113	Up
Ccl21d	chr4	41885101	41885400	3.343	0.000276113	Up
Ssbp3	chr4	106923601	106923900	3.343	0.000276113	Up
Scarb1	chr5	125296201	125296500	3.343	0.000276113	Up
Mdfic	chr6	15997501	15997800	3.343	0.000276113	Up
Magi1	chr6	93376801	93377100	3.343	0.000276113	Up
Ces1g	chr8	93309901	93310200	-7.00979	0.000276113	Down
Slco2a1	chr9	103055101	103055400	3.343	0.000276113	Up
1700020D14Rik	chrY	123301	123600	3.343	0.000276113	Up
Cnot2	chr10	116613001	116613300	0.819454	0.000276248	Stable
Chst12	chr5	140534401	140534700	0.803181	0.000276248	Stable
Pten	chr19	32878801	32879100	0.822147	0.000278652	Stable
A830082K12Rik	chr13	79264201	79264500	0.847789	0.000278666	Stable
Plekha6	chr1	133160101	133160400	2.46986	0.000279321	Up
Pla2g12b	chr10	59384701	59385000	2.46986	0.000279321	Up
Efr3a	chr15	65571301	65571600	2.46986	0.000279321	Up
Zfp608	chr18	55318501	55318800	2.46986	0.000279321	Up
Gm20752	chr3	159172201	159172500	2.46986	0.000279321	Up
Zfp69	chr4	120941101	120941400	2.46986	0.000279321	Up
Pramel50	chr5	93980101	93980400	2.46986	0.000279321	Up
Pcsk6	chr7	65927101	65927400	2.46986	0.000279321	Up
C030029H02Rik	chr7	136000501	136000800	2.46986	0.000279321	Up
C230029F24Rik	chr1	48362701	48363000	0.975898	0.00028758	Stable
Tmcc3	chr10	94368601	94368900	0.975898	0.00028758	Stable
Vmn2r121	chrX	125102701	125103000	0.975898	0.00028758	Stable
Dtnbp1	chr13	45012301	45012600	0.923647	0.000292162	Stable
Vcpkmt	chr12	69548401	69548700	0.739992	0.000293068	Stable
Slc39a12	chr2	14384401	14384700	1.37684	0.000293631	Stable
Mib2	chr4	155676901	155677200	1.37684	0.000293631	Stable
4930470O06Rik	chr8	59834101	59834400	1.37684	0.000293631	Stable
1700024B18Rik	chr14	123880201	123880500	1.04176	0.000295076	Stable
Olfr1220	chr2	89101201	89101500	1.07269	0.000295076	Stable
Ddit4l	chr3	137668801	137669100	1.04176	0.000295076	Stable
Mms22l	chr4	24120301	24120600	1.07269	0.000295076	Stable
Dlg2	chr7	92232001	92232300	1.04176	0.000295076	Stable
Platr4	chr3	41494501	41494800	-2.20166	0.000297911	Down
4933405O20Rik	chr7	50716801	50717100	-2.20166	0.000297911	Down
Mobp	chr9	120143701	120144000	-2.16433	0.000297911	Down
Col4a4	chr1	82501201	82501500	0.940671	0.000302766	Stable
Nyap2	chr1	81570901	81571200	0.964855	0.000302766	Stable
Htr2c	chrX	146699701	146700000	0.964855	0.000302766	Stable
Rab38	chr7	88632901	88633200	0.869854	0.000302944	Stable
Unc13c	chr9	73900501	73900800	0.869854	0.000302944	Stable
Gm12295	chr11	65457301	65457600	1.01077	0.000304815	Stable
Trpc6	chr9	8628601	8628900	1.01077	0.000304815	Stable
Gm6760	chrX	63509401	63509700	1.01077	0.000304815	Stable
Irx2	chr13	72677701	72678000	1.08605	0.000306343	Stable
Tlr4	chr4	66966001	66966300	1.08605	0.000306343	Stable
Snd1	chr6	28651501	28651800	1.08605	0.000306343	Stable
H2-T24	chr17	36008401	36008700	1.28629	0.000310528	Stable
Vmn1r101	chr7	22450201	22450500	1.28629	0.000310528	Stable
Gm2042	chr12	87938401	87938700	1.59871	0.000311016	Stable
Kcnk12	chr17	87753901	87754200	1.59871	0.000311016	Stable
4930515B02Rik	chr4	140889301	140889600	1.59871	0.000311016	Stable
Cfap74	chr4	155445301	155445600	1.59871	0.000311016	Stable
Lpl	chr8	68969101	68969400	1.59871	0.000311016	Stable
H2al2b	chrY	2584801	2585100	1.59871	0.000311016	Stable
Tmed10	chr12	85406401	85406700	1.47095	0.000312981	Stable
Eci2	chr13	35009101	35009400	1.47095	0.000312981	Stable
F830045P16Rik	chr2	129521401	129521700	1.47095	0.000312981	Stable
Il12a	chr3	68681701	68682000	1.47095	0.000312981	Stable
4930515L19Rik	chrX	46273201	46273500	1.47095	0.000312981	Stable
Zdhhc14	chr17	5556301	5556600	2.37377	0.000313464	Up
Grin3a	chr4	50528401	50528700	2.37377	0.000313464	Up
Mlip	chr9	77152801	77153100	2.37377	0.000313464	Up
Cdk5rap1	chr2	154355401	154355700	0.909115	0.000314575	Stable
Gm6194	chr3	8392801	8393100	1.10826	0.000315728	Stable
Slco6d1	chr1	98385601	98385900	1.85161	0.000316266	Stable
BC018473	chr11	116762101	116762400	1.85161	0.000316266	Stable
Plac9	chr14	26169901	26170200	1.85161	0.000316266	Stable
Ube2v2	chr16	15285601	15285900	1.85161	0.000316266	Stable
Nectin3	chr16	46977001	46977300	1.85161	0.000316266	Stable
Dynlt1f	chr17	6568801	6569100	1.9871	0.000316266	Stable
Rpn2	chr2	157309801	157310100	1.85161	0.000316266	Stable
Zfp973	chr2	176661901	176662200	1.85161	0.000316266	Stable
Gm14405	chr2	176845801	176846100	1.85161	0.000316266	Stable
BC046251	chr7	65605501	65605800	1.9871	0.000316266	Stable
Olfr596	chr7	103294201	103294500	1.9871	0.000316266	Stable
Gemin8	chrX	166128301	166128600	1.85161	0.000316266	Stable
Pld5	chr1	176282701	176283000	1.28894	0.000321103	Stable
Vrk2	chr11	26555401	26555700	1.24188	0.000321103	Stable
Galc	chr12	98175301	98175600	1.28894	0.000321103	Stable
Oxnad1	chr14	32116501	32116800	1.28894	0.000321103	Stable
Slc2a9	chr5	38475601	38475900	1.28894	0.000321103	Stable
Atg7	chr6	114575701	114576000	1.28894	0.000321103	Stable
Vmn1r72	chr7	11644801	11645100	1.24188	0.000321103	Stable
1110015O18Rik	chr3	4393201	4393500	1.02542	0.000321724	Stable
D630024D03Rik	chr11	31774801	31775100	1.12473	0.000322622	Stable
Spanxn4	chr12	62535901	62536200	1.16205	0.000322622	Stable
Ofcc1	chr13	39678901	39679200	1.12473	0.000322622	Stable
Sis	chr3	71525401	71525700	1.12473	0.000322622	Stable
Mnd1	chr3	84147901	84148200	1.16205	0.000322622	Stable
Adamtsl1	chr4	85999501	85999800	1.12473	0.000322622	Stable
Cnga2	chrX	72085501	72085800	1.16205	0.000322622	Stable
Vmn2r112	chr17	22635601	22635900	0.78659	0.000323143	Stable
BC107364	chr3	96461401	96461700	1.21612	0.000326098	Stable
Mir383	chr8	38428501	38428800	1.21612	0.000326098	Stable
Ninj1	chr13	49185001	49185300	2.01161	0.000327558	Up
Abcc4	chr14	118516201	118516500	-2.27701	0.000327558	Down
4921515E04Rik	chr15	17756401	17756700	2.01161	0.000327558	Up
B3galt5	chr16	96305401	96305700	-2.27701	0.000327558	Down
4930452A19Rik	chr17	9885901	9886200	-2.27701	0.000327558	Down
Vav1	chr17	57303901	57304200	-2.27701	0.000327558	Down
Pmaip1	chr18	66383101	66383400	2.01161	0.000327558	Up
Nlrp5	chr7	23427301	23427600	0.804581	0.000327928	Stable
Fstl1	chr16	37799401	37799700	2.11164	0.000328077	Up
Sema6d	chr2	124824901	124825200	2.11164	0.000328077	Up
Nrsn2	chr2	152367901	152368200	2.11164	0.000328077	Up
Gm13034	chr4	146066701	146067000	2.11164	0.000328077	Up
Ttc34	chr4	154841701	154842000	2.11164	0.000328077	Up
Mbd1	chr18	74259901	74260200	0.893405	0.000328896	Stable
Lnx1	chr5	74787001	74787300	0.893405	0.000328896	Stable
Kif1a	chr1	93111301	93111600	0.868211	0.00033193	Stable
1810014B01Rik	chr10	86676901	86677200	0.937617	0.000337919	Stable
Mctp1	chr13	76498201	76498500	0.937617	0.000337919	Stable
Rbbp8	chr18	11646901	11647200	0.937617	0.000337919	Stable
Dysf	chr6	84005401	84005700	0.769614	0.00034117	Stable
Olfr161	chr16	3136501	3136800	1.3596	0.000343835	Stable
Epha6	chr16	61315201	61315500	1.3596	0.000343835	Stable
Zfp763	chr17	33047701	33048000	1.3596	0.000343835	Stable
Slc22a26	chr19	7774501	7774800	1.3596	0.000343835	Stable
Cyp26b1	chr6	84764701	84765000	1.3596	0.000343835	Stable
Xlr5a	chrX	73299301	73299600	1.3596	0.000343835	Stable
Epb41l3	chr17	69330601	69330900	0.983886	0.000344041	Stable
Gpat3	chr5	101054401	101054700	0.983886	0.000344041	Stable
Dio3	chr12	110305801	110306100	0.770531	0.000348617	Stable
Arhgef18	chr8	3339301	3339600	0.770531	0.000348617	Stable
4933406G16Rik	chr11	19409401	19409700	0.906676	0.000348919	Stable
Celf2	chr2	6773401	6773700	0.7876	0.000354777	Stable
Cyp4a32	chr4	115605601	115605900	0.87875	0.000356538	Stable
Gkn3	chr6	87407701	87408000	0.853414	0.000361074	Stable
Gm36536	chr1	176549701	176550000	0.992438	0.000364753	Stable
Ndufa8	chr2	36014701	36015000	0.992438	0.000364753	Stable
Macrod2	chr2	142203001	142203300	0.992438	0.000364753	Stable
Mir6343	chr1	76589701	76590000	1.30292	0.000366088	Stable
4930524C18Rik	chr14	113539501	113539800	1.35705	0.000366088	Stable
Tgfbr3	chr5	107257201	107257500	1.30292	0.000366088	Stable
Prpmp5	chr6	132274201	132274500	1.30292	0.000366088	Stable
1700054K19Rik	chr6	112067401	112067700	1.35705	0.000366088	Stable
Cldn34a	chrX	152571901	152572200	1.30292	0.000366088	Stable
A530065N20Rik	chr13	60028201	60028500	1.10054	0.0003663	Stable
Cyp2j11	chr4	96390001	96390300	1.10054	0.0003663	Stable
Gm6213	chr8	39385801	39386100	1.10054	0.0003663	Stable
Tsn	chr1	117473701	117474000	0.754547	0.000366574	Stable
Tlr1	chr5	64896301	64896600	0.726457	0.000369594	Stable
Pwp1	chr10	85772701	85773000	0.770219	0.000375496	Stable
Rabgap1l	chr1	160820701	160821000	0.934654	0.000375894	Stable
Dab2ip	chr2	35520301	35520600	1.11631	0.000377248	Stable
Odf2l	chr3	145110301	145110600	1.11631	0.000377248	Stable
Gm19757	chr6	105078301	105078600	1.11631	0.000377248	Stable
Asmt	chrX	170757901	170758200	0.58839	0.00037806	Stable
Immp2l	chr12	41269201	41269500	1.27063	0.000380375	Stable
Cdan1	chr2	120820501	120820800	1.27063	0.000380375	Stable
Emb	chr13	117172801	117173100	1.03067	0.000385041	Stable
Dcstamp	chr15	39714301	39714600	1.03067	0.000385041	Stable
Olfr1178	chr2	88367701	88368000	1.03067	0.000385041	Stable
Pamr1	chr2	102609001	102609300	1.03067	0.000385041	Stable
Pabpc5	chrX	119682601	119682900	1.03067	0.000385041	Stable
Epb41l4aos	chr18	33635401	33635700	1.14276	0.000385049	Stable
Ryr3	chr2	113134201	113134500	1.14276	0.000385049	Stable
Gm20747	chrY	19824601	19824900	1.14276	0.000385049	Stable
Churc1	chr12	76745701	76746000	0.904306	0.000385856	Stable
Gm20809	chrY	23530201	23530500	0.904306	0.000385856	Stable
Rbm24	chr13	46382701	46383000	0.953903	0.000386736	Stable
Atg10	chr13	91174801	91175100	0.953903	0.000386736	Stable
Mtss1	chr15	59165701	59166000	0.953903	0.000386736	Stable
D030024E09Rik	chr15	61838101	61838400	0.979825	0.000386736	Stable
Gm536	chr16	31595101	31595400	0.953903	0.000386736	Stable
Hnrnpa3	chr2	75638701	75639000	0.953903	0.000386736	Stable
Pira1	chr7	3769801	3770100	0.953903	0.000386736	Stable
Inpp5f	chr7	128608501	128608800	0.953903	0.000386736	Stable
Aadat	chr8	60281701	60282000	0.979825	0.000386736	Stable
Samt4	chrX	154422301	154422600	0.979825	0.000386736	Stable
Otogl	chr10	107846401	107846700	1.16258	0.000388827	Stable
Sntb1	chr15	56177101	56177400	1.16258	0.000388827	Stable
Gm19276	chr15	10778401	10778700	1.20421	0.000388827	Stable
Gm6961	chr15	95729101	95729400	1.20421	0.000388827	Stable
Mir6355	chr18	59504701	59505000	1.20421	0.000388827	Stable
Mir1952	chr2	138622501	138622800	1.16258	0.000388827	Stable
Mup20	chr4	61955401	61955700	1.20421	0.000388827	Stable
Dnah6	chr6	73106401	73106700	1.20421	0.000388827	Stable
Tmem29	chrX	150485701	150486000	1.16258	0.000388827	Stable
Nmnat3	chr9	98343301	98343600	0.75441	0.0003933	Stable
Prkca	chr11	108105901	108106200	1.72962	0.000393673	Stable
Mir147	chr2	122643301	122643600	1.63115	0.000393673	Stable
Col1a2	chr6	4366501	4366800	1.63115	0.000393673	Stable
Adgrg2	chrX	160281601	160281900	1.63115	0.000393673	Stable
Gm5524	chr1	28249501	28249800	1.44486	0.000401804	Stable
Gfod1	chr13	43282501	43282800	1.44486	0.000401804	Stable
Eya2	chr2	165679501	165679800	1.38117	0.000401804	Stable
Ssxb1	chrX	8392501	8392800	1.38117	0.000401804	Stable
Sppl2a	chr2	126970801	126971100	0.919638	0.000404001	Stable
Gpsm1	chr2	26337001	26337300	0.943822	0.000404001	Stable
Vmn2r46	chr7	9748201	9748500	0.943822	0.000404001	Stable
A930017M01Rik	chr15	44867401	44867700	1.04764	0.000404436	Stable
4933402N22Rik	chr5	11990101	11990400	1.04764	0.000404436	Stable
BC061195	chrX	92909101	92909400	1.04764	0.000404436	Stable
Eya1	chr1	14308501	14308800	-3.59974	0.000404902	Down
Tnfsf18	chr1	161535901	161536200	2.60137	0.000404902	Up
Trhde	chr10	114705601	114705900	-3.59974	0.000404902	Down
Olfr1356	chr10	78820801	78821100	2.60137	0.000404902	Up
Slfn8	chr11	83018401	83018700	-3.59974	0.000404902	Down
2900041M22Rik	chr11	117566101	117566400	2.99842	0.000404902	Up
4933406K04Rik	chr12	106740901	106741200	-3.59974	0.000404902	Down
Rmi1	chr13	58454101	58454400	2.60137	0.000404902	Up
Zfp458	chr13	67231501	67231800	2.60137	0.000404902	Up
Ranbp3l	chr15	8846701	8847000	-3.59974	0.000404902	Down
A230009B12Rik	chr17	10445101	10445400	2.60137	0.000404902	Up
Catsperd	chr17	56629801	56630100	2.60137	0.000404902	Up
AA387883	chr19	52918801	52919100	-3.59974	0.000404902	Down
Pgm5	chr19	24797401	24797700	2.60137	0.000404902	Up
Slit1	chr19	41706601	41706900	2.99842	0.000404902	Up
Col5a1	chr2	27869701	27870000	2.60137	0.000404902	Up
Lbp	chr2	158283901	158284200	2.60137	0.000404902	Up
Pltp	chr2	164849101	164849400	2.99842	0.000404902	Up
Nkain3	chr4	20869501	20869800	2.60137	0.000404902	Up
Hspg2	chr4	137525101	137525400	2.99842	0.000404902	Up
Tmem243	chr5	9091201	9091500	2.60137	0.000404902	Up
Gm20619	chr6	6308401	6308700	-3.59974	0.000404902	Down
Slc35b4	chr6	34144501	34144800	-3.59974	0.000404902	Down
Adamts9	chr6	92879101	92879400	-3.59974	0.000404902	Down
Polr1a	chr6	71957401	71957700	2.60137	0.000404902	Up
Zfp536	chr7	37814701	37815000	-3.59974	0.000404902	Down
E030018B13Rik	chr7	63867001	63867300	-3.59974	0.000404902	Down
1700012D14Rik	chr7	111385501	111385800	2.60137	0.000404902	Up
9430038I01Rik	chr7	137419501	137419800	2.99842	0.000404902	Up
Susd5	chr9	114111601	114111900	2.60137	0.000404902	Up
Gm4668	chr9	116419801	116420100	2.60137	0.000404902	Up
Nudt16	chr9	105137701	105138000	2.99842	0.000404902	Up
Actg1	chr11	120322201	120322500	0.988088	0.000411718	Stable
Dsp	chr13	38110801	38111100	0.988088	0.000411718	Stable
Ccdc171	chr4	83541001	83541300	0.988088	0.000411718	Stable
Gm33301	chr15	40204801	40205100	1.4853	0.000416456	Stable
Bcl6	chr16	23976001	23976300	1.4853	0.000416456	Stable
Spink13	chr18	62625601	62625900	1.56264	0.000416456	Stable
Prdm13	chr4	21381301	21381600	1.4853	0.000416456	Stable
Olfr1333	chr4	118821601	118821900	1.4853	0.000416456	Stable
Ryr1	chr7	29118301	29118600	1.4853	0.000416456	Stable
Haus7	chrX	73462201	73462500	1.4853	0.000416456	Stable
Nhs	chrX	162185401	162185700	1.56264	0.000416456	Stable
Vmn2r74	chr7	86031901	86032200	1.0601	0.000422358	Stable
Olfr816	chr10	129925501	129925800	0.902003	0.000425485	Stable
4930591A17Rik	chr2	179299201	179299500	0.902003	0.000425485	Stable
Pon2	chr6	5331601	5331900	0.880678	0.000425485	Stable
Gjd4	chr18	9248101	9248400	0.854914	0.000430432	Stable
Tek	chr4	94819201	94819500	0.854914	0.000430432	Stable
Adam12	chr7	134100601	134100900	0.875048	0.000430432	Stable
Oacyl	chr18	65718601	65718900	0.828128	0.000430748	Stable
2610307P16Rik	chr13	28475101	28475400	1.33946	0.00043108	Stable
Eno1b	chr18	48541501	48541800	1.33946	0.00043108	Stable
Ccl25	chr8	4392601	4392900	1.33946	0.00043108	Stable
Mir6382	chrX	106330201	106330500	1.33946	0.00043108	Stable
Plcb1	chr2	134747101	134747400	0.950433	0.000433055	Stable
Asb3	chr11	31128301	31128600	1.72877	0.00043649	Stable
Ghitm	chr14	37230901	37231200	1.72877	0.00043649	Stable
Gpc6	chr14	117287401	117287700	1.72877	0.00043649	Stable
L3mbtl4	chr17	68528701	68529000	1.72877	0.00043649	Stable
Zscan4c	chr7	10971601	10971900	1.72877	0.00043649	Stable
Btbd35f23	chrX	3053101	3053400	1.72877	0.00043649	Stable
Tigd2	chr6	59241601	59241900	1.00161	0.00043662	Stable
R3hdm2	chr10	127493401	127493700	0.641464	0.000445264	Stable
Vdac3	chr8	22551301	22551600	0.916886	0.000449285	Stable
Abcg5	chr17	84662701	84663000	-1.42305	0.000450305	Stable
Elmod1	chr9	54019201	54019500	1.13354	0.00045085	Stable
Kcnn2	chr18	45295801	45296100	0.72575	0.000450856	Stable
Igsf8	chr1	172266001	172266300	1.15243	0.000459609	Stable
Col23a1	chr11	51438601	51438900	1.15243	0.000459609	Stable
N4bp1	chr8	86994001	86994300	1.15243	0.000459609	Stable
Cdh20	chr1	104583001	104583300	1.20878	0.000460605	Stable
Aox2	chr1	58323601	58323900	1.25585	0.000460605	Stable
Nudcd3	chr11	6141601	6141900	1.20878	0.000460605	Stable
Pramel42	chr5	94517401	94517700	1.25585	0.000460605	Stable
Tpk1	chr6	43805401	43805700	1.25585	0.000460605	Stable
Pik3c2g	chr6	139830001	139830300	1.25585	0.000460605	Stable
Gal3st2b	chr1	93956701	93957000	0.886802	0.000460761	Stable
4930440C22Rik	chr1	94771201	94771500	0.886802	0.000460761	Stable
Mrgpra4	chr7	47792101	47792400	0.886802	0.000460761	Stable
Erdr1	chrY	90794101	90794400	0.886802	0.000460761	Stable
Serpinb6b	chr13	32943001	32943300	1.01149	0.000460975	Stable
2610316D01Rik	chr3	44247301	44247600	1.01149	0.000460975	Stable
Fzd1	chr5	4515601	4515900	1.01149	0.000460975	Stable
Ergic2	chr6	148170601	148170900	1.01149	0.000460975	Stable
Thbd	chr2	148410901	148411200	0.806802	0.000462171	Stable
Slc25a33	chr4	149823601	149823900	-1.29628	0.000463271	Stable
Gnpda2	chr5	69698101	69698400	1.18447	0.000463271	Stable
Gabrg3	chr7	56952001	56952300	1.18447	0.000463271	Stable
Naf1	chr8	67050001	67050300	1.18447	0.000463271	Stable
Aven	chr2	112553401	112553700	0.739914	0.000464957	Stable
Pdzk1	chr3	96842401	96842700	0.82707	0.000467858	Stable
Zswim2	chr2	83979301	83979600	1.42924	0.000468415	Stable
Dmd	chrX	84389701	84390000	1.42924	0.000468415	Stable
Large1	chr8	73530901	73531200	0.830321	0.000470997	Stable
Zfp330	chr8	82719001	82719300	1.55155	0.000477073	Stable
Gm29678	chr1	190387801	190388100	1.78644	0.000477614	Stable
Gmpr	chr13	45456301	45456600	-2.12602	0.000477614	Down
Rpap3	chr15	97551901	97552200	1.78644	0.000477614	Stable
Wwox	chr8	114783601	114783900	-2.12602	0.000477614	Down
Clk3	chr9	57776401	57776700	1.78644	0.000477614	Stable
Cldn34d	chrX	76900201	76900500	1.78644	0.000477614	Stable
Mb21d2	chr16	28854601	28854900	0.725897	0.000481755	Stable
Wac	chr18	8012701	8013000	1.05374	0.000484191	Stable
Mir6341	chr1	12013801	12014100	-6.59848	0.000489894	Down
Mfsd9	chr1	40773601	40773900	-6.59848	0.000489894	Down
Nab1	chr1	52421701	52422000	-6.59848	0.000489894	Down
Pcp4l1	chr1	171186901	171187200	-6.59848	0.000489894	Down
Capn2	chr1	182527501	182527800	-6.59848	0.000489894	Down
Ush2a	chr1	188310601	188310900	-6.59848	0.000489894	Down
Kcnh1	chr1	192539401	192539700	-6.59848	0.000489894	Down
Lonrf2	chr1	38747101	38747400	3.86656	0.000489894	Up
Grm1	chr10	10936501	10936800	-6.59848	0.000489894	Down
Gm20125	chr10	17229001	17229300	-6.59848	0.000489894	Down
4930521O17Rik	chr10	67973401	67973700	-6.59848	0.000489894	Down
Alx1	chr10	102841201	102841500	-6.59848	0.000489894	Down
Myf5	chr10	107482801	107483100	-6.59848	0.000489894	Down
Mir763	chr10	120421801	120422100	-6.59848	0.000489894	Down
Lrig3	chr10	126140401	126140700	-6.59848	0.000489894	Down
4930591E09Rik	chr10	37893601	37893900	3.86656	0.000489894	Up
Ank3	chr10	69667201	69667500	3.86656	0.000489894	Up
Grip1	chr10	119835901	119836200	3.86656	0.000489894	Up
Vstm2a	chr11	15498601	15498900	-6.59848	0.000489894	Down
Insyn2b	chr11	34382701	34383000	-6.59848	0.000489894	Down
Dppa1	chr11	46623601	46623900	-6.59848	0.000489894	Down
Hs3st3a1	chr11	64474801	64475100	-6.59848	0.000489894	Down
Nlrp1c-ps	chr11	71306701	71307000	-6.59848	0.000489894	Down
Aspa	chr11	73296301	73296600	-6.59848	0.000489894	Down
Nog	chr11	89324101	89324400	-6.59848	0.000489894	Down
St6galnac2	chr11	116693101	116693400	-6.59848	0.000489894	Down
Smim23	chr11	32794201	32794500	3.86656	0.000489894	Up
Slit3	chr11	35249401	35249700	3.86656	0.000489894	Up
Wscd1	chr11	71658901	71659200	3.86656	0.000489894	Up
Serpinf2	chr11	75437401	75437700	3.86656	0.000489894	Up
Sez6	chr11	77976001	77976300	3.86656	0.000489894	Up
Laptm4a	chr12	8858101	8858400	-6.59848	0.000489894	Down
6030469F06Rik	chr12	31184401	31184700	-6.59848	0.000489894	Down
Pax9	chr12	56721301	56721600	-6.59848	0.000489894	Down
Gphn	chr12	78066001	78066300	-6.59848	0.000489894	Down
Eif1ad19	chr12	87793201	87793500	-6.59848	0.000489894	Down
Cpsf2	chr12	102000601	102000900	-6.59848	0.000489894	Down
Tecpr2	chr12	110926201	110926500	-6.59848	0.000489894	Down
Ripor2	chr13	24685201	24685500	-6.59848	0.000489894	Down
Exoc2	chr13	30984901	30985200	-6.59848	0.000489894	Down
Sycp2l	chr13	41121001	41121300	-6.59848	0.000489894	Down
Nkd2	chr13	73851301	73851600	-6.59848	0.000489894	Down
2810049E08Rik	chr13	83843101	83843400	-6.59848	0.000489894	Down
4933416M06Rik	chr13	101316001	101316300	-6.59848	0.000489894	Down
Vmn1r194	chr13	22236901	22237200	3.86656	0.000489894	Up
Prl3a1	chr13	27289201	27289500	3.86656	0.000489894	Up
1700029N11Rik	chr13	44511901	44512200	3.86656	0.000489894	Up
Barx1	chr13	48652801	48653100	3.86656	0.000489894	Up
Iars	chr13	49760401	49760700	3.86656	0.000489894	Up
Smad5	chr13	56802301	56802600	3.86656	0.000489894	Up
Gm38397	chr13	110897101	110897400	3.86656	0.000489894	Up
Zfp997	chr13	66063001	66063300	6.75283	0.000489894	Up
Selenok	chr14	29908201	29908500	-6.59848	0.000489894	Down
Wdfy4	chr14	33193201	33193500	-6.59848	0.000489894	Down
Oxsm	chr14	15906301	15906600	3.86656	0.000489894	Up
1700024G13Rik	chr14	32363101	32363400	3.86656	0.000489894	Up
Parp2	chr14	50808601	50808900	3.86656	0.000489894	Up
4930452G13Rik	chr14	79694101	79694400	3.86656	0.000489894	Up
Lifr	chr15	7104601	7104900	-6.59848	0.000489894	Down
Adamts12	chr15	11078101	11078400	-6.59848	0.000489894	Down
1700084J12Rik	chr15	33515401	33515700	-6.59848	0.000489894	Down
4930555K19Rik	chr15	41012701	41013000	-6.59848	0.000489894	Down
Trhr	chr15	44305501	44305800	-6.59848	0.000489894	Down
Ccn3	chr15	54800401	54800700	-6.59848	0.000489894	Down
Khdrbs3	chr15	69029701	69030000	3.86656	0.000489894	Up
Ttll1	chr15	83502301	83502600	3.86656	0.000489894	Up
Sema5b	chr16	35630101	35630400	-6.59848	0.000489894	Down
Gm29686	chr16	51965101	51965400	3.86656	0.000489894	Up
Trmt10c	chr16	56041501	56041800	3.86656	0.000489894	Up
1600002D24Rik	chr16	95818501	95818800	3.86656	0.000489894	Up
8030451O07Rik	chr16	72021601	72021900	6.75283	0.000489894	Up
Mapk13	chr17	28767901	28768200	-6.59848	0.000489894	Down
2010106C02Rik	chr17	86375701	86376000	-6.59848	0.000489894	Down
Nkx2-5	chr17	26874901	26875200	6.75283	0.000489894	Up
4921531P14Rik	chr18	83196901	83197200	-6.59848	0.000489894	Down
Ss18	chr18	14445001	14445300	3.86656	0.000489894	Up
Dsc3	chr18	18835801	18836100	3.86656	0.000489894	Up
Rnf125	chr18	20966401	20966700	3.86656	0.000489894	Up
Spire1	chr18	67613401	67613700	3.86656	0.000489894	Up
Cnnm2	chr19	46855801	46856100	-6.59848	0.000489894	Down
Sorcs1	chr19	50323801	50324100	-6.59848	0.000489894	Down
Pacs1	chr19	5259601	5259900	3.86656	0.000489894	Up
Ostf1	chr19	18486301	18486600	3.86656	0.000489894	Up
4921504E06Rik	chr2	19515901	19516200	-6.59848	0.000489894	Down
Cybrd1	chr2	71155201	71155500	-6.59848	0.000489894	Down
Abtb2	chr2	103683601	103683900	-6.59848	0.000489894	Down
Snrpb	chr2	130152901	130153200	-6.59848	0.000489894	Down
Dhx35	chr2	159194401	159194700	-6.59848	0.000489894	Down
Spo11	chr2	172986301	172986600	-6.59848	0.000489894	Down
Cdh26	chr2	178509601	178509900	-6.59848	0.000489894	Down
Dlx2	chr2	71604001	71604300	3.86656	0.000489894	Up
Top1	chr2	160581001	160581300	3.86656	0.000489894	Up
Cd40	chr2	165063601	165063900	3.86656	0.000489894	Up
Rassf2	chr2	132048301	132048600	6.75283	0.000489894	Up
Mannr	chr3	29814301	29814600	-6.59848	0.000489894	Down
Slc7a14	chr3	31365301	31365600	-6.59848	0.000489894	Down
Trim59	chr3	69052801	69053100	-6.59848	0.000489894	Down
Arl14	chr3	69225901	69226200	-6.59848	0.000489894	Down
Golim4	chr3	75885301	75885600	-6.59848	0.000489894	Down
Rapgef2	chr3	78075601	78075900	-6.59848	0.000489894	Down
Lrba	chr3	86359501	86359800	-6.59848	0.000489894	Down
Ppa2	chr3	133359301	133359600	-6.59848	0.000489894	Down
Stpg2	chr3	139330501	139330800	-6.59848	0.000489894	Down
Gm6639	chr3	35478901	35479200	3.86656	0.000489894	Up
Amy2b	chr3	112661701	112662000	3.86656	0.000489894	Up
Bcar3	chr3	122415301	122415600	3.86656	0.000489894	Up
Adgrl2	chr3	149217901	149218200	3.86656	0.000489894	Up
Usp33	chr3	152362201	152362500	3.86656	0.000489894	Up
Gstm6	chr3	107942401	107942700	6.75283	0.000489894	Up
Cyp7a1	chr4	6267001	6267300	-6.59848	0.000489894	Down
Bach2	chr4	32431801	32432100	-6.59848	0.000489894	Down
Tmeff1	chr4	48583501	48583800	-6.59848	0.000489894	Down
Klf4	chr4	55803001	55803300	-6.59848	0.000489894	Down
Rgs3	chr4	62810101	62810400	-6.59848	0.000489894	Down
Astn2	chr4	66175201	66175500	-6.59848	0.000489894	Down
Dab1	chr4	104450101	104450400	-6.59848	0.000489894	Down
Mir692-2	chr4	125527201	125527500	-6.59848	0.000489894	Down
Anks6	chr4	47025901	47026200	3.86656	0.000489894	Up
Rbbp4	chr4	129312301	129312600	3.86656	0.000489894	Up
Clic4	chr4	135234301	135234600	3.86656	0.000489894	Up
Rnf32	chr5	29143201	29143500	-6.59848	0.000489894	Down
Magi2	chr5	19623001	19623300	3.86656	0.000489894	Up
Nos1	chr5	117929701	117930000	3.86656	0.000489894	Up
Tmem150cos	chr5	100087201	100087500	6.75283	0.000489894	Up
1700069P05Rik	chr6	118271101	118271400	-6.59848	0.000489894	Down
Borcs5	chr6	134669401	134669700	-6.59848	0.000489894	Down
Sox5	chr6	144359101	144359400	-6.59848	0.000489894	Down
Tmem168	chr6	13571401	13571700	3.86656	0.000489894	Up
9330158H04Rik	chr6	36185101	36185400	3.86656	0.000489894	Up
Chn2	chr6	54235801	54236100	3.86656	0.000489894	Up
Hdhd5	chr6	120514501	120514800	3.86656	0.000489894	Up
4930579D09Rik	chr6	143515201	143515500	3.86656	0.000489894	Up
Lmo3	chr6	138388501	138388800	6.75283	0.000489894	Up
1700073E17Rik	chr6	145353601	145353900	6.75283	0.000489894	Up
Zfp507	chr7	35853901	35854200	-6.59848	0.000489894	Down
Tead1	chr7	112683301	112683600	-6.59848	0.000489894	Down
Katnip	chr7	125858101	125858400	-6.59848	0.000489894	Down
E2f8	chr7	48874501	48874800	3.86656	0.000489894	Up
Peg12	chr7	62495101	62495400	3.86656	0.000489894	Up
Adam18	chr8	24673501	24673800	-6.59848	0.000489894	Down
1700061N14Rik	chr8	47779201	47779500	-6.59848	0.000489894	Down
Ankrd10	chr8	11592901	11593200	3.86656	0.000489894	Up
Psmd7	chr8	107706301	107706600	3.86656	0.000489894	Up
Zfhx3	chr8	107950801	107951100	3.86656	0.000489894	Up
Sipa1l2	chr8	125352301	125352600	3.86656	0.000489894	Up
Pcnx2	chr8	125819101	125819400	3.86656	0.000489894	Up
Maml2	chr9	13626601	13626900	-6.59848	0.000489894	Down
Ntm	chr9	29919301	29919600	-6.59848	0.000489894	Down
Kirrel3	chr9	34664701	34665000	-6.59848	0.000489894	Down
Olfr160	chr9	37693201	37693500	-6.59848	0.000489894	Down
C2cd2l	chr9	44311501	44311800	-6.59848	0.000489894	Down
Thsd4	chr9	60478801	60479100	-6.59848	0.000489894	Down
Fam214a	chr9	74927101	74927400	-6.59848	0.000489894	Down
7630403G23Rik	chr9	33950701	33951000	3.86656	0.000489894	Up
Apoc3	chr9	46232701	46233000	3.86656	0.000489894	Up
Gm10635	chr9	79118701	79119000	3.86656	0.000489894	Up
Tex13c3	chrX	19524301	19524600	3.86656	0.000489894	Up
Gpr101	chrX	57505801	57506100	3.86656	0.000489894	Up
Bgn	chrX	73492201	73492500	3.86656	0.000489894	Up
Ctag2l1	chrX	74514901	74515200	3.86656	0.000489894	Up
Gm20865	chrY	21879001	21879300	3.86656	0.000489894	Up
Gm20854	chrY	87962101	87962400	3.86656	0.000489894	Up
Kcnj16	chr11	110884501	110884800	0.969014	0.000492871	Stable
Adarb2	chr13	8473201	8473500	0.996944	0.000492871	Stable
Cyp2c38	chr19	39413101	39413400	0.969014	0.000492871	Stable
Zmynd8	chr2	165928501	165928800	0.969014	0.000492871	Stable
4930570G19Rik	chr3	156312301	156312600	0.969014	0.000492871	Stable
Mup18	chr4	61686901	61687200	0.996944	0.000492871	Stable
Frem3	chr8	80629501	80629800	0.996944	0.000492871	Stable
Astx5	chrX	123997501	123997800	0.996944	0.000492871	Stable
Nmt1	chr11	103048801	103049100	0.650724	0.000494105	Stable
Gm10377	chr14	42622501	42622800	0.914217	0.000498023	Stable
Megf11	chr9	64416901	64417200	0.914217	0.000498023	Stable
Ptpn20	chr14	33667801	33668100	0.789201	0.000499426	Stable
Erbb4	chr1	67758001	67758300	1.07362	0.00050554	Stable
Ppm1d	chr11	85291201	85291500	1.07362	0.00050554	Stable
Gm20362	chr6	78920401	78920700	1.07362	0.00050554	Stable
Nek1	chr8	61004401	61004700	1.07362	0.00050554	Stable
Magec2	chrX	62084401	62084700	1.07362	0.00050554	Stable
G630064G18Rik	chr8	37342501	37342800	0.808371	0.00050716	Stable
Mc2r	chr18	68412301	68412600	0.884702	0.000507875	Stable
1700061F12Rik	chr2	8529601	8529900	0.858038	0.000513203	Stable
Cdk6	chr5	3287401	3287700	1.92594	0.000513761	Stable
Usp17lb	chr7	104833501	104833800	1.92594	0.000513761	Stable
D430036J16Rik	chr9	81414601	81414900	-2.36151	0.000513761	Down
Bcor	chrX	11732401	11732700	-2.36151	0.000513761	Down
Agrn	chr4	156145201	156145500	0.833827	0.000514522	Stable
4933409K07Rik	chr4	42464701	42465000	0.957489	0.000518155	Stable
4930584F24Rik	chr5	26505601	26505900	0.931567	0.000518155	Stable
Clnk	chr5	39231601	39231900	0.957489	0.000518155	Stable
Pebp1	chr5	117301801	117302100	0.957489	0.000518155	Stable
Pira6	chr7	4280701	4281000	0.957489	0.000518155	Stable
Psd3	chr8	67794001	67794300	0.957489	0.000518155	Stable
Cdcp1	chr9	123196801	123197100	0.931567	0.000518155	Stable
Pate14	chr9	36659401	36659700	0.957489	0.000518155	Stable
Snx6	chr12	54775201	54775500	0.659706	0.000520201	Stable
Mgat5	chr1	127077601	127077900	-6.85903	0.000521183	Down
Ephx1	chr1	181013401	181013700	-6.85903	0.000521183	Down
Prdm1	chr10	44448301	44448600	-6.85903	0.000521183	Down
Gm20609	chr10	71309701	71310000	-6.85903	0.000521183	Down
Cobl	chr11	12313801	12314100	-6.85903	0.000521183	Down
Efemp1	chr11	28891201	28891500	-6.85903	0.000521183	Down
4930480M12Rik	chr12	26228101	26228400	-6.93638	0.000521183	Down
Actn1	chr12	80168401	80168700	-6.85903	0.000521183	Down
Hsp90aa1	chr12	110719801	110720100	-6.85903	0.000521183	Down
Aopep	chr13	62944501	62944800	-6.93638	0.000521183	Down
Mef2c	chr13	83521801	83522100	-6.85903	0.000521183	Down
D830030K20Rik	chr14	3212101	3212400	-6.93638	0.000521183	Down
Gm32123	chr14	25011001	25011300	-6.85903	0.000521183	Down
Gm20740	chr15	63309901	63310200	-6.93638	0.000521183	Down
1700123O21Rik	chr16	6019501	6019800	-6.93638	0.000521183	Down
Robo1	chr16	73092001	73092300	-6.93638	0.000521183	Down
Pcdh1	chr18	38219101	38219400	-6.85903	0.000521183	Down
Glis3	chr19	28593601	28593900	-6.85903	0.000521183	Down
Nxt1	chr2	148570201	148570500	-6.85903	0.000521183	Down
Col25a1	chr3	130348201	130348500	-6.85903	0.000521183	Down
Etnppl	chr3	130620901	130621200	-6.85903	0.000521183	Down
4930423M02Rik	chr4	5266501	5266800	-6.93638	0.000521183	Down
Epha7	chr4	28833901	28834200	-6.85903	0.000521183	Down
Grxcr1	chr5	68588401	68588700	-6.85903	0.000521183	Down
Robo2	chr16	73553401	73553700	1.00646	0.000522827	Stable
1700008P02Rik	chr3	6303901	6304200	1.00646	0.000522827	Stable
Oca2	chr7	56336701	56337000	1.00646	0.000522827	Stable
B130024G19Rik	chr7	70759201	70759500	1.00646	0.000522827	Stable
Zfp738	chr13	67686301	67686600	1.08835	0.000524138	Stable
Cetn3	chr13	81891901	81892200	1.08835	0.000524138	Stable
A1bg	chr15	61026601	61026900	1.08835	0.000524138	Stable
Afap1l2	chr19	56972401	56972700	1.08835	0.000524138	Stable
Acnat2	chr4	49328701	49329000	1.08835	0.000524138	Stable
Nlrp2	chr7	5274901	5275200	1.08835	0.000524138	Stable
Rbp2	chr9	98458201	98458500	0.771176	0.000526672	Stable
6030407O03Rik	chr1	73647001	73647300	1.32061	0.000532691	Stable
Ror2	chr13	53264401	53264700	-1.45902	0.000532691	Stable
1700092E19Rik	chr13	26368501	26368800	1.26648	0.000532691	Stable
Tonsl	chr15	76632901	76633200	1.32061	0.000532691	Stable
Fgf12	chr16	28501201	28501500	1.26648	0.000532691	Stable
Clrn1	chr3	58852201	58852500	1.32061	0.000532691	Stable
Izumo3	chr4	92236801	92237100	1.32061	0.000532691	Stable
Sema3d	chr5	12253801	12254100	1.32061	0.000532691	Stable
Mon1b	chr8	113570701	113571000	1.26648	0.000532691	Stable
Enah	chr1	181883101	181883400	2.29616	0.000537698	Up
Bcas3	chr11	85641901	85642200	-2.9564	0.000537698	Down
1700100I10Rik	chr14	114914701	114915000	-2.9564	0.000537698	Down
9430014N10Rik	chr15	93958801	93959100	2.29616	0.000537698	Up
Dnah8	chr17	30798601	30798900	2.29616	0.000537698	Up
Btbd3	chr2	138525001	138525300	2.29616	0.000537698	Up
Gm12602	chr4	89126101	89126400	-2.9564	0.000537698	Down
Zbtb40	chr4	137021401	137021700	-2.9564	0.000537698	Down
Nfe2l3	chr6	51442801	51443100	-2.9564	0.000537698	Down
Vrk3	chr7	44779201	44779500	2.29616	0.000537698	Up
Col4a3	chr1	82594801	82595100	-2.23283	0.000540282	Down
Rims1	chr1	22158001	22158300	1.94479	0.000540282	Stable
Gls	chr1	52314601	52314900	1.94479	0.000540282	Stable
Eya4	chr10	23460001	23460300	1.94479	0.000540282	Stable
Lrrc3b	chr14	15835801	15836100	1.94479	0.000540282	Stable
Itm2b	chr14	73407901	73408200	1.94479	0.000540282	Stable
9630013A20Rik	chr14	84856801	84857100	1.94479	0.000540282	Stable
Itprip	chr19	47911801	47912100	-2.23283	0.000540282	Down
Tcf7l2	chr19	55853401	55853700	-2.23283	0.000540282	Down
Dph6	chr2	114864901	114865200	-2.23283	0.000540282	Down
Ldc1	chr4	130215901	130216200	-2.23283	0.000540282	Down
Zdhhc15	chrX	104639401	104639700	1.94479	0.000540282	Stable
Pced1b	chr15	97501201	97501500	-1.86415	0.000543253	Stable
Ache	chr5	137265601	137265900	-1.8972	0.000543253	Stable
Cyp3a16	chr5	145481101	145481400	1.58943	0.000543253	Stable
Olfr834	chr9	18992401	18992700	1.58943	0.000543253	Stable
Gm20823	chrY	40392001	40392300	1.58943	0.000543253	Stable
Cast	chr13	74812201	74812500	1.23594	0.000547159	Stable
Gnaq	chr19	16080601	16080900	1.23594	0.000547159	Stable
Ncam2	chr16	81001501	81001800	1.17325	0.000548662	Stable
6030498E09Rik	chrX	39047701	39048000	1.17325	0.000548662	Stable
Bsph1	chr7	13500301	13500600	0.790916	0.000548714	Stable
Spag16	chr1	70237201	70237500	0.911628	0.000550338	Stable
Nova1	chr12	46270801	46271100	0.911628	0.000550338	Stable
Wdr27	chr17	14864701	14865000	0.911628	0.000550338	Stable
Kcnu1	chr8	25878001	25878300	0.911628	0.000550338	Stable
Pcmtd1	chr1	7389301	7389600	-2.54427	0.000550905	Down
Ino80d	chr1	62962201	62962500	-2.54427	0.000550905	Down
Axdnd1	chr1	156332401	156332700	-2.54427	0.000550905	Down
Gm32200	chr1	191483101	191483400	2.23027	0.000550905	Up
Ints2	chr11	86242801	86243100	2.04157	0.000550905	Up
Itpk1	chr12	102725401	102725700	2.04157	0.000550905	Up
Txndc16	chr14	45106501	45106800	2.04157	0.000550905	Up
Krtap11-1	chr16	89668201	89668500	-2.54427	0.000550905	Down
Vmn1r236	chr17	21299401	21299700	2.04157	0.000550905	Up
Epb41l4a	chr18	33825301	33825600	-2.54427	0.000550905	Down
Piezo2	chr18	63292501	63292800	2.04157	0.000550905	Up
Zfp407	chr18	84527701	84528000	2.04157	0.000550905	Up
4930471G03Rik	chr18	36080701	36081000	2.23027	0.000550905	Up
Slc22a29	chr19	8155501	8155800	2.23027	0.000550905	Up
Cldn11	chr3	31186501	31186800	2.04157	0.000550905	Up
Gm8439	chr4	120617701	120618000	2.04157	0.000550905	Up
Tnfrsf8	chr4	145288501	145288800	2.04157	0.000550905	Up
Cntfr	chr4	41658001	41658300	2.23027	0.000550905	Up
4930563F08Rik	chr5	131852701	131853000	-2.54427	0.000550905	Down
Tsen2	chr6	115549801	115550100	2.23027	0.000550905	Up
Gm4265	chr7	130009501	130009800	-2.54427	0.000550905	Down
Neu3	chr7	99816901	99817200	2.04157	0.000550905	Up
Tmem135	chr7	89276101	89276400	2.23027	0.000550905	Up
Gm31592	chr10	91585201	91585500	1.1963	0.00055193	Stable
Strit1	chr3	63529801	63530100	1.1963	0.00055193	Stable
Auts2	chr5	132687001	132687300	1.1963	0.00055193	Stable
Mir6394	chr7	96323401	96323700	1.1963	0.00055193	Stable
Dach2	chrX	113932501	113932800	1.1963	0.00055193	Stable
Sesn1	chr10	41841601	41841900	1.02214	0.000552075	Stable
Zfp981	chr4	146507101	146507400	1.02214	0.000552075	Stable
Thoc2	chrX	41727601	41727900	1.02214	0.000552075	Stable
Zc3h12b	chrX	95870701	95871000	1.02214	0.000552075	Stable
Htr4	chr18	62275801	62276100	0.965039	0.000553993	Stable
Olfr1330	chr4	118900801	118901100	0.965039	0.000553993	Stable
Fam47c	chrX	78710101	78710400	0.965039	0.000553993	Stable
Ppp1r21	chr17	88501501	88501800	0.810869	0.000556164	Stable
Mast4	chr13	102828301	102828600	0.882662	0.000558253	Stable
9330159M07Rik	chr9	88890601	88890900	0.882662	0.000558253	Stable
Qrfprl	chr6	65390401	65390700	0.832629	0.000560595	Stable
Acss3	chr10	107100901	107101200	0.856455	0.000561479	Stable
Tcerg1	chr18	42476401	42476700	0.856455	0.000561479	Stable
Inpp4a	chr1	37283401	37283700	0.928438	0.000577966	Stable
Bdh1	chr16	31380001	31380300	0.928438	0.000577966	Stable
Zc2hc1a	chr3	7563301	7563600	0.928438	0.000577966	Stable
Nans	chr4	46512001	46512300	0.928438	0.000577966	Stable
Wdr75	chr1	45734401	45734700	1.03367	0.000579873	Stable
Il12b	chr11	44384701	44385000	1.03367	0.000579873	Stable
Prex1	chr2	166534801	166535100	1.03367	0.000579873	Stable
Gm13710	chr2	84506101	84506400	1.06672	0.000579873	Stable
Fgg	chr3	82973401	82973700	1.03367	0.000579873	Stable
A730046J19Rik	chrX	144116401	144116700	1.06672	0.000579873	Stable
Fam172a	chr13	77643301	77643600	0.772197	0.000580152	Stable
Adamts5	chr16	86074801	86075100	0.772197	0.000580152	Stable
Grk5	chr19	60933301	60933600	0.602834	0.000584366	Stable
Fshr	chr17	89153701	89154000	1.34063	0.00059507	Stable
Slc24a3	chr2	145120201	145120500	1.34063	0.00059507	Stable
Crmp1	chr5	37217101	37217400	1.34063	0.00059507	Stable
Bckdhb	chr9	83947501	83947800	1.34063	0.00059507	Stable
H2ab1	chrX	117132601	117132900	1.40432	0.00059507	Stable
4933427I22Rik	chr4	139953301	139953600	0.895853	0.000595223	Stable
Ext1	chr15	53039401	53039700	0.810016	0.000602524	Stable
Gm2004	chr2	177157801	177158100	0.810016	0.000602524	Stable
Sphkap	chr1	83463001	83463300	1.08083	0.000605301	Stable
Akr1e1	chr13	5064301	5064600	1.08083	0.000605301	Stable
Gm10406	chr14	6895501	6895800	1.08083	0.000605301	Stable
Cdh10	chr15	18731101	18731400	1.08083	0.000605301	Stable
Tesl1	chrX	23975101	23975400	1.08083	0.000605301	Stable
Rpp30	chr19	36071101	36071400	0.86665	0.000606353	Stable
Timm8a1	chr10	11694301	11694600	0.655634	0.000606894	Stable
Gm26689	chr3	96371701	96372000	0.83146	0.000609459	Stable
Kcng2	chr18	80341201	80341500	1.67733	0.000614054	Stable
Jazf1	chr6	52856101	52856400	1.67733	0.000614054	Stable
Cypt1	chrX	16440901	16441200	1.67733	0.000614054	Stable
Nt5e	chr9	88323301	88323600	0.755757	0.000623728	Stable
Mir672	chrX	104050201	104050500	0.755757	0.000623728	Stable
Npbwr1	chr1	5810101	5810400	1.01671	0.00062628	Stable
Mir7688	chr10	93435001	93435300	-1.08818	0.00062628	Stable
Gm33340	chr12	42870901	42871200	1.01671	0.00062628	Stable
Tbce	chr13	14020801	14021100	1.01671	0.00062628	Stable
Rgs22	chr15	35991601	35991900	1.01671	0.00062628	Stable
Olfr1229	chr2	89270401	89270700	1.01671	0.00062628	Stable
Pink1	chr4	138327601	138327900	1.10445	0.000627239	Stable
A730082K24Rik	chr7	115077601	115077900	1.10445	0.000627239	Stable
Cibar2	chr8	120198301	120198600	1.10445	0.000627239	Stable
Serpine2	chr1	79938601	79938900	1.30108	0.000629585	Stable
Pdc	chr1	150273001	150273300	1.30108	0.000629585	Stable
Agpat3	chr10	78287701	78288000	1.30108	0.000629585	Stable
Vmn1r66	chr7	10315201	10315500	1.30108	0.000629585	Stable
Zic4	chr9	90857101	90857400	1.30108	0.000629585	Stable
Gm1141	chrX	71882701	71883000	1.30108	0.000629585	Stable
Gm3264	chr14	4723501	4723800	1.51698	0.000630739	Stable
Ubr2	chr17	46951201	46951500	1.51698	0.000630739	Stable
Plpp3	chr4	105439501	105439800	1.51698	0.000630739	Stable
St8sia1	chr6	142875001	142875300	-1.63369	0.000630739	Stable
Vmn1r238	chr18	3051601	3051900	1.12212	0.000644341	Stable
Reg3g	chr6	78484801	78485100	1.12212	0.000644341	Stable
Pdgfd	chr9	5781001	5781300	1.12212	0.000644341	Stable
Gm30853	chr10	65644201	65644500	1.25075	0.000649708	Stable
Rab39	chr9	53735101	53735400	0.791515	0.000651491	Stable
Sec16b	chr1	157550101	157550400	-1.27557	0.000655027	Stable
Gm7762	chr13	65521201	65521500	1.22197	0.000657485	Stable
Pid1	chr1	83988601	83988900	0.893487	0.000657491	Stable
Arhgef38	chr3	133124701	133125000	0.893487	0.000657491	Stable
4933402C06Rik	chr7	40109101	40109400	0.893487	0.000657491	Stable
Stxbp3-ps	chr19	9549901	9550200	0.811743	0.00066119	Stable
Vwc2l	chr1	70635001	70635300	1.02779	0.00066142	Stable
Tns3	chr11	7869901	7870200	1.02779	0.00066142	Stable
Gm19510	chr15	59874601	59874900	1.02779	0.00066142	Stable
Minpp1	chr19	32442001	32442300	1.02779	0.00066142	Stable
Gabrb3	chr7	58058101	58058400	1.02779	0.00066142	Stable
Traf3ip1	chr1	91477801	91478100	0.973134	0.000663391	Stable
Man1a	chr10	53899801	53900100	0.945204	0.000663391	Stable
Gpam	chr19	54996301	54996600	0.973134	0.000663391	Stable
Bank1	chr3	136122301	136122600	0.973134	0.000663391	Stable
9530002B09Rik	chr4	122212801	122213100	0.945204	0.000663391	Stable
Iqcm	chr8	75540301	75540600	0.973134	0.000663391	Stable
Adh7	chr3	138206101	138206400	0.864828	0.000666186	Stable
4933409G03Rik	chr2	68547601	68547900	0.838953	0.000669216	Stable
4930503O07Rik	chr1	194343301	194343600	-1.90572	0.000687676	Stable
Gm5136	chr10	108718801	108719100	-1.94305	0.000687676	Stable
Sp4	chr12	118356001	118356300	1.67239	0.000687676	Stable
F13a1	chr13	37168501	37168800	1.67239	0.000687676	Stable
Fam43a	chr16	30765601	30765900	1.67239	0.000687676	Stable
Ano3	chr2	110961001	110961300	1.67239	0.000687676	Stable
1700049E22Rik	chr6	100530301	100530600	-1.90572	0.000687676	Stable
Hs3st4	chr7	124203901	124204200	-1.94305	0.000687676	Stable
Irx3	chr8	91990501	91990800	-1.94305	0.000687676	Stable
Tusc3	chr8	38874901	38875200	1.67239	0.000687676	Stable
Txn2	chr15	77901001	77901300	0.739895	0.000694764	Stable
Fam107b	chr2	3567901	3568200	1.3863	0.00069719	Stable
Zdhhc21	chr4	82792201	82792500	1.3863	0.00069719	Stable
Filip1	chr9	79902301	79902600	0.981837	0.000707064	Stable
Cks2	chr13	51638101	51638400	0.922478	0.000711588	Stable
Penk	chr4	4122601	4122900	0.922478	0.000711588	Stable
Poteg	chr8	27464701	27465000	0.922478	0.000711588	Stable
4930523C07Rik	chr1	159976201	159976500	0.891191	0.000724091	Stable
Rab10	chr12	3336301	3336600	0.891191	0.000724091	Stable
Gm3636	chr14	6556801	6557100	1.09622	0.000724993	Stable
Vgll3	chr16	65791201	65791500	1.05983	0.000724993	Stable
Pcdhb8	chr18	37371001	37371300	1.09622	0.000724993	Stable
Prdx6b	chr2	80226001	80226300	1.05983	0.000724993	Stable
Gm3409	chr5	146543101	146543400	1.05983	0.000724993	Stable
Zcwpw1	chr5	137815201	137815500	1.09622	0.000724993	Stable
Gm5071	chrX	91900501	91900800	1.09622	0.000724993	Stable
Dnah7c	chr1	46563301	46563600	1.50279	0.000727566	Stable
Sf3b6	chr12	4806601	4806900	1.50279	0.000727566	Stable
Gm29687	chr12	25747501	25747800	1.50279	0.000727566	Stable
Serpina10	chr12	103617601	103617900	1.50279	0.000727566	Stable
Magea13	chrX	58772401	58772700	1.50279	0.000727566	Stable
Klf7	chr1	64315801	64316100	0.863058	0.00072995	Stable
Rap1gap2	chr11	74540401	74540700	0.863058	0.00072995	Stable
Cpne8	chr15	90643201	90643500	0.837619	0.000730001	Stable
Aff3	chr1	38269201	38269500	-3.53311	0.000732495	Down
Fhl2	chr1	43272901	43273200	-3.53311	0.000732495	Down
Pax3	chr1	78108601	78108900	-3.53311	0.000732495	Down
C030007H22Rik	chr1	89428501	89428800	-3.53311	0.000732495	Down
Prex2	chr1	11031301	11031600	2.50247	0.000732495	Up
Mir194-1	chr1	185313301	185313600	2.50247	0.000732495	Up
Aldh8a1	chr10	21408901	21409200	-3.53311	0.000732495	Down
Marcks	chr10	37096801	37097100	-3.53311	0.000732495	Down
Gm10778	chr10	81834601	81834900	2.50247	0.000732495	Up
Gm45916	chr11	109450501	109450800	-3.53311	0.000732495	Down
Otx1	chr11	22042501	22042800	2.89952	0.000732495	Up
Etv4	chr11	101838001	101838300	2.89952	0.000732495	Up
Tcl1b2	chr12	105150001	105150300	2.50247	0.000732495	Up
Lgals8	chr13	12481501	12481800	2.50247	0.000732495	Up
Msx2	chr13	53526301	53526600	2.50247	0.000732495	Up
Serinc5	chr13	92617801	92618100	2.50247	0.000732495	Up
4933402J15Rik	chr14	73983601	73983900	-3.53311	0.000732495	Down
Atpsckmt	chr15	31814701	31815000	2.50247	0.000732495	Up
Prr5	chr15	84670501	84670800	2.50247	0.000732495	Up
Fbln1	chr15	85289701	85290000	2.50247	0.000732495	Up
Tmem106c	chr15	97937401	97937700	2.50247	0.000732495	Up
Gm36742	chr16	39300601	39300900	2.89952	0.000732495	Up
Tiam2	chr17	3389701	3390000	-3.53311	0.000732495	Down
Crisp1	chr17	40371301	40371600	2.50247	0.000732495	Up
Vmn2r118	chr17	55575001	55575300	2.89952	0.000732495	Up
Klf9	chr19	23137801	23138100	-3.53311	0.000732495	Down
Papss2	chr19	32646001	32646300	-3.53311	0.000732495	Down
Plce1	chr19	38590501	38590800	-3.53311	0.000732495	Down
Mir5623	chr19	57918901	57919200	-3.53311	0.000732495	Down
Pygm	chr19	6384901	6385200	2.50247	0.000732495	Up
Noxa1	chr2	25136701	25137000	2.50247	0.000732495	Up
Phc3	chr3	30954901	30955200	-3.53311	0.000732495	Down
4930529C04Rik	chr3	90991801	90992100	2.50247	0.000732495	Up
Amy2a2	chr3	113295001	113295300	2.89952	0.000732495	Up
Zfyve9	chr4	108701101	108701400	2.50247	0.000732495	Up
Rpp25l	chr4	41716201	41716500	2.89952	0.000732495	Up
Slain2	chr5	72901201	72901500	2.50247	0.000732495	Up
Wdr95	chr5	149518201	149518500	2.50247	0.000732495	Up
Lmbr1	chr5	29388001	29388300	2.89952	0.000732495	Up
Met	chr6	17457601	17457900	-3.53311	0.000732495	Down
Pde1c	chr6	56643601	56643900	-3.53311	0.000732495	Down
Slc6a11	chr6	114144001	114144300	-3.53311	0.000732495	Down
Mir29a	chr6	31040401	31040700	2.50247	0.000732495	Up
Antxr1	chr6	87290101	87290400	2.50247	0.000732495	Up
Clec2d	chr6	129189301	129189600	2.50247	0.000732495	Up
Rassf8	chr6	145685101	145685400	2.89952	0.000732495	Up
Tshz3	chr7	36620101	36620400	2.50247	0.000732495	Up
4930571K23Rik	chr7	125401801	125402100	2.50247	0.000732495	Up
Slc20a2	chr8	22497601	22497900	-3.53311	0.000732495	Down
Csgalnact1	chr8	68672701	68673000	-3.53311	0.000732495	Down
Ap3m2	chr8	22794001	22794300	2.89952	0.000732495	Up
Gm10033	chr8	69446701	69447000	2.89952	0.000732495	Up
Cyp19a1	chr9	54219301	54219600	-3.53311	0.000732495	Down
Slc22a13	chr9	119211001	119211300	-3.53311	0.000732495	Down
Pccb	chr9	100977901	100978200	2.50247	0.000732495	Up
Fem1b	chr9	62772001	62772300	2.89952	0.000732495	Up
Tgm4	chr9	123035401	123035700	2.89952	0.000732495	Up
Astx6	chrX	123519601	123519900	2.50247	0.000732495	Up
Mycs	chrX	5371201	5371500	2.89952	0.000732495	Up
Lhfpl3	chr5	23181001	23181300	0.620427	0.00074002	Stable
Adgrb1	chr15	74367301	74367600	0.941615	0.000742538	Stable
A130030D18Rik	chr2	82338901	82339200	0.941615	0.000742538	Stable
Wnt2b	chr3	104978101	104978400	0.941615	0.000742538	Stable
Ptprz1	chr6	22645201	22645500	0.941615	0.000742538	Stable
Sult2a3	chr7	14152201	14152500	1.32017	0.000743304	Stable
Nod1	chr6	54977701	54978000	0.627472	0.000746139	Stable
Nipsnap2	chr5	129756901	129757200	1.11307	0.00075084	Stable
Olfr384	chr11	73616401	73616700	1.72777	0.000761073	Stable
Gh	chr11	106293001	106293300	1.72777	0.000761073	Stable
Basp1	chr15	25165801	25166100	1.72777	0.000761073	Stable
Gm12440	chr3	99062701	99063000	1.72777	0.000761073	Stable
Cd37	chr7	45238501	45238800	1.72777	0.000761073	Stable
Gm20857	chrY	26456701	26457000	1.72777	0.000761073	Stable
Oprm1	chr10	6399601	6399900	0.906103	0.000768476	Stable
Zfp366	chr13	99137401	99137700	0.906103	0.000768476	Stable
Gm30551	chr13	103713001	103713300	0.906103	0.000768476	Stable
Btbd35f20	chrX	4278901	4279200	0.906103	0.000768476	Stable
Pnpla3	chr15	84149101	84149400	1.1416	0.000770539	Stable
Eepd1	chr9	26101801	26102100	1.1416	0.000770539	Stable
Vmn2r75	chr7	86098201	86098500	1.28322	0.000771085	Stable
Olfr926	chr9	38897101	38897400	1.28322	0.000771085	Stable
Rsu1	chr2	13251601	13251900	0.77487	0.000773551	Stable
Slco1a6	chr6	142168501	142168800	1.1632	0.000782068	Stable
Tafa5	chr15	87294301	87294600	0.874509	0.000785706	Stable
Sh3bp4	chr1	89200201	89200500	0.794739	0.000786111	Stable
Vmn2r-ps11	chr3	64658701	64659000	0.813559	0.000786111	Stable
Epha5	chr5	85075201	85075500	0.813559	0.000786111	Stable
Ugt2b5	chr5	87152701	87153000	0.813559	0.000786111	Stable
Rb1cc1	chr1	6168301	6168600	0.710508	0.000791238	Stable
Mir30c-2	chr1	23302201	23302500	0.739832	0.000792353	Stable
Socs6	chr18	88303201	88303500	1.00675	0.000792724	Stable
1700023F02Rik	chr10	66307801	66308100	0.836321	0.000794451	Stable
Gpr132	chr12	112887601	112887900	0.816465	0.000794451	Stable
Ces2a	chr8	104778601	104778900	0.836321	0.000794451	Stable
Mir6951	chr15	38478901	38479200	0.977405	0.000794676	Stable
Dok6	chr18	90118201	90118500	0.977405	0.000794676	Stable
Steap4	chr5	7944601	7944900	0.977405	0.000794676	Stable
Gk2	chr5	97488901	97489200	0.977405	0.000794676	Stable
Mageb11	chrX	90625201	90625500	0.840324	0.000797757	Stable
Arl4a	chr12	39900001	39900300	1.41188	0.000814887	Stable
Kcnh8	chr17	53010901	53011200	1.41188	0.000814887	Stable
Map3k20	chr2	72272101	72272400	1.41188	0.000814887	Stable
Tpbg	chr9	86068801	86069100	1.41188	0.000814887	Stable
4933433F19Rik	chr8	29940901	29941200	0.93815	0.000827872	Stable
Kcnj2	chr11	111217501	111217800	1.86208	0.000829453	Stable
Speer6-ps1	chr13	3202501	3202800	1.86208	0.000829453	Stable
[truncated: 10,850 more rows]
