# Supplementary material for: The Hypothalamic Epigenetic Landscape in Dietary Obesity
Source: Adv Sci (Weinh). 2023 Dec 20;11(9):2306379. doi: 10.1002/advs.202306379 (PMC10916675; doi:10.1002/advs.202306379)
Supplement: Supplementary file 6 — Supplemental Table 5 [file ADVS-11-2306379-s005.xlsx]

## Sheet: Sheet1
Table S5. The common impacted genes imputed by both MeDIP-seq and ChIP-seq
H3K4me3	H3K9me3	H3K27me3	H3K27ac
Zfp82	Zyg11a	Zfp281	Zmiz1
Zfp503	Zmiz1	Zfhx3	Zfp407
Zfp217	Zfpm1	Zeb2	Zfhx3
Zeb2	Zfp503	Vps8	Zeb2
Zbtb7c	Zfp217	Vps13a	Zbtb20
Vps8	Zeb2	Utrn	Wdr1
Vash1	Wnt7a	Trpc3	Vps8
Utp18	Vps8	Trio	Vps41
Tut7	Utrn	Trib2	Vps13a
Trio	Trio	Tnxb	Vgll4
Tox2	Trim7	Tns1	Utrn
Tnfrsf19	Tox2	Tjp1	Usp6nl
Tjp1	Tjp2	Thap1	Ube2v1
Ticrr	Tjp1	Tgfbr2	Trp53bp2
Terf2ip	Tcf7l2	Tent4a	Trmt9b
Tent4a	Sucla2	Tcf7l2	Trio
Tenm2	Stox2	Syne2	Trib2
Tcf7l2	Stk39	Stox2	Tjp2
Tcf4	Ssbp3	Stk39	Tfeb
Tbx4	Spats2l	St8sia2	Tfdp2
Tbc1d1	Snx9	Ssbp2	Tet2
Stim1	Smox	Srcin1	Tent4a
St8sia2	Slc22a15	Sox2ot	Tcf4
Spock1	Skor1	Sox14	Syt7
Spats2l	Rreb1	Sox11	Synm
Sox11	Rnf220	Slc4a3	Syn3
Snx14	Reln	Slc22a15	Stim1
Slain2	Ptprn2	She	Ssbp3
Skor1	Ptprj	Sh3gl2	Ss18
Shank1	Ptch1	Sgk3	Srcin1
Sh3glb1	Ptbp2	Samd5	Sox2ot
Sgk3	Prtg	Rxra	Snx10
Sec14l1	Prrxl1	Rps6ka5	Smad3
Scn8a	Prdm16	Rbm20	Slc22a15
Rxra	Pofut2	Ralgps2	Shisal1
Runx2	Plxna1	Ptch1	Rnf220
Rreb1	Pik3ap1	Prrxl1	Rin2
Rora	Pign	Prdm16	Rcbtb2
Rnf220	Pgbd5	Plekha6	Rcan1
Ptprg	Paqr3	Pitx2	Rab11fip5
Ptch1	Pappa	Pdgfc	Ppard
Prtg	Odc1	Pcnx	Pou2f1
Prdm16	Odad2	Pax6	Pola2
Pitx2	Nrbf2	Pax2	Plpp4
Pcsk5	Nol4l	Oxtr	Pgbd5
Pals1	Ncoa3	Otx1	Pcnx
Otud4	Ncoa1	Nrg1	Parvb
Ntn1	Myo6	Nr6a1	Pantr1
Nrbf2	Mpped2	Npas2	Nudt4
Nr4a1	Map3k21	Nol4l	Ntn1
Nol4l	Map2k4	Nfe2l2	Nrbf2
Nfe2l2	Lonrf1	Nfasc	Npas2
Nfasc	Lin9	Nectin1	Nol4l
Nectin1	Lifr	Ncoa1	Nod2
Ncoa1	Lemd1	Mpped2	Nin
Myrip	Larp4b	Mme	Ndufa9
Msi2	Krtap20-2	Met	Nbas
Mreg	Kif4-ps	Mdga1	Myo6
Mme	Kctd1	L3mbtl3	Myo1d
Mllt1	Kcnh2	Klf9	Myo10
Mical3	Jag1	Klf10	Mpp2
Magi1	Iqsec1	Kif26a	Mlph
Maff	Il15	Kcnh2	Mical3
Lmln	Ikbkb	Jph4	Mical2
Lifr	Hs3st2	Jakmip3	Megf10
Lhx4	Hecw2	Jag1	Mapk10
Kif13b	Gzmf	Igsf21	Lpin1
Kctd1	Grm4	Igf2bp2	Lmo4
Kcnk2	Gbx2	Hs3st3b1	Lmo3
Jag1	Gata2	Hoxc13	Lemd1
Jade2	Fut8	Hnrnpll	Ldlrap1
Itgb3	Foxo3	H6pd	Ldlrad4
Hey1	Foxo1	Grik4	Kif26a
Golga5	Foxa1	Gpr88	Kif13b
Gm10408	Fgfr2	Golga5	Kctd3
Glg1	Fancl	Gm11762	Kctd1
Gabra2	Fam189a1	Glis1	Kcnh2
Fut8	Eps8	Gdf10	Il16
Foxo3	Dtnb	Gata2	Hs3st3b1
Fibcd1	Dleu2	Galnt16	Hlf
Fhip2a	Dcdc2c	Fzd5	Hhip
Fermt2	Cuedc1	Fut8	Hey1
Fat4	Ctdspl	Foxo1	Grip1os2
Fancl	Cntln	Fat4	Grin2a
Fam20b	Cntfr	Fam189a1	Grik4
Eya1	Ccnl1	Etv5	Gpr6
Esrrg	Cacna1a	Erc1	Gm973
Erc1	C1galt1	Elf2	Git2
Elmo1	Brpf3	Dram1	Ggta1
Dpp10	Brd1	Dock4	Gbx2
Dock4	Bmper	Dnajc11	Gatd3a
Dock10	Bmp3	Dlx2	Gabra2
Dlc1	Agap1	Dcbld1	Fkbp5
Dennd5b	Adcy5	Ctnnd2	Fez1
Ctnnd2	Adamts14	Col15a1	Fam133b
Col15a1	4930556M19Rik	Chn2	F630040K05Rik
Clic4	1700025G04Rik	Chd7	Erc1
Cdh22		Cdh4	Ephb2
Ccnl1		Cdca7l	Enpp2
Car8		Cacnb2	Egfl7
Cacna1c		Cacna1h	Dtnb
Bnc1		Bnc1	Dpf3
Bcl11b		Bmper	Dnm2
B3gnt2		Bcl11b	Dlg5
Asic2		Barhl2	Dhx35
Arap2		Bahcc1	Dglucy
Aqp11		Asic2	Dcbld1
Akap12		Alpl	Cuedc1
Ago2		Ago2	Cttnbp2nl
Agap1		Agap3	Chmp4b
Adra2a		Agap1	Cdc5l
Adamts14		Adra2a	Cd6
2610005L07Rik		Ablim2	Carmil1
1700001F09Rik		Aatf	Car10
		9530059O14Rik	Cacnb2
		4930504C09Rik	Cacna1a
		1700025G04Rik	Btbd9
			Brd1
			Bbs9
			Bahcc1
			B3gnt2
			Arntl
			Arhgef10
			Arap2
			Ank2
			Ahr
			Agap1
			Adra2a
			Adra1a
			Adcy7
			Adcy1
			Acvr1
			Acad11
			Ablim2
			Abl1
			A230009B12Rik
			3110082I17Rik
